# Supplementary material for: Genomic Insights and Conservation Priorities for Kongshan Cattle: A Whole-Genome Resequencing Approach
Source: Animals (Basel). 2024 Oct 23;14(21):3056. doi: 10.3390/ani14213056 (PMC11545070; doi:10.3390/ani14213056)
Supplement: Supplementary file 1 [file animals-14-03056-s001.zip]

Archive with 5 entries (5 files):
- Table S1 Analysis of All Differential Variants between Samples.xls
- Table S2 Analysis of All Differential Small InDels between Samples.xls
- Table S3 Overlap of Variant Genes Across 40 Kongshan Cattle Individuals.xlsx
- Table S4 GO Enrichment Analysis of Variant Genes.xlsx
- Table S5 KEGG Enrichment Analysis of Variant Genes.xlsx
