# Supplementary material for: Genomic Insights and Conservation Priorities for Kongshan Cattle: A Whole-Genome Resequencing Approach
Source: Animals (Basel). 2024 Oct 23;14(21):3056. doi: 10.3390/ani14213056 (PMC11545070; doi:10.3390/ani14213056)
Supplement: Supplementary file 1 [file animals-14-03056-s001.zip › Table S1 Analysis of All Differential Variants between Samples.xls]

## Sheet: Sheet1
	1	10	11	12	13	14	15	16	17	18	19	2	3	35	36	37	38	39	4	40	5	6	7	8	9	20	21	22	23	24	25	26	27	28	29	30	31	32	33	34
1	0	7575015	7408512	7335818	7384342	7671930	7370679	7357527	6984359	7375340	7382420	7064329	7451034	7562498	7046352	7242373	7781194	7594148	7402634	7432251	7494318	6953319	7747857	7139821	7517977	7076819	7754570	7704170	7309060	7309286	7344977	7588778	7749230	7763874	7535835	7349234	7494490	7334236	7578687	7526616
10	7575015	0	7507016	7387781	7496718	7769359	7442062	7406825	7119651	7442816	7546369	7077178	7483629	7697967	7217725	7348589	7805238	7666974	7440222	7551072	7569986	7060014	7786229	7245973	7630188	7120755	7840047	7800786	7379223	7408221	7403334	7680077	7864435	7853087	7654785	7487150	7596393	7465458	7683978	7631299
11	7408512	7507016	0	7248636	7353564	7578375	7250574	7243028	6887450	7279387	7350878	6991137	7382394	7521165	7028455	7152072	7702003	7542940	7290342	7354781	7409431	6884873	7659367	7044349	7438830	6975131	7675075	7612990	7225487	7204642	7282486	7525297	7682946	7662239	7502102	7384864	7456161	7306740	7512263	7438575
12	7335818	7387781	7248636	0	7273088	7534848	7180148	7152327	6856406	7244923	7253983	6908153	7273946	7449542	6950376	7083818	7622025	7450101	7201960	7306626	7332358	6800274	7541179	6979156	7363918	6902025	7598637	7551647	7132769	7140210	7192043	7418209	7609164	7561158	7394509	7276391	7325096	7217940	7441871	7365678
13	7384342	7496718	7353564	7273088	0	7606138	7235573	7287721	6917548	7287414	7370507	6973431	7282287	7529264	7027746	7164357	7682819	7561417	7299706	7354090	7388774	6932127	7657285	7075166	7464858	6986660	7699648	7633578	7174025	7261003	7215809	7467030	7648357	7662564	7535193	7390225	7442358	7271049	7489392	7478216
14	7671930	7769359	7578375	7534848	7606138	0	7487443	7538336	7514570	7650042	7602948	7179844	7586023	7765442	7255801	7725151	7869201	7829653	7550061	7584474	7704038	7225087	7852073	7457857	7546346	7235447	7919243	7894643	7447128	7541685	7700277	7738398	7911727	8143854	7744491	7597004	7670600	7726943	7761138	7735569
15	7370679	7442062	7250574	7180148	7235573	7487443	0	7148374	6844007	7179174	7297236	6876478	7297959	7429153	6920388	7118082	7628816	7526683	7193588	5297931	7313046	6821853	7569558	7000808	7378252	6903525	7630780	7615311	7125123	7131852	7194221	7450840	7619697	7649406	7408236	7300114	7380219	7214888	7414606	7390952
16	7357527	7406825	7243028	7152327	7287721	7538336	7148374	0	6805377	7226376	7326284	6934311	7252036	7462372	6898257	7109660	7661028	7499841	7219265	7332132	7398428	6821352	7596408	7026637	7380655	6862535	7629425	7608207	7148975	7151377	7171395	7457477	7606713	7622769	7445348	7272719	7422562	7234135	7379048	7397204
17	6984359	7119651	6887450	6856406	6917548	7514570	6844007	6805377	0	6673754	6943651	6604018	6975896	7098883	6610970	6293870	7356501	7121761	6841367	6963997	6988840	6335035	7237501	6451266	7129413	6531541	7226817	7197638	6775091	6742016	6386224	7104875	7252477	6984350	7018382	6921537	7010329	6493308	7061690	6963520
18	7375340	7442816	7279387	7244923	7287414	7650042	7179174	7226376	6673754	0	7253400	6906798	7281063	7446477	6954021	7037828	7652587	7527078	7226197	7371337	7386397	6793405	7560515	6965930	7421631	6904228	7612527	7596918	7154430	7111659	7066958	7433422	7634931	7499422	7434990	7303195	7355427	7172010	7437820	7407937
19	7382420	7546369	7350878	7253983	7370507	7602948	7297236	7326284	6943651	7253400	0	7054249	7321254	7537704	7035937	7201749	7672893	7547279	7288911	7368312	7439692	6937464	7683715	7091982	7444522	7006305	7679742	7662816	7227249	7241201	7196028	7559072	7699674	7676169	7515538	7388718	7429042	7297748	7539597	7467245
2	7064329	7077178	6991137	6908153	6973431	7179844	6876478	6934311	6604018	6906798	7054249	0	6967217	7149350	6639532	6861125	7300150	7134250	6955041	7014075	7000892	6557102	7245997	6699593	7068427	6649471	7320040	7291220	6877060	6867812	6879541	7114356	7303322	7337270	7126999	7000837	7057178	6948666	7102266	7046767
3	7451034	7483629	7382394	7273946	7282287	7586023	7297959	7252036	6975896	7281063	7321254	6967217	0	7599712	7084549	7174193	7680851	7540127	7285804	7410995	7418826	6941463	7645353	7082336	7465282	6972512	7693064	7647295	7236343	7243341	7253342	7470165	7701044	7714424	7493893	7294010	7458988	7318252	7452764	7454751
35	7562498	7697967	7521165	7449542	7529264	7765442	7429153	7462372	7098883	7446477	7537704	7149350	7599712	0	7202628	7369941	7882900	7765981	7512154	7526958	7591353	7083717	7796782	7250142	7635964	7143702	7863172	7856509	7400116	7374673	7435782	7671961	7843382	7849090	7656171	7543942	7616237	7481876	7697076	7616564
36	7046352	7217725	7028455	6950376	7027746	7255801	6920388	6898257	6610970	6954021	7035937	6639532	7084549	7202628	0	6889994	7390070	7230995	6985068	7117825	7065111	6602448	7333874	6754940	7061297	6684519	7322109	7336639	6904994	6867489	6930758	7203957	7357206	7432256	7166479	7014740	7089564	7019918	7200967	7157416
37	7242373	7348589	7152072	7083818	7164357	7725151	7118082	7109660	6293870	7037828	7201749	6861125	7174193	7369941	6889994	0	7581185	7371363	7157297	7211205	7218029	6661499	7489197	6749224	7386782	6814890	7559281	7477946	7044696	7041008	6837707	7341142	7541200	7300008	7326326	7205348	7277286	6862760	7311045	7272606
38	7781194	7805238	7702003	7622025	7682819	7869201	7628816	7661028	7356501	7652587	7672893	7300150	7680851	7882900	7390070	7581185	0	7887341	7653844	7717729	7768365	7269560	7945838	7385068	7762302	7341968	8015507	8000125	7565658	7581301	7655022	7848989	8023319	8116457	7855710	7701146	7762309	7689850	7845389	7790923
39	7594148	7666974	7542940	7450101	7561417	7829653	7526683	7499841	7121761	7527078	7547279	7134250	7540127	7765981	7230995	7371363	7887341	0	7480418	7563386	7617026	7077853	7879693	7233250	7641768	7167461	7882171	7780683	7443635	7417705	7424982	7711756	7844383	7847959	7653065	7514855	7611586	7497773	7691235	7634526
4	7402634	7440222	7290342	7201960	7299706	7550061	7193588	7219265	6841367	7226197	7288911	6955041	7285804	7512154	6985068	7157297	7653844	7480418	0	7298785	7344719	6812074	7610011	7055756	7405204	6937722	7598058	7587040	7144826	7178508	7179569	7430900	7657081	7622266	7407802	7302915	7401575	7243634	7418657	7407841
40	7432251	7551072	7354781	7306626	7354090	7584474	5297931	7332132	6963997	7371337	7368312	7014075	7410995	7526958	7117825	7211205	7717729	7563386	7298785	0	7469018	6987189	7690862	7187599	7499457	7048169	7669912	7697706	7239271	7275253	7309989	7552215	7694017	7708260	7540783	7430586	7437416	7327344	7541137	7430128
5	7494318	7569986	7409431	7332358	7388774	7704038	7313046	7398428	6988840	7386397	7439692	7000892	7418826	7591353	7065111	7218029	7768365	7617026	7344719	7469018	0	6970205	7687624	7105016	7528346	7035671	7757361	7696021	7302865	7320104	7292125	7594818	7710222	7740827	7518365	7444712	7529806	7368065	7586200	7555623
6	6953319	7060014	6884873	6800274	6932127	7225087	6821853	6821352	6335035	6793405	6937464	6557102	6941463	7083717	6602448	6661499	7269560	7077853	6812074	6987189	6970205	0	7195145	6604347	7035185	6555527	7196040	7163377	6771509	6771805	6701483	7051070	7235992	7178613	7043215	6889549	6961301	6796323	7026249	6954749
7	7747857	7786229	7659367	7541179	7657285	7852073	7569558	7596408	7237501	7560515	7683715	7245997	7645353	7796782	7333874	7489197	7945838	7879693	7610011	7690862	7687624	7195145	0	7358093	7719815	7214573	7977331	7923905	7501297	7512970	7563535	7807825	7991006	7957309	7814295	7613655	7739129	7619075	7767489	7739031
8	7139821	7245973	7044349	6979156	7075166	7457857	7000808	7026637	6451266	6965930	7091982	6699593	7082336	7250142	6754940	6749224	7385068	7233250	7055756	7187599	7105016	6604347	7358093	0	7219896	6713648	7411693	7379876	6987630	6948406	6875318	7238804	7424033	7329317	7214088	7125629	7160600	6929152	7204247	7184365
9	7517977	7630188	7438830	7363918	7464858	7546346	7378252	7380655	7129413	7421631	7444522	7068427	7465282	7635964	7061297	7386782	7762302	7641768	7405204	7499457	7528346	7035185	7719815	7219896	0	7079600	7765670	7819147	7324437	7361287	7440425	7593378	7848130	7860952	7622795	7444088	7547641	7467391	7617497	7506289
20	7076819	7120755	6975131	6902025	6986660	7235447	6903525	6862535	6531541	6904228	7006305	6649471	6972512	7143702	6684519	6814890	7341968	7167461	6937722	7048169	7035671	6555527	7214573	6713648	7079600	0	7299500	7230945	6855837	6863460	6857622	7091192	7290551	7273620	7130117	6973108	7052492	6867429	7116772	7066773
21	7754570	7840047	7675075	7598637	7699648	7919243	7630780	7629425	7226817	7612527	7679742	7320040	7693064	7863172	7322109	7559281	8015507	7882171	7598058	7669912	7757361	7196040	7977331	7411693	7765670	7299500	0	7930134	7549810	7549919	7564305	7782917	7973513	8048091	7791656	7626810	7736352	7627941	7871502	7750200
22	7704170	7800786	7612990	7551647	7633578	7894643	7615311	7608207	7197638	7596918	7662816	7291220	7647295	7856509	7336639	7477946	8000125	7780683	7587040	7697706	7696021	7163377	7923905	7379876	7819147	7230945	7930134	0	7512142	7484479	7509993	7767575	7957452	7987309	7756619	7626807	7760717	7587539	7736201	7723678
23	7309060	7379223	7225487	7132769	7174025	7447128	7125123	7148975	6775091	7154430	7227249	6877060	7236343	7400116	6904994	7044696	7565658	7443635	7144826	7239271	7302865	6771509	7501297	6987630	7324437	6855837	7549810	7512142	0	7067228	7094592	7338214	7506962	7519507	7305010	7176990	7225475	7094639	7320984	7331434
24	7309286	7408221	7204642	7140210	7261003	7541685	7131852	7151377	6742016	7111659	7241201	6867812	7243341	7374673	6867489	7041008	7581301	7417705	7178508	7275253	7320104	6771805	7512970	6948406	7361287	6863460	7549919	7484479	7067228	0	7089021	7354975	7552178	7501495	7369115	7240487	7330721	7102706	7412789	7311698
25	7344977	7403334	7282486	7192043	7215809	7700277	7194221	7171395	6386224	7066958	7196028	6879541	7253342	7435782	6930758	6837707	7655022	7424982	7179569	7309989	7292125	6701483	7563535	6875318	7440425	6857622	7564305	7509993	7094592	7089021	0	7383510	7637489	7446721	7392845	7225594	7278679	6975173	7370942	7321971
26	7588778	7680077	7525297	7418209	7467030	7738398	7450840	7457477	7104875	7433422	7559072	7114356	7470165	7671961	7203957	7341142	7848989	7711756	7430900	7552215	7594818	7051070	7807825	7238804	7593378	7091192	7782917	7767575	7338214	7354975	7383510	0	7819408	7884690	7611463	7466691	7579480	7401078	7616746	7578076
27	7749230	7864435	7682946	7609164	7648357	7911727	7619697	7606713	7252477	7634931	7699674	7303322	7701044	7843382	7357206	7541200	8023319	7844383	7657081	7694017	7710222	7235992	7991006	7424033	7848130	7290551	7973513	7957452	7506962	7552178	7637489	7819408	0	8043717	7831570	7656815	7713326	7630784	7835131	7779726
28	7763874	7853087	7662239	7561158	7662564	8143854	7649406	7622769	6984350	7499422	7676169	7337270	7714424	7849090	7432256	7300008	8116457	7847959	7622266	7708260	7740827	7178613	7957309	7329317	7860952	7273620	8048091	7987309	7519507	7501495	7446721	7884690	8043717	0	7820924	7656566	7769358	7396810	7821812	7759714
29	7535835	7654785	7502102	7394509	7535193	7744491	7408236	7445348	7018382	7434990	7515538	7126999	7493893	7656171	7166479	7326326	7855710	7653065	7407802	7540783	7518365	7043215	7814295	7214088	7622795	7130117	7791656	7756619	7305010	7369115	7392845	7611463	7831570	7820924	0	7447758	7569118	7396952	7625580	7580273
30	7349234	7487150	7384864	7276391	7390225	7597004	7300114	7272719	6921537	7303195	7388718	7000837	7294010	7543942	7014740	7205348	7701146	7514855	7302915	7430586	7444712	6889549	7613655	7125629	7444088	6973108	7626810	7626807	7176990	7240487	7225594	7466691	7656815	7656566	7447758	0	7425624	7237923	7420293	7403802
31	7494490	7596393	7456161	7325096	7442358	7670600	7380219	7422562	7010329	7355427	7429042	7057178	7458988	7616237	7089564	7277286	7762309	7611586	7401575	7437416	7529806	6961301	7739129	7160600	7547641	7052492	7736352	7760717	7225475	7330721	7278679	7579480	7713326	7769358	7569118	7425624	0	7362045	7587263	7488262
32	7334236	7465458	7306740	7217940	7271049	7726943	7214888	7234135	6493308	7172010	7297748	6948666	7318252	7481876	7019918	6862760	7689850	7497773	7243634	7327344	7368065	6796323	7619075	6929152	7467391	6867429	7627941	7587539	7094639	7102706	6975173	7401078	7630784	7396810	7396952	7237923	7362045	0	7402191	7357600
33	7578687	7683978	7512263	7441871	7489392	7761138	7414606	7379048	7061690	7437820	7539597	7102266	7452764	7697076	7200967	7311045	7845389	7691235	7418657	7541137	7586200	7026249	7767489	7204247	7617497	7116772	7871502	7736201	7320984	7412789	7370942	7616746	7835131	7821812	7625580	7420293	7587263	7402191	0	7571834
34	7526616	7631299	7438575	7365678	7478216	7735569	7390952	7397204	6963520	7407937	7467245	7046767	7454751	7616564	7157416	7272606	7790923	7634526	7407841	7430128	7555623	6954749	7739031	7184365	7506289	7066773	7750200	7723678	7331434	7311698	7321971	7578076	7779726	7759714	7580273	7403802	7488262	7357600	7571834	0
