# Supplementary material for: Genomic Insights and Conservation Priorities for Kongshan Cattle: A Whole-Genome Resequencing Approach
Source: Animals (Basel). 2024 Oct 23;14(21):3056. doi: 10.3390/ani14213056 (PMC11545070; doi:10.3390/ani14213056)
Supplement: Supplementary file 1 [file animals-14-03056-s001.zip › Table S2 Analysis of All Differential Small InDels between Samples.xls]

## Sheet: Sheet1
1	10	11	12	13	14	15	16	17	18	19	2	3	35	36	37	38	39	4	40	5	6	7	8	9	20	21	22	23	24	25	26	27	28	29	30	31	32	33	34
1	0	952699	931705	924617	929015	963989	924821	927860	883872	933536	928165	884786	937092	952223	884303	913003	977179	952533	930526	944447	943674	876228	970721	897536	943778	895054	973484	969417	915402	921078	925270	956193	971352	973862	948567	926646	943466	924676	953267	949161
10	952699	0	947074	932390	942978	976246	936003	936122	901081	943936	947758	889273	943940	970431	905083	926835	982992	963250	937578	960907	954451	890822	977271	912220	958763	902159	986335	982360	926129	935153	933148	968798	986287	987140	964964	945001	956549	942180	968413	962942
11	931705	947074	0	915356	925385	952393	911212	916289	872698	924298	925187	878011	928077	949081	881155	902066	969060	947277	918550	936688	933415	869886	962023	887530	933970	883138	964943	960365	906532	910108	920097	948576	963930	962113	945790	931579	939596	922285	946784	938454
12	924617	932390	915356	0	916473	947085	903690	906173	867792	920389	913488	867750	917165	940518	872752	894924	959873	938198	908001	930715	925666	859704	948049	880755	926930	875247	956337	951605	896491	903067	909174	937404	955441	950132	932252	918433	923522	911739	939012	931439
13	929015	942978	925385	916473	0	953361	906968	918016	874050	923251	925135	873277	915856	947321	880379	901724	965174	948911	917499	934321	927871	872599	959708	889607	936619	880908	965863	959995	899620	915997	909459	941397	958610	959261	947121	930676	936728	915715	942078	942451
14	963989	976246	952393	947085	953361	0	938247	949747	943539	966061	951694	897399	951907	975892	907622	967634	988511	982630	948259	962694	968376	908511	985222	935356	945997	912070	994332	993343	932657	949478	966624	975069	991032	1017644	972834	954914	963082	970419	975317	974032
15	924821	936003	911212	903690	906968	938247	0	901000	864507	909403	914979	861176	916410	933436	866353	894021	957110	941347	904123	698816	919440	859096	946884	879385	925139	871296	956469	955939	893378	897756	904589	937688	953008	956981	930079	917661	927210	907336	931286	929417
16	927860	936122	916289	906173	918016	949747	901000	0	863654	918835	921634	872667	915925	942596	870003	898152	965418	943748	911683	934658	933444	862951	956258	887320	929441	871848	961567	959500	900316	904152	907424	942062	956089	958461	939566	918373	935204	914108	932061	935696
17	883872	901081	872698	867792	874050	943539	864507	863654	0	854465	877811	832540	881259	898012	833977	802879	928857	898487	866337	890493	884220	804784	912500	818891	897969	830894	912104	910425	854975	855228	816238	900999	914158	884544	888512	876796	886709	829077	893784	883137
18	933536	943936	924298	920389	923251	966061	909403	918835	854465	0	917817	873437	923579	945211	878447	895714	969628	952171	917269	943271	936662	864396	957733	883614	937931	880946	964327	962751	905295	905091	899262	944215	963943	950075	943424	926345	933552	911313	944624	941807
19	928165	947758	925187	913488	925135	951694	914979	921634	877811	917817	0	881941	919969	948350	881471	904966	962468	946188	916615	935315	935033	872364	961588	890820	932006	882601	963487	962422	905788	911801	907767	950339	964197	962085	944842	930011	933417	918993	948078	939476
2	884786	889273	878011	867750	873277	897399	861176	872667	832540	873437	881941	0	873443	897973	831254	860777	915176	893617	871679	889240	878005	824154	905982	840908	884940	837544	917605	914486	859327	863337	865365	894129	911674	917233	893992	879194	885906	873289	892071	886928
3	937092	943940	928077	917165	915856	951907	916410	915925	881259	923579	919969	873443	0	956826	887779	903409	965236	947401	916410	942078	933932	873829	959648	891091	935487	881816	966008	962117	907084	913738	913621	941829	965335	967233	943622	920995	938795	922333	939922	939994
35	952223	970431	949081	940518	947321	975892	933436	942596	898012	945211	948350	897973	956826	0	904085	929317	991997	976834	945163	958510	957528	894280	979859	913735	959894	904928	989118	988392	929496	933167	938777	968314	985360	986717	965766	951893	960029	943791	969874	961010
36	884303	905083	881155	872752	880379	907622	866353	870003	833977	878447	881471	831254	887779	904085	0	865731	925404	905106	876014	901912	886927	830220	918030	847548	884578	841985	916062	919905	863325	864213	871617	904775	917509	928462	899535	881551	890575	882988	904721	900489
37	913003	926835	902066	894924	901724	967634	894021	898152	802879	895714	904966	860777	903409	929317	865731	0	954032	927070	901340	918442	910560	843204	940623	851924	927809	863569	950630	941972	885240	890956	867001	927100	946869	919892	923966	908981	918026	870021	922237	918753
38	977179	982992	969060	959873	965174	988511	957110	965418	928857	969628	962468	915176	965236	991997	925404	954032	0	990124	962307	979853	977771	916250	996843	928727	974028	926700	1006075	1006508	949360	955221	963564	988323	1006067	1017693	988726	969400	976988	967541	987632	982181
39	952533	963250	947277	938198	948911	982630	941347	943748	898487	952171	946188	893617	947401	976834	905106	927070	990124	0	938727	959358	955916	891253	986676	908299	958127	905853	986768	977435	932312	933915	933681	970040	982402	982285	961911	946239	956457	943324	967998	962228
4	930526	937578	918550	908001	917499	948259	904123	911683	866337	917269	916615	871679	916410	945163	876014	901340	962307	938727	0	928111	924938	859597	956168	886899	929953	876643	955091	955559	897807	905699	905880	938395	959753	957416	933824	920740	931536	913224	935277	935937
40	944447	960907	936688	930715	934321	962694	698816	934658	890493	943271	935315	889240	942078	958510	901912	918442	979853	959358	928111	0	949661	888934	974857	912259	951411	900634	974490	977433	918565	927973	931389	960637	976600	976169	959459	945047	947249	932269	960012	947124
5	943674	954451	933415	925666	927871	968376	919440	933444	884220	936662	935033	878005	933932	957528	886927	910560	977771	955916	924938	949661	0	878787	964491	895155	945859	890678	976199	970730	915932	923536	919698	959338	968963	972147	947648	938975	949170	929906	955855	954200
6	876228	890822	869886	859704	872599	908511	859096	862951	804784	864396	872364	824154	873829	894280	830220	843204	916250	891253	859597	888934	878787	0	904796	834662	885416	830542	905549	904217	851699	856567	848121	891363	910178	903576	887570	869479	879261	859765	887495	879257
7	970721	977271	962023	948049	959708	985222	946884	956258	912500	957733	961588	905982	959648	979859	918030	940623	996843	986676	956168	974857	964491	904796	0	922723	967057	910751	1000192	994497	938539	945865	951560	981580	1000137	995658	981764	956890	971063	957830	976753	973568
8	897536	912220	887530	880755	889607	935356	879385	887320	818891	883614	890820	840908	891091	913735	847548	851924	928727	908299	886899	912259	895155	834662	922723	0	906263	849009	930602	928636	876120	877187	867416	913065	930075	920582	908371	898112	901905	874711	907997	906090
9	943778	958763	933970	926930	936619	945997	925139	929441	897969	937931	932006	884940	935487	959894	884578	927809	974028	958127	929953	951411	945859	885416	967057	906263	0	892781	974486	981381	916701	926174	935842	956984	980534	983671	957541	936811	947707	938781	956554	946204
20	895054	902159	883138	875247	880908	912070	871296	871848	830894	880946	882601	837544	881816	904928	841985	863569	926700	905853	876643	900634	890678	830542	910751	849009	892781	0	922269	916187	864692	870255	870075	898653	918537	918178	901917	883115	892945	869958	901768	895886
21	973484	986335	964943	956337	965863	994332	956469	961567	912104	964327	963487	917605	966008	989118	916062	950630	1006075	986768	955091	974490	976199	905549	1000192	930602	974486	922269	0	996490	945618	951678	950053	979457	998441	1006098	979747	960052	971938	960093	988633	975271
22	969417	982360	960365	951605	959995	993343	955939	959500	910425	962751	962422	914486	962117	988392	919905	941972	1006508	977435	955559	977433	970730	904217	994497	928636	981381	916187	996490	0	943116	944235	945834	979061	997325	1000969	976775	960978	975690	956363	973230	973536
23	915402	926129	906532	896491	899620	932657	893378	900316	854975	905295	905788	859327	907084	929496	863325	885240	949360	932312	897807	918565	915932	851699	938539	876120	916701	864692	945618	943116	0	890484	892545	923509	938861	940717	917284	903526	909221	893343	919260	920959
24	921078	935153	910108	903067	915997	949478	897756	904152	855228	905091	911801	863337	913738	933167	864213	890956	955221	933915	905699	927973	923536	856567	945865	877187	926174	870255	951678	944235	890484	0	895997	929253	948743	943277	929786	914623	925455	897371	934529	924240
25	925270	933148	920097	909174	909459	966624	904589	907424	816238	899262	907767	865365	913621	938777	871617	867001	963564	933681	905880	931389	919698	848121	951560	867416	935842	870075	950053	945834	892545	895997	0	932815	958189	937414	931309	912071	917816	884181	929882	924680
26	956193	968798	948576	937404	941397	975069	937688	942062	900999	944215	950339	894129	941829	968314	904775	927100	988323	970040	938395	960637	959338	891363	981580	913065	956984	898653	979457	979061	923509	929253	932815	0	981472	989988	959002	942408	954290	934718	961508	956811
27	971352	986287	963930	955441	958610	991032	953008	956089	914158	963943	964197	911674	965335	985360	917509	946869	1006067	982402	959753	976600	968963	910178	1000137	930075	980534	918537	998441	997325	938861	948743	958189	981472	0	1004301	982188	963148	967632	958657	982320	978026
28	973862	987140	962113	950132	959261	1017644	956981	958461	884544	950075	962085	917233	967233	986717	928462	919892	1017693	982285	957416	976169	972147	903576	995658	920582	983671	918178	1006098	1000969	940717	943277	937414	989988	1004301	0	981555	963541	974112	931594	981878	974785
29	948567	964964	945790	932252	947121	972834	930079	939566	888512	943424	944842	893992	943622	965766	899535	923966	988726	961911	933824	959459	947648	887570	981764	908371	957541	901917	979747	976775	917284	929786	931309	959002	982188	981555	0	938537	953588	933126	959687	954949
30	926646	945001	931579	918433	930676	954914	917661	918373	876796	926345	930011	879194	920995	951893	881551	908981	969400	946239	920740	945047	938975	869479	956890	898112	936811	883115	960052	960978	903526	914623	912071	942408	963148	963541	938537	0	936413	914474	937110	936239
31	943466	956549	939596	923522	936728	963082	927210	935204	886709	933552	933417	885906	938795	960029	890575	918026	976988	956457	931536	947249	949170	879261	971063	901905	947707	892945	971938	975690	909221	925455	917816	954290	967632	974112	953588	936413	0	929043	955603	944380
32	924676	942180	922285	911739	915715	970419	907336	914108	829077	911313	918993	873289	922333	943791	882988	870021	967541	943324	913224	932269	929906	859765	957830	874711	938781	869958	960093	956363	893343	897371	884181	934718	958657	931594	933126	914474	929043	0	934069	929492
33	953267	968413	946784	939012	942078	975317	931286	932061	893784	944624	948078	892071	939922	969874	904721	922237	987632	967998	935277	960012	955855	887495	976753	907997	956554	901768	988633	973230	919260	934529	929882	961508	982320	981878	959687	937110	955603	934069	0	956030
34	949161	962942	938454	931439	942451	974032	929417	935696	883137	941807	939476	886928	939994	961010	900489	918753	982181	962228	935937	947124	954200	879257	973568	906090	946204	895886	975271	973536	920959	924240	924680	956811	978026	974785	954949	936239	944380	929492	956030	0
