# Supplementary material for: Genomic Insights and Conservation Priorities for Kongshan Cattle: A Whole-Genome Resequencing Approach
Source: Animals (Basel). 2024 Oct 23;14(21):3056. doi: 10.3390/ani14213056 (PMC11545070; doi:10.3390/ani14213056)
Supplement: Supplementary file 1 [file animals-14-03056-s001.zip › Table S3 Overlap of Variant Genes Across 40 Kongshan Cattle Individuals.xlsx]

## Sheet: Sheet2
#GeneID	COG_class.x.x.x.x.x	COG_class_annotation.x.x.x.x.x	GO_annotation.x.x.x.x.x	KEGG_annotation.x.x.x.x.x	KOG_class.x.x.x.x.x	KOG_class_annotation.x.x.x.x.x	Pfam_annotation.x.x.x.x.x	Swissprot_annotation.x.x.x.x.x	TrEMBL_annotation.x.x.x.x.x	eggNOG_class.x.x.x.x.x	eggNOG_class_annotation.x.x.x.x.x	nr_annotation.x.x.x.x.x
A2ML1	[R]	General function prediction only	Molecular Function: endopeptidase inhibitor activity (GO:0004866);; Cellular Component: extracellular space (GO:0005615);	K23593|0.0e+00|bom:102270966|K23593 alpha-2-macroglobulin-like protein | (RefSeq) A2ML1; alpha-2-macroglobulin like 1	[O]	Posttranslational modification, protein turnover, chaperones	A-macroglobulin TED domain	Alpha-2-macroglobulin OS=Pongo abelii OX=9601 GN=A2M PE=2 SV=1	Uncharacterized protein OS=Bos indicus x Bos taurus OX=30522 GN=A2ML1 PE=3 SV=1	O	Posttranslational modification, protein turnover, chaperones	PREDICTED: alpha-2-macroglobulin-like protein 1 [Bos mutus]
A4GNT	--	--	Biological Process: protein O-linked glycosylation (GO:0006493);; Molecular Function: acetylglucosaminyltransferase activity (GO:0008375);; Biological Process: negative regulation of epithelial cell proliferation (GO:0050680);	K08251|3.4e-203|bom:102273969|K08251 alpha 1,4-N-acetylglucosaminyltransferase [EC:2.4.1.-] | (RefSeq) A4GNT; alpha-1,4-N-acetylglucosaminyltransferase	[G]	Carbohydrate transport and metabolism	Alpha 1,4-glycosyltransferase conserved region	Lactosylceramide 4-alpha-galactosyltransferase (Fragment) OS=Gorilla gorilla gorilla OX=9595 GN=A4GALT PE=3 SV=1	Alpha-1,4-N-acetylglucosaminyltransferase OS=Bos mutus OX=72004 GN=M91_14272 PE=3 SV=1	G	Carbohydrate transport and metabolism	PREDICTED: alpha-1,4-N-acetylglucosaminyltransferase [Bos mutus]
AACS	[I]	Lipid transport and metabolism	Molecular Function: ATP binding (GO:0005524);; Cellular Component: cytosol (GO:0005829);; Biological Process: fatty acid metabolic process (GO:0006631);; Molecular Function: acetoacetate-CoA ligase activity (GO:0030729);	K01907|0.0e+00|bom:102287249|K01907 acetoacetyl-CoA synthetase [EC:6.2.1.16] | (RefSeq) AACS; acetoacetyl-CoA synthetase	[I]	Lipid transport and metabolism	AMP-binding enzyme	Acetoacetyl-CoA synthetase OS=Macaca fascicularis OX=9541 GN=AACS PE=2 SV=1	Acetoacetyl-CoA synthetase OS=Bos mutus OX=72004 GN=M91_18162 PE=3 SV=1	I	Lipid transport and metabolism	PREDICTED: acetoacetyl-CoA synthetase [Bos mutus]
AADACL2	[I]	Lipid transport and metabolism	Cellular Component: integral component of membrane (GO:0016021);; Molecular Function: carboxylic ester hydrolase activity (GO:0052689);	K14350|8.7e-154|bom:102282021|K14350 arylacetamide deacetylase-like 2 [EC:3.1.1.-] | (RefSeq) AADACL2; arylacetamide deacetylase like 2	[V]	Defense mechanisms	alpha/beta hydrolase fold	Arylacetamide deacetylase OS=Oryctolagus cuniculus OX=9986 GN=AADAC PE=1 SV=1	Uncharacterized protein OS=Muntiacus muntjak OX=9888 GN=FD754_001863 PE=3 SV=1	V	Defense mechanisms	PREDICTED: LOW QUALITY PROTEIN: arylacetamide deacetylase-like 2 [Bos mutus]
AADACL4	[I]	Lipid transport and metabolism	Cellular Component: integral component of membrane (GO:0016021);; Molecular Function: hydrolase activity (GO:0016787);	K14351|1.3e-238|bom:102267358|K14351 arylacetamide deacetylase-like 3/4 [EC:3.1.1.-] | (RefSeq) AADACL4; arylacetamide deacetylase like 4	[V]	Defense mechanisms	alpha/beta hydrolase fold	Arylacetamide deacetylase OS=Oryctolagus cuniculus OX=9986 GN=AADAC PE=1 SV=1	Arylacetamide deacetylase-like 4 OS=Bos mutus OX=72004 GN=M91_08667 PE=4 SV=1	V	Defense mechanisms	PREDICTED: arylacetamide deacetylase-like 4 [Bos mutus]
AADAT	[KE]	--	Molecular Function: transaminase activity (GO:0008483);; Biological Process: biosynthetic process (GO:0009058);; Molecular Function: pyridoxal phosphate binding (GO:0030170);	K00825|5.3e-246|bom:102269904|K00825 kynurenine/2-aminoadipate aminotransferase [EC:2.6.1.7 2.6.1.39] | (RefSeq) AADAT; aminoadipate aminotransferase	[E]	Amino acid transport and metabolism	Aminotransferase class I and II	Kynurenine/alpha-aminoadipate aminotransferase, mitochondrial OS=Bos taurus OX=9913 GN=AADAT PE=2 SV=1	Kynurenine/alpha-aminoadipate aminotransferase, mitochondrial OS=Bos mutus OX=72004 GN=M91_11002 PE=4 SV=1	E	Amino acid transport and metabolism	PREDICTED: kynurenine/alpha-aminoadipate aminotransferase, mitochondrial isoform X1 [Bos mutus]
AAED1	--	--	Molecular Function: molecular_function (GO:0003674);; Biological Process: biological_process (GO:0008150);; Biological Process: metabolic process (GO:0008152);; Biological Process: response to toxic substance (GO:0009636);; Biological Process: cellular process (GO:0009987);; Molecular Function: antioxidant activity (GO:0016209);; Biological Process: response to chemical (GO:0042221);; Biological …	K06639|4.1e-88|pcw:110197627|K06639 cell division cycle 14 [EC:3.1.3.16 3.1.3.48] | (RefSeq) CDC14B; dual specificity protein phosphatase CDC14B isoform X1	[S]	Function unknown	AhpC/TSA antioxidant enzyme	Peroxiredoxin-like 2C OS=Bos taurus OX=9913 GN=PRXL2C PE=2 SV=1	Uncharacterized protein OS=Bos mutus OX=72004 GN=E5288_WYG022152 PE=4 SV=1	S	Function unknown	PREDICTED: thioredoxin-like protein AAED1 [Bos mutus]
AAK1	[M]	Cell wall/membrane/envelope biogenesis	Molecular Function: protein kinase activity (GO:0004672);; Molecular Function: ATP binding (GO:0005524);	K08853|0.0e+00|bom:102276358|K08853 AP2-associated kinase [EC:2.7.11.1] | (RefSeq) AAK1; AP2 associated kinase 1	[T]	Signal transduction mechanisms	Protein kinase domain	AP2-associated protein kinase 1 OS=Bos taurus OX=9913 GN=AAK1 PE=1 SV=2	AP2-associated protein kinase 1 OS=Bos mutus OX=72004 GN=M91_09601 PE=4 SV=1	T	Signal transduction mechanisms	PREDICTED: AP2-associated protein kinase 1 [Bos mutus]
AARS	[J]	Translation, ribosomal structure and biogenesis	Molecular Function: tRNA binding (GO:0000049);; Molecular Function: aminoacyl-tRNA editing activity (GO:0002161);; Molecular Function: Ser-tRNA(Ala) hydrolase activity (GO:0002196);; Molecular Function: alanine-tRNA ligase activity (GO:0004813);; Molecular Function: ATP binding (GO:0005524);; Cellular Component: mitochondrion (GO:0005739);; Cellular Component: cytosol (GO:0005829);; Biological Pr…	K01872|0.0e+00|bom:102266449|K01872 alanyl-tRNA synthetase [EC:6.1.1.7] | (RefSeq) AARS; alanyl-tRNA synthetase	[J]	Translation, ribosomal structure and biogenesis	tRNA synthetases class II (A)	Alanine--tRNA ligase, cytoplasmic OS=Pongo abelii OX=9601 GN=AARS1 PE=2 SV=1	Alanine--tRNA ligase OS=Bos taurus OX=9913 GN=AARS1 PE=1 SV=1	J	Translation, ribosomal structure and biogenesis	PREDICTED: alanine--tRNA ligase, cytoplasmic [Bos mutus]
AASDH	[Q]	Secondary metabolites biosynthesis, transport and catabolism	Molecular Function: catalytic activity (GO:0003824);; Biological Process: beta-alanine metabolic process (GO:0019482);; Biological Process: amino acid activation for nonribosomal peptide biosynthetic process (GO:0043041);	K00142|0.0e+00|bom:102282470|K00142 acyl-CoA synthetase [EC:6.2.1.-] | (RefSeq) AASDH; aminoadipate-semialdehyde dehydrogenase	[Q]	Secondary metabolites biosynthesis, transport and catabolism	AMP-binding enzyme	--	Carrier domain-containing protein OS=Bos indicus x Bos taurus OX=30522 GN=AASDH PE=4 SV=1	Q	Secondary metabolites biosynthesis, transport and catabolism	PREDICTED: acyl-CoA synthetase family member 4 isoform X1 [Bos mutus]
AATK	[T]	Signal transduction mechanisms	Biological Process: regulation of cell growth (GO:0001558);; Molecular Function: molecular_function (GO:0003674);; Molecular Function: catalytic activity (GO:0003824);; Molecular Function: protein kinase activity (GO:0004672);; Molecular Function: protein tyrosine kinase activity (GO:0004713);; Cellular Component: cellular_component (GO:0005575);; Cellular Component: intracellular (GO:0005622);; …	K17480|0.0e+00|bom:102287377|K17480 lemur tyrosine kinase 1 [EC:2.7.10.1] | (RefSeq) AATK; apoptosis associated tyrosine kinase	--	--	Protein tyrosine and serine/threonine kinase	NT-3 growth factor receptor OS=Macaca fascicularis OX=9541 GN=NTRK3 PE=2 SV=1	Protein kinase domain-containing protein OS=Bos mutus OX=72004 GN=E5288_WYG007480 PE=4 SV=1	T	Signal transduction mechanisms	PREDICTED: serine/threonine-protein kinase LMTK1 [Bos mutus]
ABAT	[E]	Amino acid transport and metabolism	Molecular Function: 4-aminobutyrate transaminase activity (GO:0003867);; Biological Process: gamma-aminobutyric acid metabolic process (GO:0009448);; Molecular Function: pyridoxal phosphate binding (GO:0030170);	K13524|2.1e-294|bom:102287934|K13524 4-aminobutyrate aminotransferase / (S)-3-amino-2-methylpropionate transaminase [EC:2.6.1.19 2.6.1.22] | (RefSeq) ABAT; 4-aminobutyrate aminotransferase	[E]	Amino acid transport and metabolism	Aminotransferase class-III	4-aminobutyrate aminotransferase, mitochondrial OS=Sus scrofa OX=9823 GN=ABAT PE=1 SV=2	(S)-3-amino-2-methylpropionate transaminase OS=Bos indicus x Bos taurus OX=30522 GN=ABAT PE=3 SV=1	E	Amino acid transport and metabolism	PREDICTED: LOW QUALITY PROTEIN: 4-aminobutyrate aminotransferase, mitochondrial [Bos mutus]
ABCA1	[V]	Defense mechanisms	Molecular Function: signaling receptor binding (GO:0005102);; Molecular Function: ATP binding (GO:0005524);; Cellular Component: endosome (GO:0005768);; Cellular Component: Golgi apparatus (GO:0005794);; Cellular Component: integral component of plasma membrane (GO:0005887);; Biological Process: protein lipidation (GO:0006497);; Biological Process: phagocytosis, engulfment (GO:0006911);; Biologic…	K05641|0.0e+00|bom:102280059|K05641 ATP-binding cassette, subfamily A (ABC1), member 1 | (RefSeq) ABCA1; ATP binding cassette subfamily A member 1	[IR]	--	ABC-2 family transporter protein	Broad substrate specificity ATP-binding cassette transporter ABCG2 OS=Bos taurus OX=9913 GN=ABCG2 PE=3 SV=2	Uncharacterized protein OS=Bos indicus x Bos taurus OX=30522 GN=ABCA1 PE=4 SV=1	I	Lipid transport and metabolism	PREDICTED: ATP-binding cassette sub-family A member 1 [Bos mutus]
ABCA10	[V]	Defense mechanisms	Molecular Function: ATP binding (GO:0005524);; Cellular Component: integral component of membrane (GO:0016021);; Molecular Function: ATPase activity (GO:0016887);; Molecular Function: ATPase-coupled transmembrane transporter activity (GO:0042626);	K05652|0.0e+00|bom:102277026|K05652 ATP-binding cassette, subfamily A (ABC1), member 10 | (RefSeq) ABCA10; ATP binding cassette subfamily A member 10	[IR]	--	ABC transporter	Bile salt export pump OS=Oryctolagus cuniculus OX=9986 GN=ABCB11 PE=2 SV=1	ATP-binding cassette sub-family A member 10 OS=Bos mutus OX=72004 GN=M91_10346 PE=4 SV=1	I	Lipid transport and metabolism	PREDICTED: ATP-binding cassette sub-family A member 10 [Bos mutus]
ABCA12	[V]	Defense mechanisms	Molecular Function: lipid transporter activity (GO:0005319);; Molecular Function: ATP binding (GO:0005524);; Cellular Component: cytosol (GO:0005829);; Cellular Component: plasma membrane (GO:0005886);; Biological Process: positive regulation of cholesterol efflux (GO:0010875);; Cellular Component: integral component of membrane (GO:0016021);; Molecular Function: ATPase activity (GO:0016887);; Bi…	K05646|0.0e+00|bom:102279621|K05646 ATP-binding cassette, subfamily A (ABC1), member 12 | (RefSeq) ABCA12; ATP binding cassette subfamily A member 12	[IR]	--	ABC-2 family transporter protein	ATP-binding cassette sub-family F member 2 OS=Bos taurus OX=9913 GN=ABCF2 PE=2 SV=1	Uncharacterized protein OS=Bos indicus x Bos taurus OX=30522 GN=ABCA12 PE=4 SV=1	I	Lipid transport and metabolism	PREDICTED: ATP-binding cassette sub-family A member 12 [Bos mutus]
ABCA13	[V]	Defense mechanisms	Molecular Function: ATP binding (GO:0005524);; Molecular Function: ATPase activity (GO:0016887);	K05647|0.0e+00|bom:102280877|K05647 ATP binding cassette, subfamily A (ABC1), member 13 | (RefSeq) ABCA13; ATP binding cassette subfamily A member 13	[IR]	--	ABC transporter	Broad substrate specificity ATP-binding cassette transporter ABCG2 OS=Macaca mulatta OX=9544 GN=ABCG2 PE=2 SV=1	Uncharacterized protein OS=Bos mutus OX=72004 GN=E5288_WYG001466 PE=4 SV=1	I	Lipid transport and metabolism	PREDICTED: LOW QUALITY PROTEIN: ATP-binding cassette sub-family A member 13 [Bos mutus]
ABCA2	[V]	Defense mechanisms	Molecular Function: ATP binding (GO:0005524);; Molecular Function: ATPase activity (GO:0016887);	K05642|0.0e+00|bom:102278929|K05642 ATP-binding cassette, subfamily A (ABC1), member 2 | (RefSeq) ABCA2; ATP binding cassette subfamily A member 2	[IR]	--	ABC-2 family transporter protein	Broad substrate specificity ATP-binding cassette transporter ABCG2 OS=Bos taurus OX=9913 GN=ABCG2 PE=3 SV=2	Uncharacterized protein OS=Bos mutus OX=72004 GN=E5288_WYG003951 PE=3 SV=1	I	Lipid transport and metabolism	PREDICTED: LOW QUALITY PROTEIN: ATP-binding cassette sub-family A member 2 [Bos mutus]
ABCA3	[V]	Defense mechanisms	Molecular Function: ATP binding (GO:0005524);; Cellular Component: plasma membrane (GO:0005886);; Cellular Component: integral component of membrane (GO:0016021);; Molecular Function: ATPase activity (GO:0016887);; Molecular Function: ATPase-coupled transmembrane transporter activity (GO:0042626);; Cellular Component: alveolar lamellar body membrane (GO:0097233);	K05643|0.0e+00|bom:102264901|K05643 ATP-binding cassette, subfamily A (ABC1), member 3 | (RefSeq) ABCA3; ATP binding cassette subfamily A member 3	[IR]	--	ABC-2 family transporter protein	Broad substrate specificity ATP-binding cassette transporter ABCG2 OS=Macaca mulatta OX=9544 GN=ABCG2 PE=2 SV=1	Uncharacterized protein OS=Bos indicus x Bos taurus OX=30522 GN=ABCA3 PE=4 SV=1	I	Lipid transport and metabolism	PREDICTED: ATP-binding cassette sub-family A member 3 [Bos mutus]
ABCA4	[V]	Defense mechanisms	Molecular Function: ATP binding (GO:0005524);; Cellular Component: integral component of plasma membrane (GO:0005887);; Biological Process: lipid transport (GO:0006869);; Biological Process: visual perception (GO:0007601);; Molecular Function: ATPase activity (GO:0016887);; Molecular Function: ATPase-coupled transmembrane transporter activity (GO:0042626);	K05644|0.0e+00|bom:102267020|K05644 ATP-binding cassette, subfamily A (ABC1), member 4 | (RefSeq) ABCA4; ATP binding cassette subfamily A member 4	[IR]	--	ABC-2 family transporter protein	--	Retinal-specific ATP-binding cassette transporter (Fragment) OS=Bos mutus OX=72004 GN=M91_06383 PE=4 SV=1	I	Lipid transport and metabolism	PREDICTED: retinal-specific ATP-binding cassette transporter isoform X1 [Bos mutus]
ABCA5	[V]	Defense mechanisms	Molecular Function: ATP binding (GO:0005524);; Cellular Component: lysosome (GO:0005764);; Cellular Component: late endosome (GO:0005770);; Biological Process: negative regulation of macrophage derived foam cell differentiation (GO:0010745);; Cellular Component: integral component of membrane (GO:0016021);; Molecular Function: ATPase activity (GO:0016887);; Biological Process: cholesterol efflux …	K05648|0.0e+00|bom:102273247|K05648 ATP-binding cassette, subfamily A (ABC1), member 5 | (RefSeq) ABCA5; ATP binding cassette subfamily A member 5	[IR]	--	ABC transporter	Bile salt export pump OS=Canis lupus familiaris OX=9615 GN=Abcb11e PE=1 SV=1	Uncharacterized protein OS=Bos indicus x Bos taurus OX=30522 GN=ABCA5 PE=4 SV=1	I	Lipid transport and metabolism	PREDICTED: ATP-binding cassette sub-family A member 5 [Bos mutus]
ABCA6	[V]	Defense mechanisms	Molecular Function: ATP binding (GO:0005524);; Cellular Component: nucleoplasm (GO:0005654);; Biological Process: lipid transport (GO:0006869);; Cellular Component: integral component of membrane (GO:0016021);; Molecular Function: ATPase activity (GO:0016887);; Molecular Function: ATPase-coupled transmembrane transporter activity (GO:0042626);	K05649|0.0e+00|bom:102277313|K05649 ATP-binding cassette, subfamily A (ABC1), member 6 | (RefSeq) ABCA6; ATP binding cassette subfamily A member 6	[IR]	--	ABC transporter	Bile salt export pump OS=Canis lupus familiaris OX=9615 GN=Abcb11e PE=1 SV=1	ATP binding cassette subfamily A member 6 OS=Bos indicus x Bos taurus OX=30522 GN=ABCA6 PE=4 SV=1	I	Lipid transport and metabolism	PREDICTED: ATP-binding cassette sub-family A member 6 [Bos mutus]
ABCA7	[V]	Defense mechanisms	Molecular Function: ATP binding (GO:0005524);; Cellular Component: Golgi apparatus (GO:0005794);; Cellular Component: plasma membrane (GO:0005886);; Cellular Component: integral component of membrane (GO:0016021);; Molecular Function: ATPase activity (GO:0016887);; Cellular Component: cell junction (GO:0030054);; Biological Process: cholesterol efflux (GO:0033344);; Biological Process: phospholip…	K05645|0.0e+00|bom:102279712|K05645 ATP-binding cassette, subfamily A (ABC1), member 7 | (RefSeq) ABCA7; ATP binding cassette subfamily A member 7	[IR]	--	ABC-2 family transporter protein	Broad substrate specificity ATP-binding cassette transporter ABCG2 OS=Bos taurus OX=9913 GN=ABCG2 PE=3 SV=2	Uncharacterized protein OS=Bos indicus x Bos taurus OX=30522 GN=ABCA7 PE=4 SV=1	I	Lipid transport and metabolism	PREDICTED: ATP-binding cassette sub-family A member 7 [Bos mutus]
ABCA9	[V]	Defense mechanisms	Molecular Function: molecular_function (GO:0003674);; Molecular Function: catalytic activity (GO:0003824);; Molecular Function: transporter activity (GO:0005215);; Molecular Function: ATP binding (GO:0005524);; Cellular Component: cellular_component (GO:0005575);; Cellular Component: intracellular (GO:0005622);; Cellular Component: obsolete cell (GO:0005623);; Biological Process: transport (GO:00…	K05651|0.0e+00|bom:102273528|K05651 ATP-binding cassette, subfamily A (ABC1), member 9 | (RefSeq) ABCA9; ATP binding cassette subfamily A member 9	[IR]	--	ABC transporter	Bile salt export pump OS=Oryctolagus cuniculus OX=9986 GN=ABCB11 PE=2 SV=1	Uncharacterized protein OS=Bos mutus OX=72004 GN=E5288_WYG007741 PE=4 SV=1	I	Lipid transport and metabolism	PREDICTED: ATP-binding cassette sub-family A member 9 [Bos mutus]
ABCB8	[V]	Defense mechanisms	Molecular Function: ATP binding (GO:0005524);; Cellular Component: integral component of membrane (GO:0016021);; Molecular Function: ATPase activity (GO:0016887);; Molecular Function: ATPase-coupled transmembrane transporter activity (GO:0042626);	K05655|0.0e+00|bom:102265372|K05655 ATP-binding cassette, subfamily B (MDR/TAP), member 8 | (RefSeq) ABCB8; ATP binding cassette subfamily B member 8	[U]	Intracellular trafficking, secretion, and vesicular transport	ABC transporter transmembrane region	Mitochondrial potassium channel ATP-binding subunit OS=Pongo abelii OX=9601 GN=ABCB8 PE=2 SV=1	ATP binding cassette subfamily B member 8 OS=Bos indicus x Bos taurus OX=30522 GN=ABCB8 PE=4 SV=1	U	Intracellular trafficking, secretion, and vesicular transport	PREDICTED: LOW QUALITY PROTEIN: ATP-binding cassette sub-family B member 8, mitochondrial [Bos mutus]
ABCC1	[V]	Defense mechanisms	Molecular Function: ATP binding (GO:0005524);; Cellular Component: integral component of membrane (GO:0016021);; Molecular Function: ATPase activity (GO:0016887);; Molecular Function: ATPase-coupled transmembrane transporter activity (GO:0042626);	K05665|0.0e+00|bom:102280609|K05665 ATP-binding cassette, subfamily C (CFTR/MRP), member 1 [EC:7.6.2.3] | (RefSeq) ABCC1; ATP binding cassette subfamily C member 1	[Q]	Secondary metabolites biosynthesis, transport and catabolism	ABC transporter transmembrane region	Multidrug resistance-associated protein 1 OS=Bos taurus OX=9913 GN=ABCC1 PE=1 SV=1	Uncharacterized protein OS=Muntiacus muntjak OX=9888 GN=FD754_012852 PE=3 SV=1	Q	Secondary metabolites biosynthesis, transport and catabolism	PREDICTED: multidrug resistance-associated protein 1 [Bos mutus]
ABCC10	[V]	Defense mechanisms	Molecular Function: ATP binding (GO:0005524);; Cellular Component: integral component of membrane (GO:0016021);; Molecular Function: ATPase activity (GO:0016887);; Molecular Function: ATPase-coupled transmembrane transporter activity (GO:0042626);	K05674|0.0e+00|bom:102270883|K05674 ATP-binding cassette, subfamily C (CFTR/MRP), member 10 | (RefSeq) ABCC10; ATP binding cassette subfamily C member 10	[Q]	Secondary metabolites biosynthesis, transport and catabolism	ABC transporter transmembrane region	Canalicular multispecific organic anion transporter 1 OS=Oryctolagus cuniculus OX=9986 GN=ABCC2 PE=1 SV=1	Multidrug resistance-associated protein 7 OS=Bos mutus OX=72004 GN=M91_00696 PE=4 SV=1	Q	Secondary metabolites biosynthesis, transport and catabolism	PREDICTED: multidrug resistance-associated protein 7 [Bos mutus]
ABCC11	[V]	Defense mechanisms	Molecular Function: molecular_function (GO:0003674);; Molecular Function: catalytic activity (GO:0003824);; Molecular Function: transporter activity (GO:0005215);; Molecular Function: ATP binding (GO:0005524);; Cellular Component: cellular_component (GO:0005575);; Cellular Component: obsolete cell (GO:0005623);; Cellular Component: plasma membrane (GO:0005886);; Cellular Component: integral compo…	K05671|0.0e+00|bom:102279036|K05671 ATP-binding cassette, subfamily C (CFTR/MRP), member 11 | (RefSeq) ABCC11; ATP binding cassette subfamily C member 11	[Q]	Secondary metabolites biosynthesis, transport and catabolism	ABC transporter	Canalicular multispecific organic anion transporter 1 OS=Oryctolagus cuniculus OX=9986 GN=ABCC2 PE=1 SV=1	Uncharacterized protein OS=Bos mutus OX=72004 GN=E5288_WYG003103 PE=4 SV=1	Q	Secondary metabolites biosynthesis, transport and catabolism	PREDICTED: ATP-binding cassette sub-family C member 11 [Bos mutus]
ABCC12	[V]	Defense mechanisms	Molecular Function: molecular_function (GO:0003674);; Molecular Function: catalytic activity (GO:0003824);; Molecular Function: transporter activity (GO:0005215);; Molecular Function: ATP binding (GO:0005524);; Cellular Component: cellular_component (GO:0005575);; Biological Process: transport (GO:0006810);; Biological Process: biological_process (GO:0008150);; Molecular Function: primary active …	K05672|0.0e+00|bom:102278760|K05672 ATP-binding cassette, subfamily C (CFTR/MRP), member 12 | (RefSeq) ABCC12; ATP binding cassette subfamily C member 12	[Q]	Secondary metabolites biosynthesis, transport and catabolism	ABC transporter	Multidrug resistance-associated protein 1 OS=Macaca fascicularis OX=9541 GN=ABCC1 PE=1 SV=1	Uncharacterized protein OS=Bos mutus OX=72004 GN=E5288_WYG003019 PE=4 SV=1	Q	Secondary metabolites biosynthesis, transport and catabolism	PREDICTED: multidrug resistance-associated protein 9 [Bos mutus]
ABCC2	[V]	Defense mechanisms	Molecular Function: ATP binding (GO:0005524);; Cellular Component: integral component of plasma membrane (GO:0005887);; Molecular Function: organic anion transmembrane transporter activity (GO:0008514);; Cellular Component: cell surface (GO:0009986);; Biological Process: bile acid and bile salt transport (GO:0015721);; Cellular Component: apical plasma membrane (GO:0016324);; Molecular Function: …	K05666|0.0e+00|bom:102283570|K05666 ATP-binding cassette, subfamily C (CFTR/MRP), member 2 | (RefSeq) ABCC2; ATP binding cassette subfamily C member 2	[Q]	Secondary metabolites biosynthesis, transport and catabolism	ABC transporter transmembrane region	Canalicular multispecific organic anion transporter 1 OS=Oryctolagus cuniculus OX=9986 GN=ABCC2 PE=1 SV=1	Uncharacterized protein OS=Bos indicus x Bos taurus OX=30522 GN=ABCC2 PE=3 SV=1	Q	Secondary metabolites biosynthesis, transport and catabolism	PREDICTED: LOW QUALITY PROTEIN: canalicular multispecific organic anion transporter 1 [Bos mutus]
ABCC3	[V]	Defense mechanisms	Molecular Function: ATP binding (GO:0005524);; Cellular Component: integral component of membrane (GO:0016021);; Molecular Function: ATPase activity (GO:0016887);; Molecular Function: ATPase-coupled transmembrane transporter activity (GO:0042626);	K05667|0.0e+00|bom:102279244|K05667 ATP-binding cassette, subfamily C (CFTR/MRP), member 3 | (RefSeq) ABCC3; ATP binding cassette subfamily C member 3	[Q]	Secondary metabolites biosynthesis, transport and catabolism	ABC transporter transmembrane region	Multidrug resistance-associated protein 1 OS=Macaca fascicularis OX=9541 GN=ABCC1 PE=1 SV=1	Canalicular multispecific organic anion transporter 2 (Fragment) OS=Bos mutus OX=72004 GN=M91_15587 PE=3 SV=1	Q	Secondary metabolites biosynthesis, transport and catabolism	PREDICTED: canalicular multispecific organic anion transporter 2 isoform X1 [Bos mutus]
ABCC6	[V]	Defense mechanisms	Molecular Function: ATP binding (GO:0005524);; Cellular Component: nucleoplasm (GO:0005654);; Cellular Component: plasma membrane (GO:0005886);; Cellular Component: integral component of membrane (GO:0016021);; Molecular Function: ATPase activity (GO:0016887);; Molecular Function: ATPase-coupled transmembrane transporter activity (GO:0042626);	K05669|0.0e+00|bom:102279489|K05669 ATP-binding cassette, subfamily C (CFTR/MRP), member 6 | (RefSeq) ABCC6; ATP binding cassette subfamily C member 6	[Q]	Secondary metabolites biosynthesis, transport and catabolism	ABC transporter transmembrane region	Multidrug resistance-associated protein 1 OS=Bos taurus OX=9913 GN=ABCC1 PE=1 SV=1	Multidrug resistance-associated protein 6 OS=Bos mutus OX=72004 GN=M91_01935 PE=3 SV=1	Q	Secondary metabolites biosynthesis, transport and catabolism	PREDICTED: multidrug resistance-associated protein 6 [Bos mutus]
ABCC8	[V]	Defense mechanisms	Molecular Function: ATP binding (GO:0005524);; Cellular Component: plasma membrane (GO:0005886);; Biological Process: potassium ion transport (GO:0006813);; Molecular Function: sulfonylurea receptor activity (GO:0008281);; Cellular Component: membrane (GO:0016020);; Cellular Component: integral component of membrane (GO:0016021);; Molecular Function: ATPase activity (GO:0016887);; Molecular Funct…	K05032|0.0e+00|bom:102274573|K05032 ATP-binding cassette subfamily C (CFTR/MRP) member 8 | (RefSeq) ABCC8; ATP binding cassette subfamily C member 8	[Q]	Secondary metabolites biosynthesis, transport and catabolism	ABC transporter transmembrane region	ATP-binding cassette sub-family C member 9 OS=Oryctolagus cuniculus OX=9986 GN=ABCC9 PE=2 SV=1	ATP binding cassette subfamily C member 8 OS=Bos taurus OX=9913 GN=ABCC8 PE=3 SV=2	Q	Secondary metabolites biosynthesis, transport and catabolism	PREDICTED: LOW QUALITY PROTEIN: ATP-binding cassette sub-family C member 8 [Bos mutus]
ABCC9	[V]	Defense mechanisms	Molecular Function: potassium channel activity (GO:0005267);; Molecular Function: ATP binding (GO:0005524);; Molecular Function: sulfonylurea receptor activity (GO:0008281);; Cellular Component: inward rectifying potassium channel (GO:0008282);; Molecular Function: ATPase activity (GO:0016887);; Cellular Component: sarcomere (GO:0030017);; Biological Process: response to ATP (GO:0033198);; Molecu…	K05033|0.0e+00|bom:102265693|K05033 ATP-binding cassette subfamily C (CFTR/MRP) member 9 | (RefSeq) ABCC9; ATP binding cassette subfamily C member 9	[Q]	Secondary metabolites biosynthesis, transport and catabolism	ABC transporter transmembrane region	ATP-binding cassette sub-family C member 9 OS=Oryctolagus cuniculus OX=9986 GN=ABCC9 PE=2 SV=1	Uncharacterized protein OS=Bos indicus x Bos taurus OX=30522 GN=ABCC9 PE=3 SV=1	Q	Secondary metabolites biosynthesis, transport and catabolism	ATP-binding cassette sub-family C member 9 isoform X1 [Bos taurus]
ABCD2	[R]	General function prediction only	Biological Process: very long-chain fatty acid metabolic process (GO:0000038);; Molecular Function: ATP binding (GO:0005524);; Cellular Component: peroxisome (GO:0005777);; Biological Process: fatty acid beta-oxidation (GO:0006635);; Cellular Component: integral component of membrane (GO:0016021);; Molecular Function: ATPase activity (GO:0016887);; Molecular Function: ATPase-coupled transmembrane…	K05676|0.0e+00|bom:102266798|K05676 ATP-binding cassette, subfamily D (ALD), member 2 | (RefSeq) ABCD2; ATP binding cassette subfamily D member 2	[I]	Lipid transport and metabolism	ABC transporter transmembrane region 2	Bile salt export pump OS=Oryctolagus cuniculus OX=9986 GN=ABCB11 PE=2 SV=1	ATP-binding cassette sub-family D member 2 OS=Bos mutus OX=72004 GN=M91_17183 PE=4 SV=1	I	Lipid transport and metabolism	PREDICTED: ATP-binding cassette sub-family D member 2 isoform X2 [Bos mutus]
ABCD3	[R]	General function prediction only	Biological Process: very long-chain fatty acid metabolic process (GO:0000038);; Molecular Function: nucleotide binding (GO:0000166);; Molecular Function: molecular_function (GO:0003674);; Molecular Function: catalytic activity (GO:0003824);; Molecular Function: transporter activity (GO:0005215);; Molecular Function: lipid transporter activity (GO:0005319);; Molecular Function: long-chain fatty ac…	K05677|0.0e+00|bom:102268498|K05677 ATP-binding cassette, subfamily D (ALD), member 3 | (RefSeq) ABCD3; ATP binding cassette subfamily D member 3	[IR]	--	ABC transporter transmembrane region 2	Canalicular multispecific organic anion transporter 1 OS=Oryctolagus cuniculus OX=9986 GN=ABCC2 PE=1 SV=1	Uncharacterized protein OS=Bos mutus OX=72004 GN=E5288_WYG007155 PE=3 SV=1	I	Lipid transport and metabolism	PREDICTED: ATP-binding cassette sub-family D member 3 isoform X2 [Bos mutus]
ABCE1	[J]	Translation, ribosomal structure and biogenesis	Molecular Function: ATP binding (GO:0005524);; Cellular Component: mitochondrion (GO:0005739);; Cellular Component: cytosol (GO:0005829);; Molecular Function: ATPase activity (GO:0016887);; Molecular Function: endoribonuclease inhibitor activity (GO:0060698);	K06174|0.0e+00|bbub:102416242|K06174 ATP-binding cassette, sub-family E, member 1 | (RefSeq) ABCE1; ATP-binding cassette sub-family E member 1	[A]	RNA processing and modification	ABC transporter	ATP-binding cassette sub-family F member 3 OS=Pongo abelii OX=9601 GN=ABCF3 PE=2 SV=1	ATP-binding cassette sub-family E member 1 OS=Bos mutus OX=72004 GN=E5288_WYG011782 PE=4 SV=1	A	RNA processing and modification	ATP-binding cassette sub-family E member 1 [Bos taurus]
ABCG2	[V]	Defense mechanisms	Molecular Function: ATP binding (GO:0005524);; Cellular Component: nucleoplasm (GO:0005654);; Molecular Function: ATPase-coupled xenobiotic transmembrane transporter activity (GO:0008559);; Molecular Function: urate transmembrane transporter activity (GO:0015143);; Molecular Function: efflux transmembrane transporter activity (GO:0015562);; Cellular Component: integral component of membrane (GO:0…	K05681|0.0e+00|bom:102273623|K05681 ATP-binding cassette, subfamily G (WHITE), member 2 | (RefSeq) ABCG2; ATP binding cassette subfamily G member 2 (Junior blood group)	[Q]	Secondary metabolites biosynthesis, transport and catabolism	ABC-2 type transporter	Broad substrate specificity ATP-binding cassette transporter ABCG2 OS=Bos taurus OX=9913 GN=ABCG2 PE=3 SV=2	ATP-binding cassette sub-family G member 2 OS=Bos mutus OX=72004 GN=M91_13349 PE=3 SV=1	Q	Secondary metabolites biosynthesis, transport and catabolism	PREDICTED: ATP-binding cassette sub-family G member 2 isoform X1 [Bos mutus]
ABHD11	[HR]	--	Molecular Function: hydrolase activity (GO:0016787);	K13703|1.8e-168|bom:102288271|K13703 abhydrolase domain-containing protein 11 | (RefSeq) ABHD11; abhydrolase domain containing 11	[R]	General function prediction only	alpha/beta hydrolase fold	Protein ABHD11 OS=Bos taurus OX=9913 GN=ABHD11 PE=2 SV=1	Abhydrolase domain-containing protein 11 (Fragment) OS=Bos mutus OX=72004 GN=M91_01066 PE=4 SV=1	S	Function unknown	PREDICTED: alpha/beta hydrolase domain-containing protein 11 [Bos mutus]
ABHD18	[T]	Signal transduction mechanisms	--	--	[S]	Function unknown	Abhydrolase domain containing 18	--	Abhydrolase domain containing 18 OS=Bos taurus OX=9913 GN=ABHD18 PE=4 SV=1	S	Function unknown	PREDICTED: uncharacterized protein C4orf29 homolog [Bos mutus]
ABHD5	[HR]	--	Molecular Function: 1-acylglycerol-3-phosphate O-acyltransferase activity (GO:0003841);; Cellular Component: lipid droplet (GO:0005811);; Cellular Component: cytosol (GO:0005829);; Biological Process: phosphatidic acid biosynthetic process (GO:0006654);; Biological Process: negative regulation of sequestering of triglyceride (GO:0010891);; Biological Process: positive regulation of triglyceride c…	K13699|7.2e-201|bom:102279534|K13699 abhydrolase domain-containing protein 5 [EC:2.3.1.51] | (RefSeq) ABHD5; abhydrolase domain containing 5	[R]	General function prediction only	alpha/beta hydrolase fold	1-acylglycerol-3-phosphate O-acyltransferase ABHD5 OS=Pongo abelii OX=9601 GN=ABHD5 PE=2 SV=1	Abhydrolase domain containing 5 OS=Bos taurus OX=9913 GN=ABHD5 PE=2 SV=1	S	Function unknown	PREDICTED: 1-acylglycerol-3-phosphate O-acyltransferase ABHD5 [Bos mutus]
ABI3BP	--	--	Molecular Function: collagen binding (GO:0005518);; Cellular Component: interstitial matrix (GO:0005614);; Molecular Function: heparin binding (GO:0008201);; Biological Process: positive regulation of cell-substrate adhesion (GO:0010811);; Biological Process: extracellular matrix organization (GO:0030198);	K08592|4.2e-50|ccar:109101124|K08592 sentrin-specific protease 1 [EC:3.4.22.68] | (RefSeq) sentrin-specific protease 1-like	--	--	Fibronectin type III domain	--	Uncharacterized protein OS=Bos indicus x Bos taurus OX=30522 GN=ABI3BP PE=4 SV=1	T	Signal transduction mechanisms	PREDICTED: target of Nesh-SH3 [Bos mutus]
ABL2	[M]	Cell wall/membrane/envelope biogenesis	Molecular Function: non-membrane spanning protein tyrosine kinase activity (GO:0004715);; Molecular Function: ATP binding (GO:0005524);	K08887|0.0e+00|bom:102266298|K08887 abelson tyrosine-protein kinase 2 [EC:2.7.10.2] | (RefSeq) ABL2; ABL proto-oncogene 2, non-receptor tyrosine kinase	[T]	Signal transduction mechanisms	Protein tyrosine and serine/threonine kinase	Tyrosine-protein kinase Fyn OS=Bos taurus OX=9913 GN=FYN PE=2 SV=1	Tyrosine-protein kinase OS=Bos indicus x Bos taurus OX=30522 GN=ABL2 PE=3 SV=1	T	Signal transduction mechanisms	PREDICTED: LOW QUALITY PROTEIN: Abelson tyrosine-protein kinase 2 [Bos mutus]
ABLIM1	--	--	Molecular Function: actin binding (GO:0003779);; Biological Process: cytoskeleton organization (GO:0007010);; Molecular Function: metal ion binding (GO:0046872);	K07520|0.0e+00|bom:102267799|K07520 actin-binding LIM protein | (RefSeq) ABLIM1; actin binding LIM protein 1	[TZ]	--	Putative adherens-junction anchoring region of AbLIM	Dematin OS=Bos taurus OX=9913 GN=DMTN PE=2 SV=1	Uncharacterized protein OS=Bos indicus x Bos taurus OX=30522 GN=ABLIM1 PE=4 SV=1	--	--	PREDICTED: actin-binding LIM protein 1 isoform X1 [Bos mutus]
ABLIM2	--	--	Molecular Function: actin binding (GO:0003779);; Biological Process: transcription, DNA-templated (GO:0006351);; Biological Process: actin cytoskeleton organization (GO:0030036);; Molecular Function: metal ion binding (GO:0046872);	K07520|0.0e+00|bom:102282619|K07520 actin-binding LIM protein | (RefSeq) ABLIM2; actin binding LIM protein family member 2	[TZ]	--	Putative adherens-junction anchoring region of AbLIM	Transforming growth factor beta-1-induced transcript 1 protein OS=Bos taurus OX=9913 GN=TGFB1I1 PE=2 SV=2	Actin-binding LIM protein 2 (Fragment) OS=Bos mutus OX=72004 GN=M91_12356 PE=4 SV=1	--	--	PREDICTED: actin-binding LIM protein 2, partial [Bos mutus]
ABRA	--	--	Molecular Function: actin binding (GO:0003779);; Cellular Component: plasma membrane (GO:0005886);; Biological Process: protein import into nucleus (GO:0006606);; Cellular Component: actin cytoskeleton (GO:0015629);; Cellular Component: myofibril (GO:0030016);; Biological Process: positive regulation of Rho protein signal transduction (GO:0035025);; Biological Process: positive regulation of tran…	--	[S]	Function unknown	Costars	Actin-binding Rho-activating protein OS=Sus scrofa OX=9823 GN=ABRA PE=2 SV=1	Actin-binding Rho-activating protein OS=Bos mutus OX=72004 GN=M91_14081 PE=4 SV=1	K	Transcription	PREDICTED: actin-binding Rho-activating protein [Bos mutus]
ACACA	[I]	Lipid transport and metabolism	Cellular Component: fibrillar center (GO:0001650);; Biological Process: tissue homeostasis (GO:0001894);; Molecular Function: acetyl-CoA carboxylase activity (GO:0003989);; Molecular Function: ATP binding (GO:0005524);; Cellular Component: cytosol (GO:0005829);; Biological Process: acetyl-CoA metabolic process (GO:0006084);; Biological Process: fatty acid biosynthetic process (GO:0006633);; Cellu…	K11262|0.0e+00|bom:102284276|K11262 acetyl-CoA carboxylase / biotin carboxylase 1 [EC:6.4.1.2 6.3.4.14 2.1.3.15] | (RefSeq) ACACA; acetyl-CoA carboxylase alpha	[I]	Lipid transport and metabolism	Acetyl-CoA carboxylase, central region	Acetyl-CoA carboxylase 1 OS=Bos taurus OX=9913 GN=ACACA PE=2 SV=1	Acetyl-CoA carboxylase 1 OS=Bos indicus x Bos taurus OX=30522 GN=ACACA PE=4 SV=1	I	Lipid transport and metabolism	acetyl-CoA carboxylase 1 isoform X3 [Bos taurus]
ACACB	[I]	Lipid transport and metabolism	Molecular Function: acetyl-CoA carboxylase activity (GO:0003989);; Molecular Function: ATP binding (GO:0005524);; Cellular Component: nucleus (GO:0005634);; Cellular Component: mitochondrion (GO:0005739);; Biological Process: acetyl-CoA metabolic process (GO:0006084);; Biological Process: fatty acid biosynthetic process (GO:0006633);; Biological Process: negative regulation of gene expression (GO…	K01946|0.0e+00|bom:102275206|K01946 acetyl-CoA carboxylase / biotin carboxylase 2 [EC:6.4.1.2 6.3.4.14 2.1.3.15] | (RefSeq) ACACB; acetyl-CoA carboxylase beta	[I]	Lipid transport and metabolism	Acetyl-CoA carboxylase, central region	Acetyl-CoA carboxylase 1 OS=Ovis aries OX=9940 GN=ACACA PE=2 SV=1	Acetyl-CoA carboxylase OS=Bos indicus x Bos taurus OX=30522 GN=ACACB PE=4 SV=1	I	Lipid transport and metabolism	PREDICTED: acetyl-CoA carboxylase 2 [Bos mutus]
ACAD11	[I]	Lipid transport and metabolism	Cellular Component: nucleus (GO:0005634);; Molecular Function: very-long-chain-acyl-CoA dehydrogenase activity (GO:0017099);; Cellular Component: mitochondrial membrane (GO:0031966);; Biological Process: fatty acid beta-oxidation using acyl-CoA dehydrogenase (GO:0033539);; Molecular Function: flavin adenine dinucleotide binding (GO:0050660);; Molecular Function: medium-chain-acyl-CoA dehydrogenas…	K11730|0.0e+00|bom:102282030|K11730 acyl-CoA dehydrogenase family member 11 | (RefSeq) ACAD11; acyl-CoA dehydrogenase family member 11	[R]	General function prediction only	Phosphotransferase enzyme family	Acyl-CoA dehydrogenase family member 11 OS=Pongo abelii OX=9601 GN=ACAD11 PE=2 SV=2	Acyl-CoA dehydrogenase family member 11 OS=Bos mutus OX=72004 GN=E5288_WYG011009 PE=3 SV=1	I	Lipid transport and metabolism	PREDICTED: acyl-CoA dehydrogenase family member 11 [Bos mutus]
ACAD9	[I]	Lipid transport and metabolism	Molecular Function: acyl-CoA dehydrogenase activity (GO:0003995);; Molecular Function: flavin adenine dinucleotide binding (GO:0050660);	K15980|8.7e-288|bom:102267742|K15980 acyl-CoA dehydrogenase family member 9 [EC:1.3.99.-] | (RefSeq) ACAD9; acyl-CoA dehydrogenase family member 9	[I]	Lipid transport and metabolism	Acyl-CoA dehydrogenase, C-terminal domain	Very long-chain specific acyl-CoA dehydrogenase, mitochondrial OS=Bos taurus OX=9913 GN=ACADVL PE=2 SV=3	Acyl-CoA dehydrogenase family member 9, mitochondrial (Fragment) OS=Bos mutus OX=72004 GN=M91_00917 PE=3 SV=1	I	Lipid transport and metabolism	Acyl-CoA dehydrogenase family member 9, mitochondrial, partial [Bos mutus]
ACADL	[I]	Lipid transport and metabolism	Molecular Function: long-chain-acyl-CoA dehydrogenase activity (GO:0004466);; Biological Process: long-chain fatty acid catabolic process (GO:0042758);; Molecular Function: flavin adenine dinucleotide binding (GO:0050660);	K00255|4.2e-251|bom:102266624|K00255 long-chain-acyl-CoA dehydrogenase [EC:1.3.8.8] | (RefSeq) ACADL; acyl-CoA dehydrogenase, long chain	[EI]	--	Acyl-CoA dehydrogenase, C-terminal domain	Long-chain specific acyl-CoA dehydrogenase, mitochondrial OS=Sus scrofa OX=9823 GN=ACADL PE=2 SV=1	Long-chain specific acyl-CoA dehydrogenase, mitochondrial OS=Bos mutus OX=72004 GN=M91_15407 PE=3 SV=1	--	--	PREDICTED: long-chain specific acyl-CoA dehydrogenase, mitochondrial [Bos mutus]
ACADSB	[I]	Lipid transport and metabolism	Molecular Function: acyl-CoA dehydrogenase activity (GO:0003995);; Cellular Component: mitochondrion (GO:0005739);; Molecular Function: flavin adenine dinucleotide binding (GO:0050660);	K09478|2.0e-245|bom:102266366|K09478 short/branched chain acyl-CoA dehydrogenase [EC:1.3.99.12] | (RefSeq) ACADSB; acyl-CoA dehydrogenase, short/branched chain	[I]	Lipid transport and metabolism	Acyl-CoA dehydrogenase, C-terminal domain	Short/branched chain specific acyl-CoA dehydrogenase, mitochondrial OS=Bos taurus OX=9913 GN=ACADSB PE=2 SV=1	Short/branched chain specific acyl-CoA dehydrogenase, mitochondrial OS=Bos mutus OX=72004 GN=M91_05891 PE=3 SV=1	I	Lipid transport and metabolism	PREDICTED: short/branched chain specific acyl-CoA dehydrogenase, mitochondrial [Bos mutus]
ACAN	[R]	General function prediction only	Molecular Function: calcium ion binding (GO:0005509);; Molecular Function: hyaluronic acid binding (GO:0005540);; Biological Process: cell adhesion (GO:0007155);	K06792|0.0e+00|bom:102278312|K06792 aggrecan 1 | (RefSeq) ACAN; aggrecan	--	--	Extracellular link domain	Aggrecan core protein OS=Bos taurus OX=9913 GN=ACAN PE=1 SV=3	Aggrecan core protein OS=Bos mutus OX=72004 GN=M91_02188 PE=3 SV=1	T	Signal transduction mechanisms	PREDICTED: aggrecan core protein [Bos mutus]
ACBD3	--	--	Molecular Function: fatty-acyl-CoA binding (GO:0000062);; Cellular Component: Golgi membrane (GO:0000139);; Molecular Function: protein kinase A regulatory subunit binding (GO:0034237);	K23935|2.5e-253|bom:102273834|K23935 golgi resident protein GCP60 | (RefSeq) ACBD3; acyl-CoA binding domain containing 3	[U]	Intracellular trafficking, secretion, and vesicular transport	Golgi-dynamics membrane-trafficking	Protein TMED8 OS=Pongo abelii OX=9601 GN=TMED8 PE=2 SV=1	Uncharacterized protein OS=Bos indicus x Bos taurus OX=30522 GN=ACBD3 PE=4 SV=1	U	Intracellular trafficking, secretion, and vesicular transport	PREDICTED: Golgi resident protein GCP60 [Bos mutus]
ACBD4	--	--	Molecular Function: fatty-acyl-CoA binding (GO:0000062);; Cellular Component: integral component of membrane (GO:0016021);	K13239|1.4e-11|sasa:100196721|K13239 Delta3-Delta2-enoyl-CoA isomerase [EC:5.3.3.8] | (RefSeq) peci; Peroxisomal 3,2-trans-enoyl-CoA isomerase	[I]	Lipid transport and metabolism	Acyl CoA binding protein	Acyl-CoA-binding domain-containing protein 4 OS=Bos taurus OX=9913 GN=ACBD4 PE=2 SV=1	ACB domain-containing protein OS=Bos indicus x Bos taurus OX=30522 GN=ACBD4 PE=4 SV=1	I	Lipid transport and metabolism	PREDICTED: LOW QUALITY PROTEIN: acyl-CoA-binding domain-containing protein 4 [Bos mutus]
ACCS	[E]	Amino acid transport and metabolism	Molecular Function: catalytic activity (GO:0003824);; Biological Process: biosynthetic process (GO:0009058);; Molecular Function: pyridoxal phosphate binding (GO:0030170);	K02367|1.9e-256|cfr:102514905|K02367 glucuronyl/N-acetylglucosaminyl transferase EXT2 [EC:2.4.1.224 2.4.1.225] | (RefSeq) EXT2; exostosin-2 isoform X4	[T]	Signal transduction mechanisms	Aminotransferase class I and II	1-aminocyclopropane-1-carboxylate synthase-like protein 1 OS=Bos taurus OX=9913 GN=ACCS PE=2 SV=1	1-aminocyclopropane-1-carboxylate synthase-like protein 1 OS=Bos mutus OX=72004 GN=M91_08420 PE=4 SV=1	T	Signal transduction mechanisms	PREDICTED: 1-aminocyclopropane-1-carboxylate synthase-like protein 1 isoform X1 [Bos mutus]
ACCSL	[E]	Amino acid transport and metabolism	Molecular Function: catalytic activity (GO:0003824);; Biological Process: biosynthetic process (GO:0009058);; Molecular Function: pyridoxal phosphate binding (GO:0030170);	K02367|2.4e-139|cfr:102514905|K02367 glucuronyl/N-acetylglucosaminyl transferase EXT2 [EC:2.4.1.224 2.4.1.225] | (RefSeq) EXT2; exostosin-2 isoform X4	[T]	Signal transduction mechanisms	Aminotransferase class I and II	1-aminocyclopropane-1-carboxylate synthase-like protein 1 OS=Bos taurus OX=9913 GN=ACCS PE=2 SV=1	1-aminocyclopropane-1-carboxylate synthase-like protein 2 (Fragment) OS=Bos mutus OX=72004 GN=M91_08419 PE=4 SV=1	T	Signal transduction mechanisms	PREDICTED: probable inactive 1-aminocyclopropane-1-carboxylate synthase-like protein 2 [Bos mutus]
ACE2	[E]	Amino acid transport and metabolism	Molecular Function: virus receptor activity (GO:0001618);; Biological Process: angiotensin-mediated drinking behavior (GO:0003051);; Molecular Function: endopeptidase activity (GO:0004175);; Molecular Function: carboxypeptidase activity (GO:0004180);; Cellular Component: extracellular space (GO:0005615);; Cellular Component: cytoplasm (GO:0005737);; Molecular Function: metallopeptidase activity (…	K09708|0.0e+00|bom:102274886|K09708 angiotensin-converting enzyme 2 [EC:3.4.17.23] | (RefSeq) ACE2; angiotensin I converting enzyme 2	[E]	Amino acid transport and metabolism	Angiotensin-converting enzyme	Angiotensin-converting enzyme 2 OS=Bos taurus OX=9913 GN=ACE2 PE=2 SV=1	Angiotensin-converting enzyme OS=Bos mutus OX=72004 GN=M91_17842 PE=3 SV=1	T	Signal transduction mechanisms	PREDICTED: angiotensin-converting enzyme 2 [Bos mutus]
ACIN1	--	--	Molecular Function: nucleic acid binding (GO:0003676);; Cellular Component: nucleolus (GO:0005730);; Cellular Component: cytosol (GO:0005829);; Cellular Component: plasma membrane (GO:0005886);; Cellular Component: nuclear speck (GO:0016607);; Biological Process: erythrocyte differentiation (GO:0030218);; Biological Process: apoptotic chromosome condensation (GO:0030263);; Biological Process: pos…	K12875|0.0e+00|bom:102277013|K12875 apoptotic chromatin condensation inducer in the nucleus | (RefSeq) ACIN1; apoptotic chromatin condensation inducer 1	[B]	Chromatin structure and dynamics	RNSP1-SAP18 binding (RSB) motif	--	SAP domain-containing protein OS=Bos indicus x Bos taurus OX=30522 GN=ACIN1 PE=4 SV=1	B	Chromatin structure and dynamics	apoptotic chromatin condensation inducer in the nucleus isoform X1 [Bos taurus]
ACKR2	--	--	Molecular Function: G protein-coupled chemoattractant receptor activity (GO:0001637);; Molecular Function: peptide receptor activity (GO:0001653);; Biological Process: immune system process (GO:0002376);; Molecular Function: molecular_function (GO:0003674);; Molecular Function: transmembrane signaling receptor activity (GO:0004888);; Molecular Function: cytokine receptor activity (GO:0004896);; M…	K04187|2.4e-210|bom:102281508|K04187 atypical chemokine receptor 2 | (RefSeq) ACKR2; atypical chemokine receptor 2	[R]	General function prediction only	7 transmembrane receptor (rhodopsin family)	C-C chemokine receptor type 4 OS=Canis lupus familiaris OX=9615 GN=CCR4 PE=2 SV=1	G_PROTEIN_RECEP_F1_2 domain-containing protein OS=Bos mutus OX=72004 GN=E5288_WYG020014 PE=4 SV=1	T	Signal transduction mechanisms	PREDICTED: atypical chemokine receptor 2 [Bos mutus]
ACOT11	[I]	Lipid transport and metabolism	Cellular Component: cytosol (GO:0005829);; Molecular Function: lipid binding (GO:0008289);; Molecular Function: thiolester hydrolase activity (GO:0016790);	K12417|0.0e+00|bom:102275807|K12417 acyl-CoA thioesteraes 11 [EC:3.1.2.-] | (RefSeq) ACOT11; acyl-CoA thioesterase 11	[I]	Lipid transport and metabolism	START domain	--	Uncharacterized protein OS=Bos indicus x Bos taurus OX=30522 GN=ACOT11 PE=4 SV=1	I	Lipid transport and metabolism	PREDICTED: acyl-coenzyme A thioesterase 11 [Bos mutus]
ACOT12	[I]	Lipid transport and metabolism	Molecular Function: fatty-acyl-CoA binding (GO:0000062);; Molecular Function: acetyl-CoA hydrolase activity (GO:0003986);; Molecular Function: ATP binding (GO:0005524);; Cellular Component: cytosol (GO:0005829);; Biological Process: acetyl-CoA metabolic process (GO:0006084);; Biological Process: fatty acid metabolic process (GO:0006631);; Biological Process: acyl-CoA metabolic process (GO:0006637…	K01067|0.0e+00|bom:102273943|K01067 acetyl-CoA hydrolase [EC:3.1.2.1] | (RefSeq) ACOT12; acyl-CoA thioesterase 12	[I]	Lipid transport and metabolism	Thioesterase superfamily	--	Acyl-CoA thioesterase 12 OS=Bos taurus OX=9913 GN=ACOT12 PE=4 SV=2	I	Lipid transport and metabolism	PREDICTED: acyl-coenzyme A thioesterase 12 [Bos mutus]
ACOT7	[I]	Lipid transport and metabolism	Molecular Function: thiolester hydrolase activity (GO:0016790);	K17360|3.2e-182|bom:102279443|K17360 acyl-coenzyme A thioesterase 7 [EC:3.1.2.2] | (RefSeq) ACOT7; acyl-CoA thioesterase 7	[I]	Lipid transport and metabolism	Thioesterase superfamily	--	Uncharacterized protein OS=Bos indicus x Bos taurus OX=30522 GN=ACOT7 PE=4 SV=1	I	Lipid transport and metabolism	cytosolic acyl coenzyme A thioester hydrolase isoform X3 [Bos taurus]
ACOX1	[I]	Lipid transport and metabolism	Biological Process: very long-chain fatty acid metabolic process (GO:0000038);; Molecular Function: acyl-CoA oxidase activity (GO:0003997);; Cellular Component: peroxisomal membrane (GO:0005778);; Biological Process: generation of precursor metabolites and energy (GO:0006091);; Biological Process: prostaglandin metabolic process (GO:0006693);; Biological Process: spermatogenesis (GO:0007283);; Mo…	K00232|0.0e+00|bbub:102403281|K00232 acyl-CoA oxidase [EC:1.3.3.6] | (RefSeq) ACOX1; peroxisomal acyl-coenzyme A oxidase 1 isoform X1	[I]	Lipid transport and metabolism	Acyl-CoA oxidase	Peroxisomal acyl-coenzyme A oxidase 1 OS=Bos taurus OX=9913 GN=ACOX1 PE=2 SV=1	Acyl-coenzyme A oxidase OS=Bos taurus OX=9913 GN=ACOX1 PE=1 SV=1	I	Lipid transport and metabolism	PREDICTED: peroxisomal acyl-coenzyme A oxidase 1 isoform X1 [Bos mutus]
ACOX2	[I]	Lipid transport and metabolism	Molecular Function: acyl-CoA oxidase activity (GO:0003997);; Cellular Component: peroxisome (GO:0005777);; Cellular Component: cytosol (GO:0005829);; Biological Process: positive regulation of cell death (GO:0010942);; Biological Process: fatty acid beta-oxidation using acyl-CoA oxidase (GO:0033540);; Molecular Function: 3alpha,7alpha,12alpha-trihydroxy-5beta-cholestanoyl-CoA 24-hydroxylase activ…	K10214|0.0e+00|bom:102287053|K10214 3alpha,7alpha,12alpha-trihydroxy-5beta-cholestanoyl-CoA 24-hydroxylase [EC:1.17.99.3] | (RefSeq) ACOX2; acyl-CoA oxidase 2	[I]	Lipid transport and metabolism	Acyl-CoA oxidase	Peroxisomal acyl-coenzyme A oxidase 2 OS=Oryctolagus cuniculus OX=9986 GN=ACOX2 PE=1 SV=1	Acyl-coenzyme A oxidase OS=Bos mutus OX=72004 GN=M91_00823 PE=3 SV=1	I	Lipid transport and metabolism	PREDICTED: peroxisomal acyl-coenzyme A oxidase 2 [Bos mutus]
ACP2	--	--	Cellular Component: integral component of membrane (GO:0016021);	K14410|1.6e-250|bom:102273052|K14410 lysosomal acid phosphatase [EC:3.1.3.2] | (RefSeq) ACP2; acid phosphatase 2, lysosomal	[I]	Lipid transport and metabolism	Histidine phosphatase superfamily (branch 2)	Lysosomal acid phosphatase OS=Bos taurus OX=9913 GN=ACP2 PE=2 SV=1	Lysosomal acid phosphatase (Fragment) OS=Bos mutus OX=72004 GN=M91_11661 PE=4 SV=1	I	Lipid transport and metabolism	Lysosomal acid phosphatase, partial [Bos mutus]
ACPP	--	--	Molecular Function: acid phosphatase activity (GO:0003993);; Cellular Component: extracellular space (GO:0005615);; Cellular Component: plasma membrane (GO:0005886);; Biological Process: thiamine metabolic process (GO:0006772);; Molecular Function: 5'-nucleotidase activity (GO:0008253);; Cellular Component: vesicle membrane (GO:0012506);; Cellular Component: integral component of membrane (GO:001…	K19283|1.2e-225|bta:504700|K19283 prostatic aicd phosphatase [EC:3.1.3.2 3.1.3.5] | (RefSeq) ACPP; prostatic acid phosphatase precursor	[I]	Lipid transport and metabolism	Histidine phosphatase superfamily (branch 2)	Prostatic acid phosphatase OS=Bos taurus OX=9913 GN=ACPP PE=2 SV=1	Prostatic acid phosphatase OS=Bos mutus OX=72004 GN=M91_18958 PE=4 SV=1	I	Lipid transport and metabolism	PREDICTED: prostatic acid phosphatase isoform X2 [Bos mutus]
ACR	[O]	Posttranslational modification, protein turnover, chaperones	Cellular Component: acrosomal vesicle (GO:0001669);; Molecular Function: serine-type endopeptidase activity (GO:0004252);	K01317|7.8e-231|bom:102270129|K01317 acrosin [EC:3.4.21.10] | (RefSeq) ACR; acrosin	[E]	Amino acid transport and metabolism	Trypsin	Acrosin (Fragment) OS=Ovis aries OX=9940 GN=ACR PE=1 SV=1	Acrosin (Fragment) OS=Bos mutus OX=72004 GN=M91_16603 PE=4 SV=1	E	Amino acid transport and metabolism	PREDICTED: acrosin [Bos mutus]
ACSBG1	[I]	Lipid transport and metabolism	Molecular Function: catalytic activity (GO:0003824);	K15013|0.0e+00|bbub:102389841|K15013 long-chain-fatty-acid--CoA ligase ACSBG [EC:6.2.1.3] | (RefSeq) ACSBG1; long-chain-fatty-acid--CoA ligase ACSBG1 isoform X1	[I]	Lipid transport and metabolism	AMP-binding enzyme	Long-chain-fatty-acid--CoA ligase ACSBG1 OS=Bos taurus OX=9913 GN=ACSBG1 PE=2 SV=1	Long-chain-fatty-acid--CoA ligase ACSBG1 OS=Bos taurus OX=9913 GN=ACSBG1 PE=4 SV=1	I	Lipid transport and metabolism	PREDICTED: long-chain-fatty-acid--CoA ligase ACSBG1 isoform X1 [Bos mutus]
ACSF2	[IQ]	--	Molecular Function: medium-chain fatty acid-CoA ligase activity (GO:0031956);	K23617|0.0e+00|bom:102286919|K23617 medium-chain acyl-CoA ligase, mitochondrial [EC:6.2.1.2] | (RefSeq) ACSF2; acyl-CoA synthetase family member 2	[I]	Lipid transport and metabolism	AMP-binding enzyme	Medium-chain acyl-CoA ligase ACSF2, mitochondrial OS=Bos taurus OX=9913 GN=ACSF2 PE=2 SV=1	Uncharacterized protein OS=Bos indicus x Bos taurus OX=30522 GN=ACSF2 PE=3 SV=1	I	Lipid transport and metabolism	PREDICTED: acyl-CoA synthetase family member 2, mitochondrial isoform X1 [Bos mutus]
ACSL5	[I]	Lipid transport and metabolism	Cellular Component: integral component of membrane (GO:0016021);; Molecular Function: ligase activity (GO:0016874);	K01897|0.0e+00|bom:102273197|K01897 long-chain acyl-CoA synthetase [EC:6.2.1.3] | (RefSeq) ACSL5; acyl-CoA synthetase long-chain family member 5	[I]	Lipid transport and metabolism	AMP-binding enzyme	Long-chain-fatty-acid--CoA ligase 3 OS=Pongo abelii OX=9601 GN=ACSL3 PE=2 SV=2	Long-chain-fatty-acid--CoA ligase 5 (Fragment) OS=Bos mutus OX=72004 GN=M91_09912 PE=4 SV=1	I	Lipid transport and metabolism	PREDICTED: long-chain-fatty-acid--CoA ligase 5 isoform X1 [Bos mutus]
ACSL6	[I]	Lipid transport and metabolism	Molecular Function: long-chain fatty acid-CoA ligase activity (GO:0004467);; Biological Process: neuroblast proliferation (GO:0007405);; Cellular Component: integral component of membrane (GO:0016021);	K01897|0.0e+00|bom:102276039|K01897 long-chain acyl-CoA synthetase [EC:6.2.1.3] | (RefSeq) ACSL6; acyl-CoA synthetase long-chain family member 6	[I]	Lipid transport and metabolism	AMP-binding enzyme	Long-chain-fatty-acid--CoA ligase 3 OS=Pongo abelii OX=9601 GN=ACSL3 PE=2 SV=2	AMP-binding domain-containing protein OS=Bos indicus x Bos taurus OX=30522 GN=ACSL6 PE=4 SV=1	I	Lipid transport and metabolism	PREDICTED: LOW QUALITY PROTEIN: long-chain-fatty-acid--CoA ligase 6 [Bos mutus]
ACSM5	[I]	Lipid transport and metabolism	Molecular Function: catalytic activity (GO:0003824);	K01896|0.0e+00|bom:102273415|K01896 medium-chain acyl-CoA synthetase [EC:6.2.1.2] | (RefSeq) ACSM5; acyl-CoA synthetase medium-chain family member 5	[I]	Lipid transport and metabolism	AMP-binding enzyme	Acyl-coenzyme A synthetase ACSM3, mitochondrial OS=Pongo abelii OX=9601 GN=ACSM3 PE=2 SV=1	Uncharacterized protein OS=Bos indicus x Bos taurus OX=30522 GN=ACSM5 PE=3 SV=1	I	Lipid transport and metabolism	PREDICTED: LOW QUALITY PROTEIN: acyl-coenzyme A synthetase ACSM5, mitochondrial [Bos mutus]
ACSS3	[I]	Lipid transport and metabolism	Molecular Function: catalytic activity (GO:0003824);	K01908|0.0e+00|bom:102272362|K01908 propionyl-CoA synthetase [EC:6.2.1.17] | (RefSeq) ACSS3; acyl-CoA synthetase short-chain family member 3	[I]	Lipid transport and metabolism	AMP-binding enzyme	Acyl-CoA synthetase short-chain family member 3, mitochondrial OS=Bos taurus OX=9913 GN=ACSS3 PE=2 SV=1	Propionate--CoA ligase (Fragment) OS=Bos mutus OX=72004 GN=M91_07000 PE=3 SV=1	I	Lipid transport and metabolism	PREDICTED: acyl-CoA synthetase short-chain family member 3, mitochondrial [Bison bison bison]
ACTG2	[Z]	Cytoskeleton	Molecular Function: ATP binding (GO:0005524);; Cellular Component: cytoplasm (GO:0005737);; Cellular Component: cytoskeleton (GO:0005856);	K12315|2.8e-219|acs:100553537|K12315 actin, gamma-enteric smooth muscle | (RefSeq) actg2; actin, gamma 2, smooth muscle, enteric	[Z]	Cytoskeleton	Actin	Actin, gamma-enteric smooth muscle OS=Bos taurus OX=9913 GN=ACTG2 PE=2 SV=1	actin, gamma-enteric smooth muscle OS=Enhydra lutris kenyoni OX=391180 GN=LOC111147986 PE=3 SV=1	Z	Cytoskeleton	actin gamma 2, smooth muscle [Rousettus aegyptiacus]
ACTL6B	[Z]	Cytoskeleton	Biological Process: chromatin remodeling (GO:0006338);; Biological Process: dendrite development (GO:0016358);; Cellular Component: SWI/SNF complex (GO:0016514);; Biological Process: neuron maturation (GO:0042551);; Cellular Component: nBAF complex (GO:0071565);	K11652|7.8e-250|aju:106987416|K11652 actin-like protein 6B | (RefSeq) ACTL6B; actin-like protein 6B	[Z]	Cytoskeleton	Actin	Actin-like protein 6B OS=Bos taurus OX=9913 GN=ACTL6B PE=2 SV=1	Uncharacterized protein OS=Otolemur garnettii OX=30611 GN=ACTL6B PE=3 SV=1	Z	Cytoskeleton	PREDICTED: actin-like protein 6B [Bos mutus]
ACTN4	--	--	Molecular Function: actin binding (GO:0003779);; Molecular Function: calcium ion binding (GO:0005509);	K05699|0.0e+00|bom:102275865|K05699 actinin alpha 1/4 | (RefSeq) ACTN4; actinin alpha 4	[Z]	Cytoskeleton	Spectrin repeat	Alpha-actinin-4 OS=Bos taurus OX=9913 GN=ACTN4 PE=2 SV=1	Uncharacterized protein OS=Capra hircus OX=9925 GN=ACTN4 PE=3 SV=1	Z	Cytoskeleton	PREDICTED: alpha-actinin-4 [Bos mutus]
ACTRT3	--	--	Cellular Component: male germ cell nucleus (GO:0001673);; Cellular Component: cellular_component (GO:0005575);; Cellular Component: intracellular (GO:0005622);; Cellular Component: obsolete cell (GO:0005623);; Cellular Component: nucleus (GO:0005634);; Cellular Component: germ cell nucleus (GO:0043073);; Cellular Component: organelle (GO:0043226);; Cellular Component: membrane-bounded organelle (…	K10354|4.5e-129|amj:102562188|K10354 actin, alpha skeletal muscle | (RefSeq) ACTRT3; actin related protein T3	[Z]	Cytoskeleton	Actin	Actin, cytoplasmic 1 OS=Camelus dromedarius OX=9838 GN=ACTB PE=1 SV=1	Actin-related protein M1 OS=Bos mutus OX=72004 GN=M91_16111 PE=3 SV=1	Z	Cytoskeleton	PREDICTED: actin-related protein T3 [Bos mutus]
ADAD1	--	--	Molecular Function: RNA binding (GO:0003723);; Molecular Function: adenosine deaminase activity (GO:0004000);; Cellular Component: nucleus (GO:0005634);; Biological Process: RNA processing (GO:0006396);; Biological Process: spermatid development (GO:0007286);	K12968|2.0e-43|spu:584058|K12968 double-stranded RNA-specific adenosine deaminase [EC:3.5.4.37] | (RefSeq) double-stranded RNA-specific adenosine deaminase	[A]	RNA processing and modification	Adenosine-deaminase (editase) domain	Adenosine deaminase domain-containing protein 2 OS=Macaca fascicularis OX=9541 GN=ADAD2 PE=2 SV=2	Uncharacterized protein OS=Bos indicus x Bos taurus OX=30522 GN=ADAD1 PE=4 SV=1	A	RNA processing and modification	PREDICTED: adenosine deaminase domain-containing protein 1 [Bos mutus]
ADAM18	--	--	Molecular Function: metalloendopeptidase activity (GO:0004222);; Biological Process: integrin-mediated signaling pathway (GO:0007229);; Cellular Component: integral component of membrane (GO:0016021);	K16909|0.0e+00|bom:102267793|K16909 disintegrin and metalloproteinase domain-containing protein 18 [EC:3.4.24.-] | (RefSeq) ADAM18; ADAM metallopeptidase domain 18	[O]	Posttranslational modification, protein turnover, chaperones	Reprolysin (M12B) family zinc metalloprotease	Disintegrin and metalloproteinase domain-containing protein 18 OS=Macaca fascicularis OX=9541 GN=ADAM18 PE=2 SV=1	Disintegrin and metalloproteinase domain-containing protein 18 (Fragment) OS=Bos mutus OX=72004 GN=M91_10720 PE=4 SV=1	O	Posttranslational modification, protein turnover, chaperones	PREDICTED: disintegrin and metalloproteinase domain-containing protein 18 [Bos mutus]
ADAM19	--	--	Biological Process: placenta development (GO:0001890);; Molecular Function: metalloendopeptidase activity (GO:0004222);; Cellular Component: nucleus (GO:0005634);; Cellular Component: Golgi apparatus (GO:0005794);; Biological Process: membrane protein ectodomain proteolysis (GO:0006509);; Biological Process: positive regulation of gene expression (GO:0010628);; Cellular Component: integral compon…	K08608|0.0e+00|bom:102269699|K08608 disintegrin and metalloproteinase domain-containing protein 19 [EC:3.4.24.-] | (RefSeq) ADAM19; ADAM metallopeptidase domain 19	[O]	Posttranslational modification, protein turnover, chaperones	Reprolysin (M12B) family zinc metalloprotease	Disintegrin and metalloproteinase domain-containing protein 28 OS=Macaca fascicularis OX=9541 GN=ADAM28 PE=2 SV=1	Uncharacterized protein OS=Bos indicus x Bos taurus OX=30522 GN=ADAM19 PE=4 SV=1	O	Posttranslational modification, protein turnover, chaperones	PREDICTED: disintegrin and metalloproteinase domain-containing protein 19 [Bos mutus]
ADAM2	--	--	Molecular Function: metalloendopeptidase activity (GO:0004222);; Biological Process: cell adhesion (GO:0007155);; Biological Process: single fertilization (GO:0007338);; Biological Process: visual learning (GO:0008542);; Cellular Component: cell surface (GO:0009986);; Biological Process: positive regulation of gene expression (GO:0010628);; Cellular Component: integral component of membrane (GO:0…	K06833|0.0e+00|bom:102265242|K06833 disintegrin and metalloproteinase domain-containing protein 2 [EC:3.4.24.-] | (RefSeq) ADAM2; ADAM metallopeptidase domain 2	[O]	Posttranslational modification, protein turnover, chaperones	Reprolysin (M12B) family zinc metalloprotease	Disintegrin and metalloproteinase domain-containing protein 2 OS=Bos taurus OX=9913 GN=ADAM2 PE=2 SV=1	Disintegrin and metalloproteinase domain-containing protein 2 OS=Bos taurus OX=9913 GN=ADAM2 PE=4 SV=3	O	Posttranslational modification, protein turnover, chaperones	PREDICTED: disintegrin and metalloproteinase domain-containing protein 2 [Bos mutus]
ADAM20	--	--	Biological Process: reproduction (GO:0000003);; Molecular Function: molecular_function (GO:0003674);; Molecular Function: catalytic activity (GO:0003824);; Molecular Function: metalloendopeptidase activity (GO:0004222);; Cellular Component: cellular_component (GO:0005575);; Cellular Component: obsolete cell (GO:0005623);; Cellular Component: plasma membrane (GO:0005886);; Biological Process: prot…	K08609|0.0e+00|bom:102273481|K08609 disintegrin and metalloproteinase domain-containing protein 20 [EC:3.4.24.-] | (RefSeq) ADAM20; ADAM metallopeptidase domain 20	[O]	Posttranslational modification, protein turnover, chaperones	Reprolysin (M12B) family zinc metalloprotease	Disintegrin and metalloproteinase domain-containing protein 2 OS=Bos taurus OX=9913 GN=ADAM2 PE=2 SV=1	Uncharacterized protein OS=Bos mutus OX=72004 GN=E5288_WYG004644 PE=4 SV=1	O	Posttranslational modification, protein turnover, chaperones	PREDICTED: disintegrin and metalloproteinase domain-containing protein 20 [Bos mutus]
ADAM21	--	--	Molecular Function: metalloendopeptidase activity (GO:0004222);; Biological Process: integrin-mediated signaling pathway (GO:0007229);; Cellular Component: integral component of membrane (GO:0016021);	K08610|0.0e+00|bom:102274053|K08610 disintegrin and metalloproteinase domain-containing protein 21 [EC:3.4.24.-] | (RefSeq) ADAM21; ADAM metallopeptidase domain 21	[O]	Posttranslational modification, protein turnover, chaperones	Reprolysin (M12B) family zinc metalloprotease	Disintegrin and metalloproteinase domain-containing protein 2 OS=Bos taurus OX=9913 GN=ADAM2 PE=2 SV=1	Disintegrin and metalloproteinase domain-containing protein 21 (Fragment) OS=Bos mutus OX=72004 GN=M91_10804 PE=4 SV=1	O	Posttranslational modification, protein turnover, chaperones	PREDICTED: disintegrin and metalloproteinase domain-containing protein 21 [Bos mutus]
ADAM22	--	--	Molecular Function: metalloendopeptidase activity (GO:0004222);; Cellular Component: integral component of membrane (GO:0016021);	K16068|0.0e+00|bom:102274213|K16068 disintegrin and metalloproteinase domain-containing protein 22 [EC:3.4.24.-] | (RefSeq) ADAM22; ADAM metallopeptidase domain 22	[O]	Posttranslational modification, protein turnover, chaperones	Reprolysin (M12B) family zinc metalloprotease	Disintegrin and metalloproteinase domain-containing protein 18 OS=Macaca fascicularis OX=9541 GN=ADAM18 PE=2 SV=1	Uncharacterized protein OS=Bos indicus x Bos taurus OX=30522 GN=ADAM22 PE=4 SV=1	O	Posttranslational modification, protein turnover, chaperones	PREDICTED: disintegrin and metalloproteinase domain-containing protein 22, partial [Bos mutus]
ADAM28	--	--	Molecular Function: metalloendopeptidase activity (GO:0004222);; Cellular Component: integral component of membrane (GO:0016021);	K08614|0.0e+00|bom:102277413|K08614 disintegrin and metalloproteinase domain-containing protein 28 [EC:3.4.24.-] | (RefSeq) ADAM28; ADAM metallopeptidase domain 28	[O]	Posttranslational modification, protein turnover, chaperones	Reprolysin (M12B) family zinc metalloprotease	Disintegrin and metalloproteinase domain-containing protein 28 OS=Macaca fascicularis OX=9541 GN=ADAM28 PE=2 SV=1	Uncharacterized protein OS=Bos taurus OX=9913 GN=ADAM28 PE=4 SV=3	O	Posttranslational modification, protein turnover, chaperones	PREDICTED: disintegrin and metalloproteinase domain-containing protein 28 [Bos mutus]
ADAM32	--	--	Molecular Function: metalloendopeptidase activity (GO:0004222);; Cellular Component: integral component of membrane (GO:0016021);	K16070|0.0e+00|bom:102266100|K16070 disintegrin and metalloproteinase domain-containing protein 32 [EC:3.4.24.-] | (RefSeq) ADAM32; ADAM metallopeptidase domain 32	[O]	Posttranslational modification, protein turnover, chaperones	Reprolysin (M12B) family zinc metalloprotease	Disintegrin and metalloproteinase domain-containing protein 18 OS=Macaca fascicularis OX=9541 GN=ADAM18 PE=2 SV=1	ADAM metallopeptidase domain 32 OS=Bos taurus OX=9913 GN=ADAM32 PE=4 SV=3	O	Posttranslational modification, protein turnover, chaperones	PREDICTED: disintegrin and metalloproteinase domain-containing protein 32 [Bos mutus]
ADAM33	--	--	Molecular Function: metalloendopeptidase activity (GO:0004222);; Cellular Component: integral component of membrane (GO:0016021);	K08616|0.0e+00|bom:102281801|K08616 disintegrin and metalloproteinase domain-containing protein 33 [EC:3.4.24.-] | (RefSeq) ADAM33; ADAM metallopeptidase domain 33	[O]	Posttranslational modification, protein turnover, chaperones	Reprolysin (M12B) family zinc metalloprotease	Disintegrin and metalloproteinase domain-containing protein 28 OS=Macaca fascicularis OX=9541 GN=ADAM28 PE=2 SV=1	Uncharacterized protein OS=Bos indicus x Bos taurus OX=30522 GN=ADAM33 PE=4 SV=1	O	Posttranslational modification, protein turnover, chaperones	PREDICTED: disintegrin and metalloproteinase domain-containing protein 33 [Bos mutus]
ADAM7	--	--	Molecular Function: molecular_function (GO:0003674);; Molecular Function: catalytic activity (GO:0003824);; Molecular Function: endopeptidase activity (GO:0004175);; Molecular Function: metalloendopeptidase activity (GO:0004222);; Cellular Component: cellular_component (GO:0005575);; Cellular Component: obsolete cell (GO:0005623);; Cellular Component: plasma membrane (GO:0005886);; Biological Pro…	K16071|0.0e+00|bom:102277126|K16071 disintegrin and metalloproteinase domain-containing protein 7 [EC:3.4.24.-] | (RefSeq) ADAM7; ADAM metallopeptidase domain 7	[O]	Posttranslational modification, protein turnover, chaperones	Reprolysin (M12B) family zinc metalloprotease	Disintegrin and metalloproteinase domain-containing protein 7 OS=Macaca fascicularis OX=9541 GN=ADAM7 PE=2 SV=1	Uncharacterized protein OS=Bos mutus OX=72004 GN=E5288_WYG001840 PE=4 SV=1	O	Posttranslational modification, protein turnover, chaperones	PREDICTED: disintegrin and metalloproteinase domain-containing protein 7, partial [Bos mutus]
ADAM8	--	--	Molecular Function: metalloendopeptidase activity (GO:0004222);; Biological Process: integrin-mediated signaling pathway (GO:0007229);; Cellular Component: integral component of membrane (GO:0016021);	K06540|0.0e+00|bom:102282249|K06540 disintegrin and metalloproteinase domain-containing protein 8 [EC:3.4.24.-] | (RefSeq) ADAM8; ADAM metallopeptidase domain 8	[O]	Posttranslational modification, protein turnover, chaperones	Reprolysin (M12B) family zinc metalloprotease	Disintegrin and metalloproteinase domain-containing protein 28 OS=Macaca fascicularis OX=9541 GN=ADAM28 PE=2 SV=1	Disintegrin and metalloproteinase domain-containing protein 8 (Fragment) OS=Bos mutus OX=72004 GN=M91_15003 PE=4 SV=1	O	Posttranslational modification, protein turnover, chaperones	PREDICTED: disintegrin and metalloproteinase domain-containing protein 8 [Bos mutus]
ADAM9	--	--	Biological Process: activation of MAPKK activity (GO:0000186);; Molecular Function: metalloendopeptidase activity (GO:0004222);; Molecular Function: integrin binding (GO:0005178);; Molecular Function: collagen binding (GO:0005518);; Biological Process: membrane protein ectodomain proteolysis (GO:0006509);; Biological Process: cell-matrix adhesion (GO:0007160);; Biological Process: transforming gr…	K06834|0.0e+00|bom:102266381|K06834 disintegrin and metalloproteinase domain-containing protein 9 [EC:3.4.24.-] | (RefSeq) ADAM9; ADAM metallopeptidase domain 9	[O]	Posttranslational modification, protein turnover, chaperones	Reprolysin (M12B) family zinc metalloprotease	Disintegrin and metalloproteinase domain-containing protein 2 OS=Bos taurus OX=9913 GN=ADAM2 PE=2 SV=1	Uncharacterized protein OS=Bos indicus x Bos taurus OX=30522 GN=ADAM9 PE=4 SV=1	O	Posttranslational modification, protein turnover, chaperones	PREDICTED: disintegrin and metalloproteinase domain-containing protein 9 [Bos mutus]
ADAMTS1	--	--	Molecular Function: metalloendopeptidase activity (GO:0004222);; Biological Process: integrin-mediated signaling pathway (GO:0007229);; Molecular Function: zinc ion binding (GO:0008270);; Cellular Component: extracellular matrix (GO:0031012);	K08617|0.0e+00|bom:102266547|K08617 a disintegrin and metalloproteinase with thrombospondin motifs 1 [EC:3.4.24.-] | (RefSeq) ADAMTS1; ADAM metallopeptidase with thrombospondin type 1 motif 1	[O]	Posttranslational modification, protein turnover, chaperones	ADAM-TS Spacer 1	A disintegrin and metalloproteinase with thrombospondin motifs 4 OS=Pongo abelii OX=9601 GN=ADAMTS4 PE=2 SV=1	A disintegrin and metalloproteinase with thrombospondin motifs 1 OS=Bos mutus OX=72004 GN=M91_08922 PE=4 SV=1	O	Posttranslational modification, protein turnover, chaperones	PREDICTED: A disintegrin and metalloproteinase with thrombospondin motifs 1 [Bos mutus]
ADAMTS12	--	--	Molecular Function: metalloendopeptidase activity (GO:0004222);; Biological Process: cell-matrix adhesion (GO:0007160);; Biological Process: cell migration (GO:0016477);; Biological Process: proteoglycan catabolic process (GO:0030167);; Biological Process: negative regulation of chondrocyte differentiation (GO:0032331);; Biological Process: regulation of inflammatory response (GO:0050727);; Biolo…	K08626|0.0e+00|bom:102284928|K08626 a disintegrin and metalloproteinase with thrombospondin motifs 12 [EC:3.4.24.-] | (RefSeq) ADAMTS12; ADAM metallopeptidase with thrombospondin type 1 motif 12	[O]	Posttranslational modification, protein turnover, chaperones	Thrombospondin type 1 domain	A disintegrin and metalloproteinase with thrombospondin motifs 2 OS=Bos taurus OX=9913 GN=ADAMTS2 PE=1 SV=1	Uncharacterized protein OS=Bos indicus x Bos taurus OX=30522 GN=ADAMTS12 PE=4 SV=1	O	Posttranslational modification, protein turnover, chaperones	PREDICTED: A disintegrin and metalloproteinase with thrombospondin motifs 12 isoform X1 [Bos mutus]
ADAMTS13	--	--	Molecular Function: metalloendopeptidase activity (GO:0004222);; Biological Process: integrin-mediated signaling pathway (GO:0007229);	K08627|0.0e+00|bom:102287814|K08627 a disintegrin and metalloproteinase with thrombospondin motifs 13 [EC:3.4.24.87] | (RefSeq) ADAMTS13; ADAM metallopeptidase with thrombospondin type 1 motif 13	[O]	Posttranslational modification, protein turnover, chaperones	Thrombospondin type 1 domain	Thrombospondin-1 OS=Bos taurus OX=9913 GN=THBS1 PE=2 SV=2	A disintegrin and metalloproteinase with thrombospondin motifs 13 (Fragment) OS=Bos mutus OX=72004 GN=M91_19671 PE=4 SV=1	O	Posttranslational modification, protein turnover, chaperones	PREDICTED: A disintegrin and metalloproteinase with thrombospondin motifs 13 [Bos mutus]
ADAMTS14	--	--	Molecular Function: metalloendopeptidase activity (GO:0004222);; Biological Process: integrin-mediated signaling pathway (GO:0007229);	K08628|0.0e+00|bom:102282416|K08628 a disintegrin and metalloproteinase with thrombospondin motifs 14 [EC:3.4.24.-] | (RefSeq) ADAMTS14; ADAM metallopeptidase with thrombospondin type 1 motif 14	[O]	Posttranslational modification, protein turnover, chaperones	ADAM-TS Spacer 1	A disintegrin and metalloproteinase with thrombospondin motifs 2 OS=Bos taurus OX=9913 GN=ADAMTS2 PE=1 SV=1	A disintegrin and metalloproteinase with thrombospondin motifs 14 (Fragment) OS=Bos mutus OX=72004 GN=M91_05233 PE=4 SV=1	O	Posttranslational modification, protein turnover, chaperones	PREDICTED: A disintegrin and metalloproteinase with thrombospondin motifs 14, partial [Bos mutus]
ADAMTS16	--	--	Molecular Function: metalloendopeptidase activity (GO:0004222);; Biological Process: integrin-mediated signaling pathway (GO:0007229);	K08630|0.0e+00|bom:102266168|K08630 a disintegrin and metalloproteinase with thrombospondin motifs 16 [EC:3.4.24.-] | (RefSeq) ADAMTS16; ADAM metallopeptidase with thrombospondin type 1 motif 16	[O]	Posttranslational modification, protein turnover, chaperones	Thrombospondin type 1 domain	A disintegrin and metalloproteinase with thrombospondin motifs 2 OS=Bos taurus OX=9913 GN=ADAMTS2 PE=1 SV=1	A disintegrin and metalloproteinase with thrombospondin motifs 16 (Fragment) OS=Bos mutus OX=72004 GN=M91_06810 PE=4 SV=1	O	Posttranslational modification, protein turnover, chaperones	PREDICTED: A disintegrin and metalloproteinase with thrombospondin motifs 16 [Bos mutus]
ADAMTS18	--	--	Biological Process: eye development (GO:0001654);; Molecular Function: metalloendopeptidase activity (GO:0004222);; Biological Process: proteolysis (GO:0006508);; Biological Process: negative regulation of cell adhesion (GO:0007162);; Biological Process: multicellular organism development (GO:0007275);; Biological Process: sensory organ development (GO:0007423);; Biological Process: biological_pr…	K08632|0.0e+00|bom:102276023|K08632 a disintegrin and metalloproteinase with thrombospondin motifs 18 [EC:3.4.24.-] | (RefSeq) ADAMTS18; ADAM metallopeptidase with thrombospondin type 1 motif 18	[O]	Posttranslational modification, protein turnover, chaperones	Thrombospondin type 1 domain	A disintegrin and metalloproteinase with thrombospondin motifs 2 OS=Bos taurus OX=9913 GN=ADAMTS2 PE=1 SV=1	Uncharacterized protein OS=Bos mutus OX=72004 GN=E5288_WYG003062 PE=4 SV=1	O	Posttranslational modification, protein turnover, chaperones	PREDICTED: A disintegrin and metalloproteinase with thrombospondin motifs 18 [Bos mutus]
ADAMTS20	--	--	Molecular Function: metalloendopeptidase activity (GO:0004222);; Biological Process: integrin-mediated signaling pathway (GO:0007229);; Molecular Function: zinc ion binding (GO:0008270);	K09609|0.0e+00|bom:102281259|K09609 a disintegrin and metalloproteinase with thrombospondin motifs 20 [EC:3.4.24.-] | (RefSeq) ADAMTS20; ADAM metallopeptidase with thrombospondin type 1 motif 20	[O]	Posttranslational modification, protein turnover, chaperones	Thrombospondin type 1 domain	A disintegrin and metalloproteinase with thrombospondin motifs 4 OS=Bos taurus OX=9913 GN=ADAMTS4 PE=1 SV=3	A disintegrin and metalloproteinase with thrombospondin motifs 20 OS=Bos mutus OX=72004 GN=M91_07206 PE=4 SV=1	O	Posttranslational modification, protein turnover, chaperones	PREDICTED: A disintegrin and metalloproteinase with thrombospondin motifs 20 [Bos mutus]
ADAMTS3	--	--	Molecular Function: metalloendopeptidase activity (GO:0004222);; Cellular Component: extracellular space (GO:0005615);; Biological Process: integrin-mediated signaling pathway (GO:0007229);; Biological Process: vascular endothelial growth factor production (GO:0010573);; Biological Process: protein processing (GO:0016485);; Biological Process: collagen biosynthetic process (GO:0032964);; Biologic…	K08619|0.0e+00|bom:102269830|K08619 a disintegrin and metalloproteinase with thrombospondin motifs 3 [EC:3.4.24.-] | (RefSeq) ADAMTS3; ADAM metallopeptidase with thrombospondin type 1 motif 3	[O]	Posttranslational modification, protein turnover, chaperones	Reprolysin family propeptide	A disintegrin and metalloproteinase with thrombospondin motifs 2 OS=Bos taurus OX=9913 GN=ADAMTS2 PE=1 SV=1	A disintegrin and metalloproteinase with thrombospondin motifs 3 OS=Bos mutus OX=72004 GN=M91_14616 PE=4 SV=1	O	Posttranslational modification, protein turnover, chaperones	PREDICTED: A disintegrin and metalloproteinase with thrombospondin motifs 3 [Bos mutus]
ADAMTS7	--	--	Molecular Function: metalloendopeptidase activity (GO:0004222);	K08622|0.0e+00|bom:102283528|K08622 a disintegrin and metalloproteinase with thrombospondin motifs 7 [EC:3.4.24.-] | (RefSeq) ADAMTS7; ADAM metallopeptidase with thrombospondin type 1 motif 7	[O]	Posttranslational modification, protein turnover, chaperones	Thrombospondin type 1 domain	A disintegrin and metalloproteinase with thrombospondin motifs 2 OS=Bos taurus OX=9913 GN=ADAMTS2 PE=1 SV=1	Uncharacterized protein OS=Bos indicus x Bos taurus OX=30522 GN=ADAMTS7 PE=4 SV=1	O	Posttranslational modification, protein turnover, chaperones	PREDICTED: LOW QUALITY PROTEIN: A disintegrin and metalloproteinase with thrombospondin motifs 7 [Bos mutus]
ADAMTS8	--	--	Molecular Function: metalloendopeptidase activity (GO:0004222);; Molecular Function: zinc ion binding (GO:0008270);; Cellular Component: collagen-containing extracellular matrix (GO:0062023);	K08623|0.0e+00|bom:102281189|K08623 a disintegrin and metalloproteinase with thrombospondin motifs 8 [EC:3.4.24.-] | (RefSeq) ADAMTS8; ADAM metallopeptidase with thrombospondin type 1 motif 8	[O]	Posttranslational modification, protein turnover, chaperones	ADAM-TS Spacer 1	A disintegrin and metalloproteinase with thrombospondin motifs 4 OS=Pongo abelii OX=9601 GN=ADAMTS4 PE=2 SV=1	Peptidase M12B domain-containing protein OS=Bos indicus x Bos taurus OX=30522 GN=ADAMTS8 PE=4 SV=1	O	Posttranslational modification, protein turnover, chaperones	PREDICTED: A disintegrin and metalloproteinase with thrombospondin motifs 8, partial [Bos mutus]
ADAMTS9	--	--	Biological Process: heart valve morphogenesis (GO:0003179);; Biological Process: ventricular cardiac muscle tissue development (GO:0003229);; Molecular Function: metalloendopeptidase activity (GO:0004222);; Cellular Component: extracellular space (GO:0005615);; Cellular Component: endoplasmic reticulum (GO:0005783);; Molecular Function: zinc ion binding (GO:0008270);; Biological Process: response…	K08624|0.0e+00|bom:102284173|K08624 a disintegrin and metalloproteinase with thrombospondin motifs 9 [EC:3.4.24.-] | (RefSeq) ADAMTS9; ADAM metallopeptidase with thrombospondin type 1 motif 9	[O]	Posttranslational modification, protein turnover, chaperones	Thrombospondin type 1 domain	A disintegrin and metalloproteinase with thrombospondin motifs 4 OS=Bos taurus OX=9913 GN=ADAMTS4 PE=1 SV=3	ADAM metallopeptidase with thrombospondin type 1 motif 9 OS=Bos taurus OX=9913 GN=ADAMTS9 PE=4 SV=3	O	Posttranslational modification, protein turnover, chaperones	PREDICTED: A disintegrin and metalloproteinase with thrombospondin motifs 9 isoform X2 [Bos mutus]
ADAMTSL1	--	--	Molecular Function: peptidase activity (GO:0008233);	K08624|7.6e-89|cel:CELE_F25H8.3|K08624 a disintegrin and metalloproteinase with thrombospondin motifs 9 [EC:3.4.24.-] | (RefSeq) gon-1; A disintegrin and metalloproteinase with thrombospondin motifs gon-1	[O]	Posttranslational modification, protein turnover, chaperones	Thrombospondin type 1 domain	A disintegrin and metalloproteinase with thrombospondin motifs 2 OS=Bos taurus OX=9913 GN=ADAMTS2 PE=1 SV=1	ADAMTS-like protein 1 (Fragment) OS=Bos mutus OX=72004 GN=M91_00260 PE=4 SV=1	T	Signal transduction mechanisms	PREDICTED: ADAMTS-like protein 1 [Bos mutus]
ADAR	--	--	Biological Process: osteoblast differentiation (GO:0001649);; Biological Process: hematopoietic progenitor cell differentiation (GO:0002244);; Biological Process: somatic diversification of immune receptors via somatic mutation (GO:0002566);; Molecular Function: double-stranded RNA binding (GO:0003725);; Molecular Function: double-stranded RNA adenosine deaminase activity (GO:0003726);; Cellular …	K12968|0.0e+00|bom:102267031|K12968 double-stranded RNA-specific adenosine deaminase [EC:3.5.4.37] | (RefSeq) ADAR; adenosine deaminase, RNA specific	[A]	RNA processing and modification	Adenosine-deaminase (editase) domain	Adenosine deaminase domain-containing protein 2 OS=Macaca fascicularis OX=9541 GN=ADAD2 PE=2 SV=2	Adenosine deaminase RNA specific OS=Bos taurus OX=9913 GN=ADAR PE=1 SV=3	A	RNA processing and modification	PREDICTED: double-stranded RNA-specific adenosine deaminase [Bos mutus]
ADARB2	--	--	Molecular Function: double-stranded RNA binding (GO:0003725);; Molecular Function: double-stranded RNA adenosine deaminase activity (GO:0003726);; Cellular Component: nucleus (GO:0005634);; Cellular Component: nucleolus (GO:0005730);; Cellular Component: cytoplasm (GO:0005737);; Biological Process: adenosine to inosine editing (GO:0006382);; Biological Process: RNA processing (GO:0006396);; Molec…	K13194|0.0e+00|bom:102269102|K13194 double stranded RNA-specific editase B [EC:3.5.-.-] | (RefSeq) ADARB2; adenosine deaminase, RNA specific B2 (inactive)	[A]	RNA processing and modification	Adenosine-deaminase (editase) domain	Adenosine deaminase domain-containing protein 2 OS=Macaca fascicularis OX=9541 GN=ADAD2 PE=2 SV=2	Uncharacterized protein OS=Bos taurus OX=9913 GN=ADARB2 PE=4 SV=2	A	RNA processing and modification	PREDICTED: LOW QUALITY PROTEIN: double-stranded RNA-specific editase B2 [Bos mutus]
ADAT1	--	--	Molecular Function: molecular_function (GO:0003674);; Molecular Function: nucleic acid binding (GO:0003676);; Molecular Function: RNA binding (GO:0003723);; Molecular Function: catalytic activity (GO:0003824);; Molecular Function: adenosine deaminase activity (GO:0004000);; Molecular Function: binding (GO:0005488);; Biological Process: nucleobase-containing compound metabolic process (GO:0006139)…	K15440|1.4e-298|bom:102264752|K15440 tRNA-specific adenosine deaminase 1 [EC:3.5.4.34] | (RefSeq) ADAT1; adenosine deaminase, tRNA specific 1	[A]	RNA processing and modification	Adenosine-deaminase (editase) domain	tRNA-specific adenosine deaminase 1 OS=Macaca fascicularis OX=9541 GN=ADAT1 PE=2 SV=1	A to I editase domain-containing protein OS=Bos mutus OX=72004 GN=E5288_WYG011461 PE=4 SV=1	A	RNA processing and modification	PREDICTED: tRNA-specific adenosine deaminase 1 [Bos mutus]
ADAT2	[J]	Translation, ribosomal structure and biogenesis	Biological Process: tRNA wobble adenosine to inosine editing (GO:0002100);; Molecular Function: tRNA-specific adenosine deaminase activity (GO:0008251);; Molecular Function: zinc ion binding (GO:0008270);	K15441|2.9e-79|biu:109564002|K15441 tRNA-specific adenosine deaminase 2 [EC:3.5.4.-] | (RefSeq) ADAT2; tRNA-specific adenosine deaminase 2 isoform X1	[F]	Nucleotide transport and metabolism	Cytidine and deoxycytidylate deaminase zinc-binding region	tRNA-specific adenosine deaminase 2 OS=Bos taurus OX=9913 GN=DEADC1 PE=2 SV=1	Deaminase domain-containing protein 1 OS=Ovis aries OX=9940 GN=ADAT2 PE=3 SV=1	F	Nucleotide transport and metabolism	tRNA-specific adenosine deaminase 2 isoform X2 [Bos taurus]
ADCK3	[HT]	--	Molecular Function: nucleotide binding (GO:0000166);; Molecular Function: molecular_function (GO:0003674);; Molecular Function: catalytic activity (GO:0003824);; Molecular Function: binding (GO:0005488);; Cellular Component: cellular_component (GO:0005575);; Cellular Component: intracellular (GO:0005622);; Cellular Component: obsolete cell (GO:0005623);; Cellular Component: cytoplasm (GO:0005737)…	K08869|0.0e+00|bom:102264950|K08869 aarF domain-containing kinase | (RefSeq) COQ8A, ADCK3; coenzyme Q8A	[R]	General function prediction only	ABC1 family	Atypical kinase COQ8A, mitochondrial OS=Bos taurus OX=9913 GN=COQ8A PE=2 SV=1	Atypical kinase COQ8A, mitochondrial OS=Bos mutus OX=72004 GN=E5288_WYG004875 PE=3 SV=1	S	Function unknown	PREDICTED: atypical kinase ADCK3, mitochondrial [Bos mutus]
ADCK4	[HT]	--	Cellular Component: mitochondrion (GO:0005739);; Biological Process: ubiquinone biosynthetic process (GO:0006744);; Biological Process: cerebellar Purkinje cell layer morphogenesis (GO:0021692);	K08869|6.1e-305|bom:102278588|K08869 aarF domain-containing kinase | (RefSeq) COQ8B, ADCK4; coenzyme Q8B	[R]	General function prediction only	ABC1 family	Atypical kinase COQ8A, mitochondrial OS=Bos taurus OX=9913 GN=COQ8A PE=2 SV=1	Coenzyme Q8B OS=Bos indicus x Bos taurus OX=30522 GN=COQ8B PE=3 SV=1	S	Function unknown	PREDICTED: aarF domain-containing protein kinase 4 isoform X1 [Bos mutus]
ADCY10	[R]	General function prediction only	Biological Process: epithelial cilium movement involved in extracellular fluid movement (GO:0003351);; Molecular Function: adenylate cyclase activity (GO:0004016);; Cellular Component: extracellular region (GO:0005576);; Cellular Component: nucleus (GO:0005634);; Biological Process: cAMP biosynthetic process (GO:0006171);; Cellular Component: microtubule cytoskeleton (GO:0015630);; Cellular Compo…	K11265|0.0e+00|bom:102282921|K11265 adenylate cyclase 10 [EC:4.6.1.1] | (RefSeq) ADCY10; adenylate cyclase 10, soluble	--	--	Adenylate and Guanylate cyclase catalytic domain	Adenylate cyclase type 10 OS=Oryctolagus cuniculus OX=9986 GN=ADCY10 PE=2 SV=1	Uncharacterized protein OS=Bos indicus x Bos taurus OX=30522 GN=ADCY10 PE=4 SV=1	T	Signal transduction mechanisms	PREDICTED: adenylate cyclase type 10 [Bos mutus]
ADCY2	[T]	Signal transduction mechanisms	Molecular Function: nucleotide binding (GO:0000166);; Molecular Function: adenylate cyclase activity (GO:0004016);; Cellular Component: plasma membrane (GO:0005886);; Biological Process: cAMP biosynthetic process (GO:0006171);; Cellular Component: integral component of membrane (GO:0016021);; Biological Process: intracellular signal transduction (GO:0035556);	K08042|0.0e+00|bom:102274117|K08042 adenylate cyclase 2 [EC:4.6.1.1] | (RefSeq) ADCY2; adenylate cyclase 2	[C]	Energy production and conversion	Adenylate and Guanylate cyclase catalytic domain	Adenylate cyclase type 7 OS=Bos taurus OX=9913 GN=ADCY7 PE=2 SV=1	Adenylate cyclase type 2 (Fragment) OS=Bos mutus OX=72004 GN=M91_06988 PE=3 SV=1	C	Energy production and conversion	PREDICTED: adenylate cyclase type 2, partial [Bos mutus]
ADCY8	[T]	Signal transduction mechanisms	Molecular Function: adenylate cyclase activity (GO:0004016);; Molecular Function: ATP binding (GO:0005524);; Cellular Component: plasma membrane (GO:0005886);; Biological Process: cAMP biosynthetic process (GO:0006171);; Cellular Component: integral component of membrane (GO:0016021);; Biological Process: intracellular signal transduction (GO:0035556);	K08048|0.0e+00|bom:102272964|K08048 adenylate cyclase 8 [EC:4.6.1.1] | (RefSeq) ADCY8; adenylate cyclase 8	[C]	Energy production and conversion	Adenylate and Guanylate cyclase catalytic domain	Adenylate cyclase type 5 OS=Canis lupus familiaris OX=9615 GN=ADCY5 PE=1 SV=2	Adenylate cyclase (Fragment) OS=Bos mutus OX=72004 GN=M91_03448 PE=3 SV=1	C	Energy production and conversion	PREDICTED: adenylate cyclase type 8 [Bos mutus]
ADD3	[G]	Carbohydrate transport and metabolism	Cellular Component: cytoskeleton (GO:0005856);	K18622|0.0e+00|bta:505225|K18622 adducin | (RefSeq) ADD3; gamma-adducin	[TZ]	--	Class II Aldolase and Adducin N-terminal domain	Beta-adducin OS=Pongo abelii OX=9601 GN=ADD2 PE=2 SV=3	Aldolase_II domain-containing protein OS=Bos indicus x Bos taurus OX=30522 GN=ADD3 PE=3 SV=1	--	--	PREDICTED: gamma-adducin isoform X2 [Bos mutus]
ADGB	--	--	Molecular Function: calcium-dependent cysteine-type endopeptidase activity (GO:0004198);; Molecular Function: oxygen binding (GO:0019825);; Molecular Function: heme binding (GO:0020037);	K08518|9.0e-246|ipu:108279018|K08518 syntaxin-binding protein 5 | (RefSeq) androglobin-like	--	--	Calpain family cysteine protease	--	Androglobin OS=Bos taurus OX=9913 GN=ADGB PE=3 SV=2	--	--	PREDICTED: androglobin [Bos mutus]
ADGRA3	--	--	Molecular Function: G protein-coupled receptor activity (GO:0004930);; Biological Process: cell surface receptor signaling pathway (GO:0007166);; Cellular Component: external side of plasma membrane (GO:0009897);; Cellular Component: integral component of membrane (GO:0016021);	K08462|0.0e+00|bom:102281260|K08462 adhesion G protein-coupled receptor A3 | (RefSeq) ADGRA3, GPR125; adhesion G protein-coupled receptor A3	[R]	General function prediction only	Leucine rich repeat	--	Uncharacterized protein OS=Bos indicus x Bos taurus OX=30522 GN=ADGRA3 PE=3 SV=1	T	Signal transduction mechanisms	PREDICTED: LOW QUALITY PROTEIN: adhesion G protein-coupled receptor A3 [Bos mutus]
ADGRD1	--	--	Molecular Function: G protein-coupled receptor activity (GO:0004930);; Biological Process: cell surface receptor signaling pathway (GO:0007166);; Cellular Component: integral component of membrane (GO:0016021);	K08465|0.0e+00|bom:102281968|K08465 adhesion G-protein coupled receptor D1 | (RefSeq) ADGRD1, GPR133; adhesion G protein-coupled receptor D1	[T]	Signal transduction mechanisms	7 transmembrane receptor (Secretin family)	Adhesion G-protein coupled receptor D1 OS=Bos taurus OX=9913 GN=ADGRD1 PE=2 SV=1	Adhesion G-protein-coupled receptor D1 OS=Bos taurus OX=9913 GN=ADGRD1 PE=3 SV=2	T	Signal transduction mechanisms	PREDICTED: adhesion G-protein coupled receptor D1 [Bos mutus]
ADGRD2	--	--	Molecular Function: molecular_function (GO:0003674);; Molecular Function: transmembrane signaling receptor activity (GO:0004888);; Molecular Function: G protein-coupled receptor activity (GO:0004930);; Cellular Component: cellular_component (GO:0005575);; Biological Process: cell communication (GO:0007154);; Biological Process: signal transduction (GO:0007165);; Biological Process: G protein-coup…	K08466|0.0e+00|bom:102267581|K08466 adhesion G-protein coupled receptor D2 | (RefSeq) ADGRD2; adhesion G protein-coupled receptor D2	[T]	Signal transduction mechanisms	7 transmembrane receptor (Secretin family)	Adhesion G-protein coupled receptor D1 OS=Bos taurus OX=9913 GN=ADGRD1 PE=2 SV=1	Uncharacterized protein OS=Bos mutus OX=72004 GN=E5288_WYG012889 PE=3 SV=1	T	Signal transduction mechanisms	PREDICTED: adhesion G-protein coupled receptor D2 [Bos mutus]
ADGRE1	--	--	Molecular Function: G protein-coupled receptor activity (GO:0004930);; Molecular Function: calcium ion binding (GO:0005509);; Biological Process: cell surface receptor signaling pathway (GO:0007166);; Cellular Component: integral component of membrane (GO:0016021);	K04591|0.0e+00|bom:102276978|K04591 adhesion G protein-coupled receptor E1 | (RefSeq) ADGRE1, EMR1; adhesion G protein-coupled receptor E1	[T]	Signal transduction mechanisms	7 transmembrane receptor (Secretin family)	Adhesion G protein-coupled receptor E2 OS=Macaca mulatta OX=9544 GN=ADGRE2 PE=2 SV=1	EGF-like module-containing mucin-like hormone receptor-like 1 (Fragment) OS=Bos mutus OX=72004 GN=M91_08683 PE=3 SV=1	T	Signal transduction mechanisms	PREDICTED: adhesion G protein-coupled receptor E1 [Bos mutus]
ADGRE3	--	--	Molecular Function: G protein-coupled receptor activity (GO:0004930);; Molecular Function: calcium ion binding (GO:0005509);; Biological Process: cell surface receptor signaling pathway (GO:0007166);; Cellular Component: integral component of membrane (GO:0016021);	K08444|0.0e+00|bom:102285115|K08444 adhesion G protein-coupled receptor E3 | (RefSeq) ADGRE3, EMR3; adhesion G protein-coupled receptor E3	[T]	Signal transduction mechanisms	7 transmembrane receptor (Secretin family)	Adhesion G protein-coupled receptor E2 OS=Macaca mulatta OX=9544 GN=ADGRE2 PE=2 SV=1	EGF-like module-containing mucin-like hormone receptor-like 3 (Fragment) OS=Bos mutus OX=72004 GN=M91_00835 PE=4 SV=1	T	Signal transduction mechanisms	PREDICTED: adhesion G protein-coupled receptor E3 [Bos mutus]
ADGRE5	--	--	Molecular Function: G protein-coupled receptor activity (GO:0004930);; Molecular Function: calcium ion binding (GO:0005509);; Biological Process: cell surface receptor signaling pathway (GO:0007166);; Cellular Component: integral component of membrane (GO:0016021);	K08446|0.0e+00|bom:102280536|K08446 CD97 antigen | (RefSeq) ADGRE5, CD97; adhesion G protein-coupled receptor E5	[T]	Signal transduction mechanisms	7 transmembrane receptor (Secretin family)	Adhesion G protein-coupled receptor E5 OS=Bos taurus OX=9913 GN=ADGRE5 PE=2 SV=1	CD97 antigen OS=Bos mutus OX=72004 GN=M91_00844 PE=4 SV=1	T	Signal transduction mechanisms	PREDICTED: CD97 antigen isoform X1 [Bos mutus]
ADGRF1	--	--	Molecular Function: G protein-coupled receptor activity (GO:0004930);; Cellular Component: plasma membrane (GO:0005886);; Biological Process: cell surface receptor signaling pathway (GO:0007166);; Biological Process: adenylate cyclase-activating G protein-coupled receptor signaling pathway (GO:0007189);; Biological Process: synapse assembly (GO:0007416);; Biological Process: memory (GO:0007613);;…	K08453|0.0e+00|bom:102268291|K08453 adhesion G-protein coupled receptor F1 | (RefSeq) ADGRF1, GPR110; adhesion G protein-coupled receptor F1	[T]	Signal transduction mechanisms	7 transmembrane receptor (Secretin family)	Adhesion G protein-coupled receptor E5 OS=Bos taurus OX=9913 GN=ADGRE5 PE=2 SV=1	Adhesion G protein-coupled receptor F1 OS=Bos taurus OX=9913 GN=ADGRF1 PE=4 SV=2	T	Signal transduction mechanisms	PREDICTED: adhesion G-protein coupled receptor F1 [Bos mutus]
ADGRF3	--	--	Molecular Function: molecular_function (GO:0003674);; Molecular Function: transmembrane signaling receptor activity (GO:0004888);; Molecular Function: G protein-coupled receptor activity (GO:0004930);; Cellular Component: cellular_component (GO:0005575);; Biological Process: cell communication (GO:0007154);; Biological Process: signal transduction (GO:0007165);; Biological Process: G protein-coup…	K08456|0.0e+00|bom:102282355|K08456 adhesion G-protein coupled receptor F3 | (RefSeq) ADGRF3, GPR113; adhesion G protein-coupled receptor F3	[T]	Signal transduction mechanisms	7 transmembrane receptor (Secretin family)	Adhesion G protein-coupled receptor E2 OS=Canis lupus familiaris OX=9615 GN=ADGRE2 PE=2 SV=2	Uncharacterized protein OS=Bos mutus OX=72004 GN=E5288_WYG018078 PE=4 SV=1	T	Signal transduction mechanisms	PREDICTED: adhesion G-protein coupled receptor F3 [Bos mutus]
ADGRF4	--	--	Molecular Function: G protein-coupled receptor activity (GO:0004930);; Biological Process: cell surface receptor signaling pathway (GO:0007166);; Cellular Component: integral component of membrane (GO:0016021);	K08457|0.0e+00|bom:102279487|K08457 adhesion G-protein coupled receptor F4 | (RefSeq) ADGRF4, GPR115; adhesion G protein-coupled receptor F4	[T]	Signal transduction mechanisms	7 transmembrane receptor (Secretin family)	Adhesion G-protein coupled receptor D1 OS=Bos taurus OX=9913 GN=ADGRD1 PE=2 SV=1	Uncharacterized protein OS=Bos indicus x Bos taurus OX=30522 GN=ADGRF4 PE=4 SV=1	T	Signal transduction mechanisms	PREDICTED: adhesion G protein-coupled receptor F4 [Bos mutus]
ADGRG1	--	--	Biological Process: angiogenesis (GO:0001525);; Molecular Function: G protein-coupled receptor activity (GO:0004930);; Molecular Function: collagen binding (GO:0005518);; Biological Process: cell adhesion (GO:0007155);; Biological Process: cell surface receptor signaling pathway (GO:0007166);; Biological Process: Rho protein signal transduction (GO:0007266);; Molecular Function: heparin binding (…	K08450|0.0e+00|bom:102286115|K08450 adhesion G-protein coupled receptor G1 | (RefSeq) ADGRG1, GPR56; adhesion G protein-coupled receptor G1	[T]	Signal transduction mechanisms	PTX/LNS-Like (PLL) domain	Adhesion G-protein coupled receptor G1 OS=Gorilla gorilla gorilla OX=9595 GN=ADGRG1 PE=3 SV=1	ADGRG1 C-terminal fragment OS=Bos indicus x Bos taurus OX=30522 GN=ADGRG1 PE=3 SV=1	T	Signal transduction mechanisms	PREDICTED: G-protein coupled receptor 56 isoform X1 [Bos mutus]
ADGRG2	--	--	Molecular Function: G protein-coupled receptor activity (GO:0004930);; Cellular Component: cytosol (GO:0005829);; Cellular Component: plasma membrane (GO:0005886);; Biological Process: cell surface receptor signaling pathway (GO:0007166);; Cellular Component: integral component of membrane (GO:0016021);	K08451|0.0e+00|bom:102268649|K08451 adhesion G-protein coupled receptor G2 | (RefSeq) ADGRG2, GPR64; adhesion G protein-coupled receptor G2	[T]	Signal transduction mechanisms	7 transmembrane receptor (Secretin family)	Adhesion G protein-coupled receptor L3 OS=Bos taurus OX=9913 GN=ADGRL3 PE=2 SV=1	Uncharacterized protein OS=Bos indicus x Bos taurus OX=30522 GN=ADGRG2 PE=4 SV=1	T	Signal transduction mechanisms	PREDICTED: LOW QUALITY PROTEIN: adhesion G-protein coupled receptor G2 [Bos mutus]
ADGRG3	--	--	Biological Process: cell activation (GO:0001775);; Biological Process: immune effector process (GO:0002252);; Biological Process: cell activation involved in immune response (GO:0002263);; Biological Process: myeloid leukocyte activation (GO:0002274);; Biological Process: myeloid cell activation involved in immune response (GO:0002275);; Biological Process: neutrophil activation involved in immun…	K08452|0.0e+00|bom:102271263|K08452 adhesion G-protein coupled receptor G3 | (RefSeq) ADGRG3, GPR97; adhesion G protein-coupled receptor G3	[T]	Signal transduction mechanisms	7 transmembrane receptor (Secretin family)	Adhesion G-protein coupled receptor G1 OS=Pongo pygmaeus OX=9600 GN=ADGRG1 PE=3 SV=1	Uncharacterized protein OS=Bos mutus OX=72004 GN=E5288_WYG003076 PE=4 SV=1	T	Signal transduction mechanisms	PREDICTED: adhesion G protein-coupled receptor G3 [Bos mutus]
ADGRG4	--	--	Molecular Function: G protein-coupled receptor activity (GO:0004930);; Biological Process: cell surface receptor signaling pathway (GO:0007166);; Cellular Component: integral component of membrane (GO:0016021);	K08455|0.0e+00|bom:102268855|K08455 adhesion G-protein coupled receptor G4 | (RefSeq) ADGRG4, GPR112; adhesion G protein-coupled receptor G4	--	--	7 transmembrane receptor (Secretin family)	Adhesion G protein-coupled receptor L3 OS=Bos taurus OX=9913 GN=ADGRL3 PE=2 SV=1	LOW QUALITY PROTEIN: adhesion G-protein coupled receptor G4 OS=Physeter macrocephalus OX=9755 GN=ADGRG4 PE=3 SV=1	T	Signal transduction mechanisms	PREDICTED: LOW QUALITY PROTEIN: adhesion G-protein coupled receptor G4, partial [Bos mutus]
ADGRG5	--	--	Molecular Function: G protein-coupled receptor activity (GO:0004930);; Cellular Component: integral component of plasma membrane (GO:0005887);; Biological Process: cell surface receptor signaling pathway (GO:0007166);; Biological Process: adenylate cyclase-activating G protein-coupled receptor signaling pathway (GO:0007189);	K08459|8.5e-291|bom:102285834|K08459 adhesion G-protein coupled receptor G5 | (RefSeq) ADGRG5, GPR114; adhesion G protein-coupled receptor G5	[T]	Signal transduction mechanisms	7 transmembrane receptor (Secretin family)	Adhesion G-protein coupled receptor G1 OS=Macaca mulatta OX=9544 GN=ADGRG1 PE=2 SV=1	Adhesion G protein-coupled receptor G5 OS=Bos taurus OX=9913 GN=ADGRG5 PE=4 SV=2	T	Signal transduction mechanisms	PREDICTED: LOW QUALITY PROTEIN: adhesion G-protein coupled receptor G5 [Bos mutus]
ADGRG6	--	--	Molecular Function: G protein-coupled receptor activity (GO:0004930);; Biological Process: cell surface receptor signaling pathway (GO:0007166);; Cellular Component: integral component of membrane (GO:0016021);	K08463|0.0e+00|bom:102274022|K08463 adhesion G-protein coupled receptor G6 | (RefSeq) ADGRG6, GPR126; adhesion G protein-coupled receptor G6	[T]	Signal transduction mechanisms	7 transmembrane receptor (Secretin family)	Adhesion G protein-coupled receptor L3 OS=Bos taurus OX=9913 GN=ADGRL3 PE=2 SV=1	Uncharacterized protein OS=Bos indicus x Bos taurus OX=30522 GN=ADGRG6 PE=3 SV=1	T	Signal transduction mechanisms	PREDICTED: G-protein coupled receptor 126 isoform X1 [Bos mutus]
ADGRG7	--	--	Molecular Function: G protein-coupled receptor activity (GO:0004930);; Biological Process: cell surface receptor signaling pathway (GO:0007166);; Cellular Component: integral component of membrane (GO:0016021);	K08464|0.0e+00|bom:102283273|K08464 adhesion G-protein coupled receptor G7 | (RefSeq) ADGRG7, GPR128; adhesion G protein-coupled receptor G7	[T]	Signal transduction mechanisms	7 transmembrane receptor (Secretin family)	Adhesion G protein-coupled receptor E5 OS=Bos taurus OX=9913 GN=ADGRE5 PE=2 SV=1	Putative G-protein coupled receptor 128 OS=Bos mutus OX=72004 GN=E5288_WYG012486 PE=4 SV=1	T	Signal transduction mechanisms	PREDICTED: adhesion G-protein coupled receptor G7 isoform X1 [Bos mutus]
ADGRL4	--	--	Molecular Function: G protein-coupled receptor activity (GO:0004930);; Molecular Function: calcium ion binding (GO:0005509);; Biological Process: cell surface receptor signaling pathway (GO:0007166);; Cellular Component: integral component of membrane (GO:0016021);	K04595|0.0e+00|bom:102269956|K04595 adhesion G protein-coupled receptor L4 | (RefSeq) ADGRL4, ELTD1; adhesion G protein-coupled receptor L4	[T]	Signal transduction mechanisms	7 transmembrane receptor (Secretin family)	Adhesion G protein-coupled receptor L3 OS=Bos taurus OX=9913 GN=ADGRL3 PE=2 SV=1	Uncharacterized protein OS=Bos indicus x Bos taurus OX=30522 GN=ADGRL4 PE=3 SV=1	T	Signal transduction mechanisms	PREDICTED: adhesion G protein-coupled receptor L4 [Bos mutus]
ADGRV1	[R]	General function prediction only	Molecular Function: G protein-coupled receptor activity (GO:0004930);; Biological Process: cell communication (GO:0007154);; Biological Process: G protein-coupled receptor signaling pathway (GO:0007186);; Cellular Component: integral component of membrane (GO:0016021);	K18263|0.0e+00|bom:102275942|K18263 adhesion G-protein coupled receptor V1 | (RefSeq) ADGRV1, GPR98; adhesion G protein-coupled receptor V1	[PT]	--	Calx-beta domain	Adhesion G protein-coupled receptor L3 OS=Bos taurus OX=9913 GN=ADGRL3 PE=2 SV=1	Uncharacterized protein OS=Bos mutus OX=72004 GN=E5288_WYG010590 PE=4 SV=1	--	--	PREDICTED: LOW QUALITY PROTEIN: G-protein coupled receptor 98 [Bos mutus]
ADH4	[R]	General function prediction only	Molecular Function: NADPH:quinone reductase activity (GO:0003960);; Molecular Function: alcohol dehydrogenase activity, zinc-dependent (GO:0004024);; Molecular Function: alditol:NADP+ 1-oxidoreductase activity (GO:0004032);; Molecular Function: retinol dehydrogenase activity (GO:0004745);; Molecular Function: all-trans retinal binding (GO:0005503);; Cellular Component: nucleoplasm (GO:0005654);; …	K13980|2.1e-222|bom:102283964|K13980 alcohol dehydrogenase 4 [EC:1.1.1.1] | (RefSeq) ADH4; alcohol dehydrogenase 4 (class II), pi polypeptide	[Q]	Secondary metabolites biosynthesis, transport and catabolism	Alcohol dehydrogenase GroES-like domain	Alcohol dehydrogenase class-2 isozyme 1 OS=Oryctolagus cuniculus OX=9986 GN=ADH2-1 PE=2 SV=2	PKS_ER domain-containing protein OS=Bos taurus OX=9913 GN=ADH4 PE=1 SV=1	Q	Secondary metabolites biosynthesis, transport and catabolism	PREDICTED: alcohol dehydrogenase 4 [Bos mutus]
ADH7	[R]	General function prediction only	Molecular Function: alcohol dehydrogenase activity, zinc-dependent (GO:0004024);; Molecular Function: aldehyde oxidase activity (GO:0004031);; Molecular Function: retinol dehydrogenase activity (GO:0004745);; Cellular Component: cytosol (GO:0005829);; Cellular Component: plasma membrane (GO:0005886);; Biological Process: ethanol catabolic process (GO:0006068);; Biological Process: ethanol oxidati…	K13951|2.4e-207|bom:102269619|K13951 alcohol dehydrogenase 1/7 [EC:1.1.1.1] | (RefSeq) ADH7; alcohol dehydrogenase 7 (class IV), mu or sigma polypeptide	[Q]	Secondary metabolites biosynthesis, transport and catabolism	Alcohol dehydrogenase GroES-like domain	Alcohol dehydrogenase S chain OS=Equus caballus OX=9796 PE=1 SV=3	Alcohol dehydrogenase 7 (class IV), mu or sigma polypeptide OS=Bos taurus OX=9913 GN=ADH7 PE=3 SV=3	Q	Secondary metabolites biosynthesis, transport and catabolism	PREDICTED: LOW QUALITY PROTEIN: alcohol dehydrogenase class 4 mu/sigma chain, partial [Bos mutus]
ADHFE1	[C]	Energy production and conversion	Cellular Component: mitochondrion (GO:0005739);; Molecular Function: oxidoreductase activity (GO:0016491);; Molecular Function: metal ion binding (GO:0046872);	K11173|3.7e-269|bom:102272942|K11173 hydroxyacid-oxoacid transhydrogenase [EC:1.1.99.24] | (RefSeq) ADHFE1; alcohol dehydrogenase, iron containing 1	[C]	Energy production and conversion	Iron-containing alcohol dehydrogenase	Hydroxyacid-oxoacid transhydrogenase, mitochondrial OS=Bos taurus OX=9913 GN=ADHFE1 PE=2 SV=1	Alcohol dehydrogenase iron-containing protein 1 OS=Bos indicus x Bos taurus OX=30522 GN=ADHFE1 PE=3 SV=1	C	Energy production and conversion	PREDICTED: hydroxyacid-oxoacid transhydrogenase, mitochondrial isoform X1 [Bos mutus]
ADK	[G]	Carbohydrate transport and metabolism	Molecular Function: adenosine kinase activity (GO:0004001);; Biological Process: purine ribonucleoside salvage (GO:0006166);	K00856|1.3e-94|bom:102286067|K00856 adenosine kinase [EC:2.7.1.20] | (RefSeq) ADK; adenosine kinase	[G]	Carbohydrate transport and metabolism	pfkB family carbohydrate kinase	--	Adenosine kinase OS=Bos indicus x Bos taurus OX=30522 GN=ADK PE=3 SV=1	G	Carbohydrate transport and metabolism	PREDICTED: adenosine kinase, partial [Bos mutus]
ADNP	--	--	Molecular Function: DNA binding (GO:0003677);; Molecular Function: chromatin binding (GO:0003682);; Cellular Component: extracellular space (GO:0005615);; Cellular Component: nucleus (GO:0005634);; Biological Process: negative regulation of neuron apoptotic process (GO:0043524);	K22591|0.0e+00|bom:102273053|K22591 activity-dependent neuroprotector homeobox protein | (RefSeq) ADNP; activity dependent neuroprotector homeobox	--	--	Homeodomain	--	Activity-dependent neuroprotector homeobox protein OS=Bos mutus OX=72004 GN=M91_16996 PE=4 SV=1	K	Transcription	PREDICTED: activity-dependent neuroprotector homeobox protein [Bos mutus]
ADORA2A	--	--	Molecular Function: G protein-coupled adenosine receptor activity (GO:0001609);; Biological Process: synaptic transmission, dopaminergic (GO:0001963);; Biological Process: response to amphetamine (GO:0001975);; Cellular Component: integral component of plasma membrane (GO:0005887);; Biological Process: adenylate cyclase-activating G protein-coupled receptor signaling pathway (GO:0007189);; Biolog…	K04266|0.0e+00|bom:102275057|K04266 adenosine receptor A2a | (RefSeq) ADORA2A; adenosine A2a receptor	[R]	General function prediction only	7 transmembrane receptor (rhodopsin family)	Adenosine receptor A2a OS=Canis lupus familiaris OX=9615 GN=ADORA2A PE=2 SV=1	Adenosine receptor A2 OS=Bos indicus x Bos taurus OX=30522 GN=ADORA2A PE=3 SV=1	T	Signal transduction mechanisms	PREDICTED: adenosine receptor A2a [Bos mutus]
ADORA2B	--	--	Molecular Function: G protein-coupled adenosine receptor activity (GO:0001609);; Cellular Component: plasma membrane (GO:0005886);; Cellular Component: integral component of membrane (GO:0016021);	K04267|5.6e-81|bbub:102406905|K04267 adenosine receptor A2b | (RefSeq) ADORA2B; adenosine receptor A2b	[R]	General function prediction only	7 transmembrane receptor (rhodopsin family)	Adenosine receptor A2b OS=Bos taurus OX=9913 GN=ADORA2B PE=2 SV=1	Adenosine receptor A2 (Fragment) OS=Bos mutus OX=72004 GN=M91_01722 PE=3 SV=1	T	Signal transduction mechanisms	Adenosine receptor A2b, partial [Bos mutus]
ADPGK	[G]	Carbohydrate transport and metabolism	Molecular Function: molecular_function (GO:0003674);; Molecular Function: catalytic activity (GO:0003824);; Cellular Component: cellular_component (GO:0005575);; Cellular Component: intracellular (GO:0005622);; Cellular Component: obsolete cell (GO:0005623);; Cellular Component: cytoplasm (GO:0005737);; Cellular Component: endoplasmic reticulum (GO:0005783);; Cellular Component: endoplasmic retic…	K08074|0.0e+00|bom:102286604|K08074 ADP-dependent glucokinase [EC:2.7.1.147] | (RefSeq) ADPGK; ADP dependent glucokinase	[GR]	--	ADP-specific Phosphofructokinase/Glucokinase conserved region	ADP-dependent glucokinase OS=Bos taurus OX=9913 GN=ADPGK PE=2 SV=1	Uncharacterized protein OS=Bos mutus OX=72004 GN=E5288_WYG019617 PE=4 SV=1	G	Carbohydrate transport and metabolism	PREDICTED: ADP-dependent glucokinase [Bos mutus]
ADPRH	[T]	Signal transduction mechanisms	Molecular Function: magnesium ion binding (GO:0000287);; Molecular Function: molecular_function (GO:0003674);; Molecular Function: catalytic activity (GO:0003824);; Molecular Function: ADP-ribosylarginine hydrolase activity (GO:0003875);; Molecular Function: binding (GO:0005488);; Cellular Component: cellular_component (GO:0005575);; Cellular Component: intracellular (GO:0005622);; Cellular Compo…	K01245|7.7e-211|bom:102277051|K01245 ADP-ribosylarginine hydrolase [EC:3.2.2.19] | (RefSeq) ADPRH; ADP-ribosylarginine hydrolase	--	--	ADP-ribosylglycohydrolase	[Protein ADP-ribosylarginine] hydrolase OS=Bos taurus OX=9913 GN=ADPRH PE=2 SV=1	Uncharacterized protein OS=Bos mutus OX=72004 GN=E5288_WYG009513 PE=3 SV=1	S	Function unknown	PREDICTED: ADP-ribosylarginine hydrolase [Bos mutus]
ADRA1B	--	--	Molecular Function: alpha1-adrenergic receptor activity (GO:0004937);; Cellular Component: plasma membrane (GO:0005886);; Cellular Component: integral component of membrane (GO:0016021);; Biological Process: regulation of vasoconstriction (GO:0019229);; Biological Process: regulation of cardiac muscle contraction (GO:0055117);	K04136|0.0e+00|bom:102285919|K04136 adrenergic receptor alpha-1B | (RefSeq) ADRA1B; adrenoceptor alpha 1B	[R]	General function prediction only	7 transmembrane receptor (rhodopsin family)	Alpha-1B adrenergic receptor (Fragment) OS=Canis lupus familiaris OX=9615 GN=ADRA1B PE=2 SV=1	Alpha-1B adrenergic receptor OS=Neophocaena asiaeorientalis asiaeorientalis OX=1706337 GN=ADRA1B PE=3 SV=1	T	Signal transduction mechanisms	PREDICTED: alpha-1B adrenergic receptor [Bos mutus]
ADSL	[F]	Nucleotide transport and metabolism	Molecular Function: N6-(1,2-dicarboxyethyl)AMP AMP-lyase (fumarate-forming) activity (GO:0004018);; Cellular Component: cytosol (GO:0005829);; Biological Process: 'de novo' IMP biosynthetic process (GO:0006189);; Cellular Component: protein-containing complex (GO:0032991);; Molecular Function: identical protein binding (GO:0042802);; Biological Process: 'de novo' AMP biosynthetic process (GO:0044…	K01756|4.7e-283|bom:102269000|K01756 adenylosuccinate lyase [EC:4.3.2.2] | (RefSeq) ADSL; adenylosuccinate lyase	[F]	Nucleotide transport and metabolism	Lyase	Adenylosuccinate lyase OS=Bos taurus OX=9913 GN=ADSL PE=2 SV=1	Adenylosuccinate lyase OS=Bos taurus OX=9913 GN=ADSL PE=3 SV=3	F	Nucleotide transport and metabolism	PREDICTED: adenylosuccinate lyase isoform X1 [Bos mutus]
ADSS	[F]	Nucleotide transport and metabolism	Molecular Function: magnesium ion binding (GO:0000287);; Molecular Function: adenylosuccinate synthase activity (GO:0004019);; Molecular Function: GTP binding (GO:0005525);; Cellular Component: cytosol (GO:0005829);; Cellular Component: plasma membrane (GO:0005886);; Biological Process: 'de novo' AMP biosynthetic process (GO:0044208);	K01939|7.3e-270|biu:109570633|K01939 adenylosuccinate synthase [EC:6.3.4.4] | (RefSeq) ADSS; adenylosuccinate synthetase isozyme 2	[F]	Nucleotide transport and metabolism	Adenylosuccinate synthetase	Adenylosuccinate synthetase isozyme 2 OS=Bos taurus OX=9913 GN=ADSS2 PE=2 SV=2	Adenylosuccinate synthetase isozyme 2 OS=Bos indicus x Bos taurus OX=30522 GN=ADSS PE=3 SV=1	F	Nucleotide transport and metabolism	adenylosuccinate synthetase isozyme 2 [Bos taurus]
AEBP1	[O]	Posttranslational modification, protein turnover, chaperones	Molecular Function: metallocarboxypeptidase activity (GO:0004181);; Molecular Function: zinc ion binding (GO:0008270);	K21392|0.0e+00|bom:102278534|K21392 adipocyte enhancer-binding protein 1 | (RefSeq) AEBP1; AE binding protein 1	[R]	General function prediction only	Zinc carboxypeptidase	Carboxypeptidase E OS=Pan troglodytes OX=9598 GN=CPE PE=2 SV=1	Adipocyte enhancer-binding protein 1 (Fragment) OS=Bos mutus OX=72004 GN=M91_15824 PE=3 SV=1	S	Function unknown	PREDICTED: adipocyte enhancer-binding protein 1 [Bos mutus]
AFAP1	--	--	Biological Process: regulation of signal transduction (GO:0009966);; Biological Process: regulation of cytoskeleton organization (GO:0051493);	K18616|0.0e+00|bom:102276996|K18616 actin filament associated protein 1 | (RefSeq) AFAP1; actin filament associated protein 1	--	--	PH domain	Actin filament-associated protein 1-like 1 OS=Bos taurus OX=9913 GN=AFAP1L1 PE=2 SV=1	Actin filament-associated protein 1 OS=Bos mutus OX=72004 GN=M91_01288 PE=4 SV=1	T	Signal transduction mechanisms	PREDICTED: actin filament-associated protein 1 isoform X1 [Bos mutus]
AFAP1L1	--	--	--	K18616|1.3e-157|pon:100454152|K18616 actin filament associated protein 1 | (RefSeq) AFAP1; actin filament-associated protein 1 isoform X1	--	--	PH domain	Actin filament-associated protein 1-like 1 OS=Bos taurus OX=9913 GN=AFAP1L1 PE=2 SV=1	Actin filament-associated protein 1-like 1 OS=Bos indicus x Bos taurus OX=30522 GN=AFAP1L1 PE=4 SV=1	T	Signal transduction mechanisms	PREDICTED: actin filament-associated protein 1-like 1 [Bos mutus]
AFAP1L2	--	--	Cellular Component: cytoplasm (GO:0005737);; Biological Process: regulation of signal transduction (GO:0009966);; Molecular Function: signaling adaptor activity (GO:0035591);	K18616|2.5e-111|lcf:108882063|K18616 actin filament associated protein 1 | (RefSeq) afap1; actin filament-associated protein 1 isoform X1	--	--	PH domain	Actin filament-associated protein 1-like 2 OS=Bos taurus OX=9913 GN=AFAP1L2 PE=2 SV=1	Uncharacterized protein OS=Bos indicus x Bos taurus OX=30522 GN=AFAP1L2 PE=4 SV=1	T	Signal transduction mechanisms	PREDICTED: actin filament-associated protein 1-like 2 [Bos mutus]
AFF1	--	--	Molecular Function: molecular_function (GO:0003674);; Molecular Function: DNA-binding transcription factor activity (GO:0003700);; Cellular Component: cellular_component (GO:0005575);; Cellular Component: intracellular (GO:0005622);; Cellular Component: obsolete cell (GO:0005623);; Cellular Component: nucleus (GO:0005634);; Cellular Component: nucleoplasm (GO:0005654);; Biological Process: regula…	K15184|0.0e+00|bom:102276209|K15184 AF4/FMR2 family member 1 | (RefSeq) AFF1; AF4/FMR2 family member 1	--	--	AF-4 proto-oncoprotein N-terminal region	AF4/FMR2 family member 2 OS=Pan troglodytes OX=9598 GN=AFF2 PE=2 SV=1	Uncharacterized protein OS=Bos mutus OX=72004 GN=E5288_WYG022526 PE=3 SV=1	S	Function unknown	PREDICTED: AF4/FMR2 family member 1 [Bos mutus]
AFF2	--	--	Molecular Function: G-quadruplex RNA binding (GO:0002151);; Cellular Component: nucleus (GO:0005634);; Biological Process: learning or memory (GO:0007611);; Biological Process: regulation of gene expression (GO:0010468);; Biological Process: negative regulation of gene expression (GO:0010629);; Cellular Component: nuclear speck (GO:0016607);; Biological Process: nuclear speck organization (GO:003…	K15194|0.0e+00|bta:522215|K15194 AF4/FMR2 family member 2 | (RefSeq) AFF2; AF4/FMR2 family member 2	--	--	AF-4 proto-oncoprotein C-terminal region	AF4/FMR2 family member 2 OS=Pongo pygmaeus OX=9600 GN=AFF2 PE=2 SV=1	AF4/FMR2 family member 2 OS=Bos taurus OX=9913 GN=AFF2 PE=3 SV=2	S	Function unknown	PREDICTED: AF4/FMR2 family member 2 isoform X2 [Bos mutus]
AFF3	--	--	Molecular Function: molecular_function (GO:0003674);; Molecular Function: nucleic acid binding (GO:0003676);; Molecular Function: DNA binding (GO:0003677);; Molecular Function: double-stranded DNA binding (GO:0003690);; Molecular Function: DNA-binding transcription factor activity (GO:0003700);; Molecular Function: binding (GO:0005488);; Cellular Component: cellular_component (GO:0005575);; Cellu…	K15195|0.0e+00|bom:102272428|K15195 AF4/FMR2 family member 3 | (RefSeq) AFF3; AF4/FMR2 family member 3	--	--	AF-4 proto-oncoprotein N-terminal region	AF4/FMR2 family member 2 OS=Pan troglodytes OX=9598 GN=AFF2 PE=2 SV=1	AF4/FMR2 family member 3 (Fragment) OS=Bos mutus OX=72004 GN=M91_07393 PE=3 SV=1	S	Function unknown	PREDICTED: AF4/FMR2 family member 3, partial [Bos mutus]
AFG3L2	[O]	Posttranslational modification, protein turnover, chaperones	Biological Process: cell morphogenesis (GO:0000902);; Biological Process: cell morphogenesis involved in differentiation (GO:0000904);; Molecular Function: molecular_function (GO:0003674);; Molecular Function: catalytic activity (GO:0003824);; Molecular Function: metalloendopeptidase activity (GO:0004222);; Molecular Function: binding (GO:0005488);; Molecular Function: protein binding (GO:0005515…	K08956|0.0e+00|bom:102285609|K08956 AFG3 family protein [EC:3.4.24.-] | (RefSeq) AFG3L2; AFG3 like matrix AAA peptidase subunit 2	[O]	Posttranslational modification, protein turnover, chaperones	Peptidase family M41	AFG3-like protein 2 OS=Bos taurus OX=9913 GN=AFG3L2 PE=2 SV=1	AAA domain-containing protein OS=Bos mutus OX=72004 GN=E5288_WYG007182 PE=3 SV=1	O	Posttranslational modification, protein turnover, chaperones	PREDICTED: LOW QUALITY PROTEIN: AFG3-like protein 2 [Bos mutus]
AFM	--	--	Cellular Component: extracellular space (GO:0005615);; Molecular Function: metal ion binding (GO:0046872);	K16144|5.1e-130|hai:109394822|K16144 alpha-fetoprotein | (RefSeq) AFP; alpha fetoprotein	--	--	Serum albumin family	Afamin OS=Bos taurus OX=9913 GN=AFM PE=1 SV=1	Uncharacterized protein OS=Bos indicus x Bos taurus OX=30522 GN=AFM PE=4 SV=1	T	Signal transduction mechanisms	PREDICTED: LOW QUALITY PROTEIN: afamin [Bos mutus]
AFMID	[I]	Lipid transport and metabolism	Molecular Function: arylformamidase activity (GO:0004061);; Cellular Component: nucleus (GO:0005634);; Cellular Component: cytoplasm (GO:0005737);; Cellular Component: cytosol (GO:0005829);; Biological Process: catabolic process (GO:0009056);; Biological Process: NAD biosynthetic process (GO:0009435);; Molecular Function: hydrolase activity (GO:0016787);; Biological Process: tryptophan catabolic …	K01432|4.0e-179|bom:102275298|K01432 arylformamidase [EC:3.5.1.9] | (RefSeq) AFMID; arylformamidase	[E]	Amino acid transport and metabolism	alpha/beta hydrolase fold	--	Kynurenine formamidase OS=Bos taurus OX=9913 GN=AFMID PE=3 SV=3	E	Amino acid transport and metabolism	PREDICTED: kynurenine formamidase [Bos mutus]
AFTPH	--	--	Cellular Component: nucleoplasm (GO:0005654);; Cellular Component: cytosol (GO:0005829);; Cellular Component: AP-1 adaptor complex (GO:0030121);; Molecular Function: clathrin binding (GO:0030276);	--	--	--	Clathrin-binding box of Aftiphilin, vesicle trafficking	--	Aftiphilin OS=Bos mutus OX=72004 GN=E5288_WYG011811 PE=4 SV=1	S	Function unknown	PREDICTED: aftiphilin isoform X1 [Bos mutus]
AGA	[E]	Amino acid transport and metabolism	Molecular Function: hydrolase activity (GO:0016787);	K01444|2.1e-200|bom:102286328|K01444 N4-(beta-N-acetylglucosaminyl)-L-asparaginase [EC:3.5.1.26] | (RefSeq) AGA; aspartylglucosaminidase	[E]	Amino acid transport and metabolism	Asparaginase	N(4)-(beta-N-acetylglucosaminyl)-L-asparaginase OS=Macaca fascicularis OX=9541 GN=AGA PE=2 SV=1	N(4)-(Beta-N-acetylglucosaminyl)-L-asparaginase (Fragment) OS=Bos mutus OX=72004 GN=M91_01774 PE=3 SV=1	E	Amino acid transport and metabolism	PREDICTED: N(4)-(beta-N-acetylglucosaminyl)-L-asparaginase isoform X1 [Bos mutus]
AGBL1	--	--	Molecular Function: molecular_function (GO:0003674);; Molecular Function: catalytic activity (GO:0003824);; Molecular Function: carboxypeptidase activity (GO:0004180);; Molecular Function: metallocarboxypeptidase activity (GO:0004181);; Molecular Function: binding (GO:0005488);; Molecular Function: protein binding (GO:0005515);; Cellular Component: cellular_component (GO:0005575);; Cellular Compo…	K23436|0.0e+00|bom:102283480|K23436 cytosolic carboxypeptidase protein 4 [EC:3.4.17.24] | (RefSeq) AGBL1; ATP/GTP binding protein like 1	[E]	Amino acid transport and metabolism	Cytosolic carboxypeptidase N-terminal domain	--	Uncharacterized protein OS=Bos mutus OX=72004 GN=E5288_WYG022827 PE=3 SV=1	E	Amino acid transport and metabolism	PREDICTED: cytosolic carboxypeptidase 4 [Bos mutus]
AGBL2	[M]	Cell wall/membrane/envelope biogenesis	Molecular Function: metallocarboxypeptidase activity (GO:0004181);; Molecular Function: zinc ion binding (GO:0008270);	K23437|0.0e+00|bom:102280183|K23437 cytosolic carboxypeptidase protein 2/3 [EC:3.4.17.-] | (RefSeq) AGBL2; ATP/GTP binding protein like 2	[E]	Amino acid transport and metabolism	Cytosolic carboxypeptidase N-terminal domain	Cytosolic carboxypeptidase 2 OS=Macaca fascicularis OX=9541 GN=AGBL2 PE=2 SV=1	Uncharacterized protein OS=Bos taurus OX=9913 GN=AGBL2 PE=3 SV=1	E	Amino acid transport and metabolism	PREDICTED: cytosolic carboxypeptidase 2 [Bos mutus]
AGBL3	[M]	Cell wall/membrane/envelope biogenesis	Molecular Function: metallocarboxypeptidase activity (GO:0004181);; Molecular Function: zinc ion binding (GO:0008270);; Biological Process: protein side chain deglutamylation (GO:0035610);	K23437|0.0e+00|bom:102270336|K23437 cytosolic carboxypeptidase protein 2/3 [EC:3.4.17.-] | (RefSeq) AGBL3; ATP/GTP binding protein like 3	[E]	Amino acid transport and metabolism	Cytosolic carboxypeptidase N-terminal domain	Cytosolic carboxypeptidase 3 OS=Bos taurus OX=9913 GN=AGBL3 PE=3 SV=1	ATP/GTP binding protein like 3 OS=Bos indicus x Bos taurus OX=30522 GN=AGBL3 PE=3 SV=1	--	--	PREDICTED: cytosolic carboxypeptidase 3 [Bos mutus]
AGFG2	--	--	Molecular Function: GTPase activator activity (GO:0005096);; Molecular Function: metal ion binding (GO:0046872);	K15044|1.7e-62|salp:111949330|K15044 Arf-GAP domain and FG repeats-containing protein 1 | (RefSeq) arf-GAP domain and FG repeat-containing protein 1 isoform X1	[T]	Signal transduction mechanisms	Putative GTPase activating protein for Arf	Arf-GAP domain and FG repeat-containing protein 1 OS=Bos taurus OX=9913 GN=AGFG1 PE=2 SV=1	ArfGAP with FG repeats 2 OS=Bos taurus OX=9913 GN=AGFG2 PE=4 SV=1	T	Signal transduction mechanisms	PREDICTED: arf-GAP domain and FG repeat-containing protein 2 isoform X1 [Bos mutus]
AGGF1	--	--	Molecular Function: nucleic acid binding (GO:0003676);	K13094|7.2e-06|crg:105331958|K13094 RNA-binding protein 5/10 | (RefSeq) RNA-binding protein 5-like	[R]	General function prediction only	OCRE domain	--	Angiogenic factor with G patch and FHA domains 1 OS=Bos mutus OX=72004 GN=M91_07730 PE=4 SV=1	S	Function unknown	PREDICTED: angiogenic factor with G patch and FHA domains 1 [Bos mutus]
AGL	[G]	Carbohydrate transport and metabolism	Molecular Function: 4-alpha-glucanotransferase activity (GO:0004134);; Molecular Function: amylo-alpha-1,6-glucosidase activity (GO:0004135);; Cellular Component: nucleus (GO:0005634);; Cellular Component: cytoplasm (GO:0005737);; Biological Process: glycogen biosynthetic process (GO:0005978);; Biological Process: glycogen catabolic process (GO:0005980);; Cellular Component: inclusion body (GO:00…	K01196|0.0e+00|bom:102270729|K01196 glycogen debranching enzyme [EC:2.4.1.25 3.2.1.33] | (RefSeq) AGL; amylo-alpha-1, 6-glucosidase, 4-alpha-glucanotransferase	[G]	Carbohydrate transport and metabolism	Glycogen debranching enzyme, glucanotransferase domain	Glycogen debranching enzyme OS=Canis lupus familiaris OX=9615 GN=AGL PE=2 SV=1	4-alpha-glucanotransferase OS=Bos indicus x Bos taurus OX=30522 GN=AGL PE=4 SV=1	G	Carbohydrate transport and metabolism	PREDICTED: glycogen debranching enzyme [Bos mutus]
AGPAT5	--	--	Cellular Component: integral component of membrane (GO:0016021);; Molecular Function: transferase activity, transferring acyl groups (GO:0016746);	K19007|0.0e+00|bom:102275263|K19007 lysophosphatidiate acyltransferase [EC:2.3.1.51] | (RefSeq) AGPAT5; 1-acylglycerol-3-phosphate O-acyltransferase 5	[I]	Lipid transport and metabolism	Acyltransferase	--	PlsC domain-containing protein OS=Bos indicus x Bos taurus OX=30522 GN=AGPAT5 PE=3 SV=1	I	Lipid transport and metabolism	PREDICTED: 1-acyl-sn-glycerol-3-phosphate acyltransferase epsilon [Bos mutus]
AGRN	--	--	Molecular Function: calcium ion binding (GO:0005509);; Cellular Component: plasma membrane (GO:0005886);; Biological Process: G protein-coupled acetylcholine receptor signaling pathway (GO:0007213);; Biological Process: receptor clustering (GO:0043113);; Molecular Function: laminin binding (GO:0043236);; Cellular Component: synapse (GO:0045202);	K06254|0.0e+00|bom:102266131|K06254 agrin | (RefSeq) AGRN; agrin	[O]	Posttranslational modification, protein turnover, chaperones	Laminin G domain	Pikachurin OS=Bos taurus OX=9913 GN=EGFLAM PE=2 SV=1	Agrin OS=Bos indicus x Bos taurus OX=30522 GN=AGRN PE=4 SV=1	W	Extracellular structures	PREDICTED: agrin [Bos mutus]
AGTPBP1	[M]	Cell wall/membrane/envelope biogenesis	Molecular Function: metallocarboxypeptidase activity (GO:0004181);; Molecular Function: zinc ion binding (GO:0008270);	K23435|0.0e+00|bta:534958|K23435 cytosolic carboxypeptidase protein 1 [EC:3.4.17.24] | (RefSeq) AGTPBP1; cytosolic carboxypeptidase 1 isoform X1	[E]	Amino acid transport and metabolism	Cytosolic carboxypeptidase N-terminal domain	Cytosolic carboxypeptidase 3 OS=Bos taurus OX=9913 GN=AGBL3 PE=3 SV=1	Cytosolic carboxypeptidase 1 (Fragment) OS=Bos mutus OX=72004 GN=M91_07349 PE=3 SV=1	E	Amino acid transport and metabolism	Cytosolic carboxypeptidase 1, partial [Bos mutus]
AHCTF1	--	--	Molecular Function: DNA-binding transcription factor activity, RNA polymerase II-specific (GO:0000981);; Biological Process: immune system process (GO:0002376);; Biological Process: immune system development (GO:0002520);; Molecular Function: molecular_function (GO:0003674);; Molecular Function: DNA-binding transcription factor activity (GO:0003700);; Cellular Component: cellular_component (GO:00…	--	--	--	beta-propeller of ELYS nucleoporin	--	Protein ELYS (Fragment) OS=Bos mutus OX=72004 GN=M91_03816 PE=4 SV=1	K	Transcription	Protein ELYS, partial [Bos mutus]
AHCY	[H]	Coenzyme transport and metabolism	Biological Process: sulfur amino acid metabolic process (GO:0000096);; Biological Process: sulfur amino acid biosynthetic process (GO:0000097);; Molecular Function: nucleotide binding (GO:0000166);; Biological Process: response to hypoxia (GO:0001666);; Biological Process: immune system process (GO:0002376);; Biological Process: inflammatory response to antigenic stimulus (GO:0002437);; Biologica…	K01251|4.5e-253|bom:102267153|K01251 adenosylhomocysteinase [EC:3.3.1.1] | (RefSeq) AHCY; adenosylhomocysteinase	[H]	Coenzyme transport and metabolism	S-adenosyl-L-homocysteine hydrolase	Adenosylhomocysteinase OS=Bos taurus OX=9913 GN=AHCY PE=2 SV=3	Adenosylhomocysteinase OS=Bos mutus OX=72004 GN=E5288_WYG013096 PE=3 SV=1	H	Coenzyme transport and metabolism	PREDICTED: adenosylhomocysteinase [Bos mutus]
AHCYL2	[H]	Coenzyme transport and metabolism	Molecular Function: adenosylhomocysteinase activity (GO:0004013);	K01251|9.6e-295|ccan:109684071|K01251 adenosylhomocysteinase [EC:3.3.1.1] | (RefSeq) Ahcyl2; adenosylhomocysteinase 3	[H]	Coenzyme transport and metabolism	S-adenosyl-L-homocysteine hydrolase	Adenosylhomocysteinase 3 OS=Bos taurus OX=9913 GN=AHCYL2 PE=1 SV=1	Adenosylhomocysteinase 3 OS=Bos taurus OX=9913 GN=AHCYL2 PE=3 SV=1	H	Coenzyme transport and metabolism	PREDICTED: adenosylhomocysteinase 3 isoform X3 [Bos mutus]
AHDC1	--	--	--	K22592|0.0e+00|bom:102265516|K22592 AT-hook DNA-binding motif-containing protein 1 | (RefSeq) AHDC1; AT-hook DNA binding motif containing 1	--	--	Domain of unknown function (DUF4683)	--	DUF4683 domain-containing protein OS=Bos indicus x Bos taurus OX=30522 GN=AHDC1 PE=4 SV=1	S	Function unknown	PREDICTED: LOW QUALITY PROTEIN: AT-hook DNA-binding motif-containing protein 1 [Bos mutus]
AHI1	--	--	Cellular Component: centrosome (GO:0005813);; Cellular Component: adherens junction (GO:0005912);; Cellular Component: ciliary basal body (GO:0036064);; Molecular Function: identical protein binding (GO:0042802);	K16740|0.0e+00|bom:102282003|K16740 jouberin | (RefSeq) AHI1, Jouberin; Abelson helper integration site 1	[R]	General function prediction only	WD domain, G-beta repeat	SH3 domain-containing protein 21 OS=Macaca fascicularis OX=9541 GN=SH3D21 PE=2 SV=1	Abelson helper integration site 1 OS=Bos taurus OX=9913 GN=AHI1 PE=4 SV=1	T	Signal transduction mechanisms	PREDICTED: jouberin [Bos mutus]
AHNAK	--	--	Cellular Component: nucleus (GO:0005634);; Cellular Component: cytosol (GO:0005829);; Cellular Component: actin cytoskeleton (GO:0015629);; Cellular Component: sarcolemma (GO:0042383);; Cellular Component: costamere (GO:0043034);; Biological Process: regulation of RNA splicing (GO:0043484);; Cellular Component: cell-cell contact zone (GO:0044291);; Molecular Function: S100 protein binding (GO:004…	K23934|0.0e+00|bom:102277234|K23934 neuroblast differentiation-associated protein AHNAK | (RefSeq) AHNAK; AHNAK nucleoprotein	--	--	Bacterial protein of unknown function (DUF945)	Periaxin OS=Bos taurus OX=9913 GN=PRX PE=1 SV=3	PDZ domain-containing protein OS=Bos indicus x Bos taurus OX=30522 GN=AHNAK PE=4 SV=1	S	Function unknown	PREDICTED: LOW QUALITY PROTEIN: neuroblast differentiation-associated protein AHNAK [Bos mutus]
AHNAK2	--	--	Cellular Component: cellular_component (GO:0005575);; Cellular Component: intracellular (GO:0005622);; Cellular Component: obsolete cell (GO:0005623);; Cellular Component: cytoplasm (GO:0005737);; Cellular Component: cytosol (GO:0005829);; Cellular Component: plasma membrane (GO:0005886);; Cellular Component: vesicle membrane (GO:0012506);; Cellular Component: membrane (GO:0016020);; Cellular Com…	K23934|0.0e+00|bom:102273599|K23934 neuroblast differentiation-associated protein AHNAK | (RefSeq) AHNAK2; AHNAK nucleoprotein 2	--	--	Uncharacterized protein conserved in bacteria (DUF2316)	Periaxin OS=Bos taurus OX=9913 GN=PRX PE=1 SV=3	PDZ domain-containing protein OS=Capra hircus OX=9925 GN=AHNAK2 PE=4 SV=1	S	Function unknown	PREDICTED: protein AHNAK2 [Bos mutus]
AHR	--	--	Molecular Function: DNA binding (GO:0003677);; Molecular Function: DNA-binding transcription factor activity (GO:0003700);; Cellular Component: nucleus (GO:0005634);; Biological Process: xenobiotic metabolic process (GO:0006805);; Cellular Component: aryl hydrocarbon receptor complex (GO:0034751);; Molecular Function: protein dimerization activity (GO:0046983);	K09093|0.0e+00|bom:102265507|K09093 aryl hydrocarbon receptor | (RefSeq) AHR; aryl hydrocarbon receptor	[K]	Transcription	PAS fold	Aryl hydrocarbon receptor OS=Delphinapterus leucas OX=9749 GN=AHR PE=2 SV=1	Aryl hydrocarbon receptor OS=Bos mutus OX=72004 GN=M91_20586 PE=4 SV=1	K	Transcription	PREDICTED: aryl hydrocarbon receptor [Bos mutus]
AHRR	--	--	Cellular Component: nucleus (GO:0005634);; Biological Process: regulation of transcription, DNA-templated (GO:0006355);; Biological Process: xenobiotic metabolic process (GO:0006805);; Molecular Function: protein dimerization activity (GO:0046983);	K09094|0.0e+00|bom:102277956|K09094 aryl hydrocarbon receptor repressor | (RefSeq) AHRR; aryl-hydrocarbon receptor repressor	[K]	Transcription	PAS fold	Aryl hydrocarbon receptor OS=Oryctolagus cuniculus OX=9986 GN=AHR PE=2 SV=1	Aryl hydrocarbon receptor repressor (Fragment) OS=Bos mutus OX=72004 GN=M91_19561 PE=4 SV=1	K	Transcription	PREDICTED: aryl hydrocarbon receptor repressor [Bos mutus]
AIM1	--	--	--	K23483|6.1e-43|els:105023160|K23483 gamma-crystallin | (RefSeq) gamma-crystallin M2	--	--	Beta/Gamma crystallin	Gamma-crystallin A OS=Bos taurus OX=9913 GN=CRYGA PE=1 SV=2	Absent in melanoma 1 protein OS=Bos mutus OX=72004 GN=M91_21190 PE=3 SV=1	S	Function unknown	PREDICTED: absent in melanoma 1 protein [Bos mutus]
AIM1L	--	--	--	K23483|9.5e-27|lav:100673159|K23483 gamma-crystallin | (RefSeq) gamma-crystallin B	--	--	Beta/Gamma crystallin	Gamma-crystallin A OS=Bos taurus OX=9913 GN=CRYGA PE=1 SV=2	Absent in melanoma 1-like protein OS=Bos mutus OX=72004 GN=M91_13406 PE=3 SV=1	S	Function unknown	PREDICTED: absent in melanoma 1-like protein [Bos mutus]
AIM2	--	--	Biological Process: activation of innate immune response (GO:0002218);; Biological Process: cellular response to interferon-beta (GO:0035458);	K12966|1.4e-142|bom:102279174|K12966 absent in melanoma 2 | (RefSeq) AIM2; absent in melanoma 2	--	--	HIN-200/IF120x domain	--	Uncharacterized protein OS=Equus caballus OX=9796 GN=AIM2 PE=4 SV=1	K	Transcription	PREDICTED: LOW QUALITY PROTEIN: interferon-inducible protein AIM2 [Bos mutus]
AJUBA	--	--	Molecular Function: metal ion binding (GO:0046872);	K16682|0.0e+00|biu:109564812|K16682 LIM domain-containing protein | (RefSeq) AJUBA; LIM domain-containing protein ajuba isoform X1	[T]	Signal transduction mechanisms	LIM domain	LIM domain-containing protein ajuba OS=Bos taurus OX=9913 GN=AJUBA PE=3 SV=1	Uncharacterized protein OS=Bos indicus x Bos taurus OX=30522 GN=AJUBA PE=4 SV=1	K	Transcription	LIM domain-containing protein ajuba [Bos taurus]
AK1	[F]	Nucleotide transport and metabolism	Molecular Function: adenylate kinase activity (GO:0004017);; Molecular Function: nucleoside diphosphate kinase activity (GO:0004550);; Molecular Function: ATP binding (GO:0005524);; Cellular Component: cytoplasm (GO:0005737);; Biological Process: ADP biosynthetic process (GO:0006172);; Biological Process: nucleoside triphosphate biosynthetic process (GO:0009142);; Biological Process: AMP metaboli…	K00939|3.8e-103|biu:109566493|K00939 adenylate kinase [EC:2.7.4.3] | (RefSeq) AK1; adenylate kinase isoenzyme 1	[F]	Nucleotide transport and metabolism	Adenylate kinase	Adenylate kinase isoenzyme 1 OS=Bos taurus OX=9913 GN=AK1 PE=1 SV=2	Adenylate kinase isoenzyme 1 OS=Bos indicus x Bos taurus OX=30522 GN=AK1 PE=3 SV=1	F	Nucleotide transport and metabolism	PREDICTED: adenylate kinase isoenzyme 1 isoform X2 [Bos mutus]
AK4	[F]	Nucleotide transport and metabolism	Molecular Function: adenylate kinase activity (GO:0004017);; Molecular Function: nucleoside diphosphate kinase activity (GO:0004550);; Molecular Function: ATP binding (GO:0005524);; Molecular Function: GTP binding (GO:0005525);; Cellular Component: mitochondrial matrix (GO:0005759);; Biological Process: ADP biosynthetic process (GO:0006172);; Biological Process: AMP metabolic process (GO:0046033)…	K00939|2.1e-129|bom:102268360|K00939 adenylate kinase [EC:2.7.4.3] | (RefSeq) AK4; adenylate kinase 4	[F]	Nucleotide transport and metabolism	Adenylate kinase	Adenylate kinase 4, mitochondrial OS=Bos taurus OX=9913 GN=AK4 PE=2 SV=1	Adenylate kinase 4, mitochondrial OS=Bos indicus x Bos taurus OX=30522 GN=AK4 PE=3 SV=1	F	Nucleotide transport and metabolism	PREDICTED: adenylate kinase 4, mitochondrial [Bos mutus]
AK5	[F]	Nucleotide transport and metabolism	Molecular Function: adenylate kinase activity (GO:0004017);; Molecular Function: nucleoside diphosphate kinase activity (GO:0004550);; Molecular Function: ATP binding (GO:0005524);; Cellular Component: cytosol (GO:0005829);; Biological Process: nucleoside triphosphate biosynthetic process (GO:0009142);; Cellular Component: centriolar satellite (GO:0034451);; Biological Process: ATP metabolic proc…	K00939|0.0e+00|bom:102280126|K00939 adenylate kinase [EC:2.7.4.3] | (RefSeq) AK5; adenylate kinase 5	[F]	Nucleotide transport and metabolism	Adenylate kinase	Adenylate kinase isoenzyme 5 OS=Bos taurus OX=9913 GN=Ak5 PE=2 SV=1	Nucleoside-diphosphate kinase OS=Bos indicus x Bos taurus OX=30522 GN=AK5 PE=3 SV=1	F	Nucleotide transport and metabolism	PREDICTED: adenylate kinase isoenzyme 5 [Bos mutus]
AK9	--	--	Molecular Function: nucleoside diphosphate kinase activity (GO:0004550);; Molecular Function: ATP binding (GO:0005524);; Cellular Component: nucleoplasm (GO:0005654);; Cellular Component: cytoplasm (GO:0005737);; Biological Process: dADP phosphorylation (GO:0006174);; Biological Process: dGDP phosphorylation (GO:0006186);; Biological Process: AMP phosphorylation (GO:0006756);; Biological Process:…	K18533|0.0e+00|bom:102275074|K18533 adenylate/nucleoside-diphosphate kinase [EC:2.7.4.3 2.7.4.6] | (RefSeq) AK9; adenylate kinase 9	[F]	Nucleotide transport and metabolism	Adenylate kinase	--	Nucleoside-diphosphate kinase OS=Bos indicus x Bos taurus OX=30522 GN=AK9 PE=4 SV=1	F	Nucleotide transport and metabolism	PREDICTED: adenylate kinase 9 [Bos mutus]
AKAP10	--	--	Molecular Function: kinase activity (GO:0016301);; Molecular Function: protein kinase A binding (GO:0051018);	K16526|0.0e+00|bom:102268576|K16526 A-kinase anchor protein 10 | (RefSeq) AKAP10; A-kinase anchoring protein 10	[T]	Signal transduction mechanisms	Regulator of G protein signaling domain	A-kinase anchor protein 10, mitochondrial (Fragment) OS=Sus scrofa OX=9823 GN=AKAP10 PE=2 SV=2	A-kinase anchor protein 10, mitochondrial (Fragment) OS=Bos mutus OX=72004 GN=M91_01724 PE=4 SV=1	T	Signal transduction mechanisms	PREDICTED: A-kinase anchor protein 10, mitochondrial [Bos mutus]
AKAP11	--	--	Molecular Function: molecular_function (GO:0003674);; Molecular Function: structural molecule activity (GO:0005198);; Molecular Function: binding (GO:0005488);; Molecular Function: protein binding (GO:0005515);; Cellular Component: cellular_component (GO:0005575);; Cellular Component: intracellular (GO:0005622);; Cellular Component: obsolete cell (GO:0005623);; Cellular Component: nucleus (GO:000…	K16527|0.0e+00|bom:102267972|K16527 A-kinase anchor protein 11 | (RefSeq) AKAP11; A-kinase anchoring protein 11	--	--	--	--	Uncharacterized protein OS=Bos mutus OX=72004 GN=E5288_WYG016716 PE=4 SV=1	S	Function unknown	PREDICTED: A-kinase anchor protein 11 [Bos mutus]
AKAP12	--	--	Biological Process: protein targeting (GO:0006605);; Biological Process: signal transduction (GO:0007165);; Biological Process: positive regulation of protein kinase A signaling (GO:0010739);; Molecular Function: kinase activity (GO:0016301);; Molecular Function: protein kinase A binding (GO:0051018);; Biological Process: regulation of protein kinase C signaling (GO:0090036);	K16528|0.0e+00|bom:102266353|K16528 A-kinase anchor protein 12 | (RefSeq) AKAP12; A-kinase anchoring protein 12	--	--	WSK motif	--	A-kinase anchor protein 12 (Fragment) OS=Bos mutus OX=72004 GN=M91_14727 PE=4 SV=1	T	Signal transduction mechanisms	PREDICTED: A-kinase anchor protein 12 [Bos mutus]
AKAP13	--	--	Molecular Function: cAMP-dependent protein kinase activity (GO:0004691);; Molecular Function: guanyl-nucleotide exchange factor activity (GO:0005085);; Biological Process: regulation of Rho protein signal transduction (GO:0035023);; Biological Process: intracellular signal transduction (GO:0035556);; Molecular Function: metal ion binding (GO:0046872);	K16529|0.0e+00|bom:102286418|K16529 A-kinase anchor protein 13 | (RefSeq) AKAP13; A-kinase anchoring protein 13	[T]	Signal transduction mechanisms	PH domain	Rho guanine nucleotide exchange factor 2 OS=Canis lupus familiaris OX=9615 GN=ARHGEF2 PE=1 SV=1	A-kinase anchoring protein 13 OS=Bos indicus x Bos taurus OX=30522 GN=AKAP13 PE=4 SV=1	T	Signal transduction mechanisms	PREDICTED: A-kinase anchor protein 13 [Bos mutus]
AKAP2	--	--	Molecular Function: molecular_function (GO:0003674);; Molecular Function: binding (GO:0005488);; Molecular Function: protein binding (GO:0005515);; Cellular Component: cellular_component (GO:0005575);; Biological Process: organelle organization (GO:0006996);; Biological Process: cytoskeleton organization (GO:0007010);; Biological Process: actin filament organization (GO:0007015);; Biological Proc…	K16519|0.0e+00|bom:102266441|K16519 A-kinase anchor protein 2 | (RefSeq) AKAP2; A-kinase anchoring protein 2	--	--	A-kinase anchor protein 2 C-terminus	--	AKAP2_C domain-containing protein OS=Bos taurus OX=9913 GN=PALM2 PE=1 SV=3	S	Function unknown	PREDICTED: A-kinase anchor protein 2 isoform X1 [Bos mutus]
AKAP6	--	--	Cellular Component: nuclear envelope (GO:0005635);; Molecular Function: kinase activity (GO:0016301);; Cellular Component: sarcoplasmic reticulum (GO:0016529);; Cellular Component: calcium channel complex (GO:0034704);; Molecular Function: ion channel binding (GO:0044325);; Cellular Component: perinuclear region of cytoplasm (GO:0048471);; Biological Process: regulation of membrane repolarization…	K16523|0.0e+00|bom:102280786|K16523 A-kinase anchor protein 6 | (RefSeq) AKAP6; A-kinase anchoring protein 6	--	--	Spectrin repeat	--	A-kinase anchor protein 6 OS=Bos mutus OX=72004 GN=M91_17120 PE=4 SV=1	T	Signal transduction mechanisms	PREDICTED: A-kinase anchor protein 6 [Bos mutus]
AKAP9	--	--	Biological Process: reproduction (GO:0000003);; Biological Process: G2/M transition of mitotic cell cycle (GO:0000086);; Biological Process: MAPK cascade (GO:0000165);; Biological Process: microtubule cytoskeleton organization (GO:0000226);; Cellular Component: pericentriolar material (GO:0000242);; Biological Process: mitotic cell cycle (GO:0000278);; Biological Process: regulation of protein ph…	K16551|0.0e+00|bom:102284470|K16551 A-kinase anchor protein 9 | (RefSeq) AKAP9; A-kinase anchoring protein 9	--	--	Pericentrin-AKAP-450 domain of centrosomal targeting protein	A-kinase anchor protein 9 (Fragment) OS=Oryctolagus cuniculus OX=9986 GN=AKAP9 PE=2 SV=2	Uncharacterized protein OS=Bos mutus OX=72004 GN=E5288_WYG001393 PE=4 SV=1	S	Function unknown	PREDICTED: LOW QUALITY PROTEIN: A-kinase anchor protein 9 [Bos mutus]
AKNA	--	--	Molecular Function: transcription regulatory region sequence-specific DNA binding (GO:0000976);; Molecular Function: RNA polymerase II transcription regulatory region sequence-specific DNA binding (GO:0000977);; Molecular Function: RNA polymerase II cis-regulatory region sequence-specific DNA binding (GO:0000978);; Molecular Function: DNA-binding transcription factor activity, RNA polymerase II-s…	K21404|0.0e+00|bom:102282373|K21404 AT-hook-containing transcription factor | (RefSeq) AKNA; AT-hook transcription factor	--	--	AT-hook-containing transcription factor	--	Uncharacterized protein OS=Bos mutus OX=72004 GN=E5288_WYG006772 PE=4 SV=1	K	Transcription	PREDICTED: LOW QUALITY PROTEIN: AT-hook-containing transcription factor [Bos mutus]
AKNAD1	--	--	Molecular Function: RNA polymerase II cis-regulatory region sequence-specific DNA binding (GO:0000978);; Molecular Function: DNA-binding transcription activator activity, RNA polymerase II-specific (GO:0001228);; Biological Process: epithelial to mesenchymal transition (GO:0001837);	K21404|3.1e-15|srx:107749213|K21404 AT-hook-containing transcription factor | (RefSeq) AT-hook-containing transcription factor-like	--	--	AT-hook-containing transcription factor	Protein AKNAD1 OS=Macaca fascicularis OX=9541 GN=AKNAD1 PE=2 SV=1	AKNA domain containing 1 OS=Ovis aries OX=9940 GN=AKNAD1 PE=4 SV=1	S	Function unknown	PREDICTED: protein AKNAD1 [Bos mutus]
AKR1A1	[Q]	Secondary metabolites biosynthesis, transport and catabolism	Molecular Function: alditol:NADP+ 1-oxidoreductase activity (GO:0004032);; Cellular Component: cytosol (GO:0005829);; Cellular Component: apical plasma membrane (GO:0016324);; Biological Process: L-ascorbic acid biosynthetic process (GO:0019853);; Biological Process: D-glucuronate catabolic process (GO:0042840);; Biological Process: daunorubicin metabolic process (GO:0044597);; Biological Process…	K00002|9.1e-190|bom:102278148|K00002 alcohol dehydrogenase (NADP+) [EC:1.1.1.2] | (RefSeq) AKR1A1; aldo-keto reductase family 1 member A1	[R]	General function prediction only	Aldo/keto reductase family	Aldo-keto reductase family 1 member A1 OS=Bos taurus OX=9913 GN=AKR1A1 PE=2 SV=1	Alcohol dehydrogenase [NADP+] OS=Bos mutus OX=72004 GN=M91_21622 PE=3 SV=1	S	Function unknown	PREDICTED: alcohol dehydrogenase [NADP(+)] [Bos mutus]
AKT3	[T]	Signal transduction mechanisms	Molecular Function: protein serine/threonine kinase activity (GO:0004674);; Molecular Function: ATP binding (GO:0005524);; Biological Process: peptidyl-serine phosphorylation (GO:0018105);; Biological Process: intracellular signal transduction (GO:0035556);	K04456|5.8e-286|bbub:102391021|K04456 RAC serine/threonine-protein kinase [EC:2.7.11.1] | (RefSeq) AKT3; RAC-gamma serine/threonine-protein kinase	[T]	Signal transduction mechanisms	Protein kinase domain	RAC-alpha serine/threonine-protein kinase OS=Bos taurus OX=9913 GN=AKT1 PE=1 SV=2	Non-specific serine/threonine protein kinase OS=Sus scrofa OX=9823 GN=AKT3 PE=1 SV=1	T	Signal transduction mechanisms	RAC-gamma serine/threonine-protein kinase [Bos taurus]
ALAD	[H]	Coenzyme transport and metabolism	Molecular Function: porphobilinogen synthase activity (GO:0004655);; Biological Process: heme biosynthetic process (GO:0006783);; Molecular Function: zinc ion binding (GO:0008270);; Molecular Function: identical protein binding (GO:0042802);; Biological Process: protein homooligomerization (GO:0051260);; Biological Process: cellular response to interleukin-4 (GO:0071353);; Biological Process: neg…	K01698|4.3e-109|bbub:102392979|K01698 porphobilinogen synthase [EC:4.2.1.24] | (RefSeq) ALAD; delta-aminolevulinic acid dehydratase	[H]	Coenzyme transport and metabolism	Delta-aminolevulinic acid dehydratase	Delta-aminolevulinic acid dehydratase OS=Bos taurus OX=9913 GN=ALAD PE=2 SV=1	Delta-aminolevulinic acid dehydratase OS=Bos indicus x Bos taurus OX=30522 GN=ALAD PE=3 SV=1	H	Coenzyme transport and metabolism	PREDICTED: delta-aminolevulinic acid dehydratase isoform X1 [Bos mutus]
ALAS2	[H]	Coenzyme transport and metabolism	Biological Process: response to hypoxia (GO:0001666);; Molecular Function: 5-aminolevulinate synthase activity (GO:0003870);; Cellular Component: mitochondrial inner membrane (GO:0005743);; Cellular Component: mitochondrial matrix (GO:0005759);; Biological Process: protoporphyrinogen IX biosynthetic process (GO:0006782);; Molecular Function: pyridoxal phosphate binding (GO:0030170);	K00643|0.0e+00|bom:102265037|K00643 5-aminolevulinate synthase [EC:2.3.1.37] | (RefSeq) ALAS2; 5'-aminolevulinate synthase 2	[H]	Coenzyme transport and metabolism	Aminotransferase class I and II	5-aminolevulinate synthase, erythroid-specific, mitochondrial OS=Bos taurus OX=9913 GN=ALAS2 PE=2 SV=1	5-aminolevulinate synthase OS=Bos mutus OX=72004 GN=M91_20482 PE=3 SV=1	H	Coenzyme transport and metabolism	PREDICTED: 5-aminolevulinate synthase, erythroid-specific, mitochondrial isoform X1 [Bos mutus]
ALB	--	--	Cellular Component: extracellular space (GO:0005615);; Molecular Function: metal ion binding (GO:0046872);	K16141|0.0e+00|bom:102267281|K16141 serum albumin | (RefSeq) ALB; albumin	--	--	Serum albumin family	Albumin OS=Bos taurus OX=9913 GN=ALB PE=1 SV=4	Serum albumin OS=Bos mutus OX=72004 GN=M91_08159 PE=4 SV=1	T	Signal transduction mechanisms	PREDICTED: serum albumin [Bos mutus]
ALDH16A1	[C]	Energy production and conversion	Molecular Function: oxidoreductase activity, acting on the aldehyde or oxo group of donors, NAD or NADP as acceptor (GO:0016620);	K00128|0.0e+00|bbub:102403130|K00128 aldehyde dehydrogenase (NAD+) [EC:1.2.1.3] | (RefSeq) ALDH16A1; aldehyde dehydrogenase family 16 member A1 isoform X1	[C]	Energy production and conversion	Aldehyde dehydrogenase family	Aldehyde dehydrogenase family 16 member A1 OS=Bos taurus OX=9913 GN=ALDH16A1 PE=2 SV=1	Aldehyde dehydrogenase family 16 member A1 (Fragment) OS=Bos mutus OX=72004 GN=M91_17541 PE=4 SV=1	C	Energy production and conversion	PREDICTED: LOW QUALITY PROTEIN: aldehyde dehydrogenase family 16 member A1 [Bos mutus]
ALDH18A1	[E]	Amino acid transport and metabolism	Molecular Function: glutamate 5-kinase activity (GO:0004349);; Molecular Function: glutamate-5-semialdehyde dehydrogenase activity (GO:0004350);; Molecular Function: ATP binding (GO:0005524);; Cellular Component: mitochondrion (GO:0005739);; Biological Process: glutamate metabolic process (GO:0006536);; Biological Process: ornithine biosynthetic process (GO:0006592);; Biological Process: citrulli…	K12657|0.0e+00|bom:102269374|K12657 delta-1-pyrroline-5-carboxylate synthetase [EC:2.7.2.11 1.2.1.41] | (RefSeq) ALDH18A1; aldehyde dehydrogenase 18 family member A1	[E]	Amino acid transport and metabolism	Amino acid kinase family	Delta-1-pyrroline-5-carboxylate synthase OS=Pongo abelii OX=9601 GN=ALDH18A1 PE=2 SV=1	Delta-1-pyrroline-5-carboxylate synthase OS=Bos mutus OX=72004 GN=M91_12315 PE=3 SV=1	E	Amino acid transport and metabolism	PREDICTED: delta-1-pyrroline-5-carboxylate synthase isoform X1 [Bos mutus]
ALDH1A1	[C]	Energy production and conversion	Molecular Function: aldehyde dehydrogenase (NAD+) activity (GO:0004029);; Cellular Component: cytosol (GO:0005829);	K07249|2.7e-294|bom:102280344|K07249 retinal dehydrogenase [EC:1.2.1.36] | (RefSeq) ALDH1A1; aldehyde dehydrogenase 1 family member A1	[C]	Energy production and conversion	Aldehyde dehydrogenase family	Retinal dehydrogenase 1 OS=Bos taurus OX=9913 GN=ALDH1A1 PE=1 SV=3	Aldedh domain-containing protein OS=Bos indicus x Bos taurus OX=30522 GN=ALDH1A1 PE=3 SV=1	C	Energy production and conversion	PREDICTED: LOW QUALITY PROTEIN: retinal dehydrogenase 1 [Bos mutus]
ALDH1A3	[C]	Energy production and conversion	Molecular Function: nucleotide binding (GO:0000166);; Biological Process: retinoid metabolic process (GO:0001523);; Biological Process: eye development (GO:0001654);; Biological Process: urogenital system development (GO:0001655);; Molecular Function: retinal dehydrogenase activity (GO:0001758);; Biological Process: kidney development (GO:0001822);; Biological Process: morphogenesis of an epithel…	K07249|0.0e+00|bom:102284286|K07249 retinal dehydrogenase [EC:1.2.1.36] | (RefSeq) ALDH1A3; aldehyde dehydrogenase 1 family member A3	[C]	Energy production and conversion	Aldehyde dehydrogenase family	Retinal dehydrogenase 1 OS=Bos taurus OX=9913 GN=ALDH1A1 PE=1 SV=3	Aldedh domain-containing protein OS=Bos mutus OX=72004 GN=E5288_WYG022772 PE=3 SV=1	C	Energy production and conversion	PREDICTED: aldehyde dehydrogenase family 1 member A3 [Bos mutus]
ALDH1L2	[C]	Energy production and conversion	Cellular Component: cytoplasm (GO:0005737);; Biological Process: one-carbon metabolic process (GO:0006730);; Biological Process: biosynthetic process (GO:0009058);; Biological Process: 10-formyltetrahydrofolate catabolic process (GO:0009258);; Molecular Function: formyltetrahydrofolate dehydrogenase activity (GO:0016155);; Molecular Function: oxidoreductase activity, acting on the aldehyde or oxo…	K00289|0.0e+00|bom:102269375|K00289 formyltetrahydrofolate dehydrogenase [EC:1.5.1.6] | (RefSeq) ALDH1L2; aldehyde dehydrogenase 1 family member L2	[F]	Nucleotide transport and metabolism	Aldehyde dehydrogenase family	Cytosolic 10-formyltetrahydrofolate dehydrogenase OS=Pongo abelii OX=9601 GN=ALDH1L1 PE=2 SV=1	Formyltetrahydrofolate dehydrogenase (Fragment) OS=Bos mutus OX=72004 GN=M91_11818 PE=3 SV=1	F	Nucleotide transport and metabolism	PREDICTED: mitochondrial 10-formyltetrahydrofolate dehydrogenase [Bos mutus]
ALDH5A1	[C]	Energy production and conversion	Molecular Function: succinate-semialdehyde dehydrogenase (NAD+) activity (GO:0004777);; Cellular Component: mitochondrion (GO:0005739);; Biological Process: succinate metabolic process (GO:0006105);; Biological Process: glutamate metabolic process (GO:0006536);; Biological Process: central nervous system development (GO:0007417);; Molecular Function: succinate-semialdehyde dehydrogenase [NAD(P)+]…	K00139|4.2e-279|bom:106701204|K00139 succinate-semialdehyde dehydrogenase [EC:1.2.1.24] | (RefSeq) ALDH5A1; aldehyde dehydrogenase 5 family member A1	[C]	Energy production and conversion	Aldehyde dehydrogenase family	Succinate-semialdehyde dehydrogenase, mitochondrial OS=Hylobates lar OX=9580 GN=ALDH5A1 PE=2 SV=1	Succinate-semialdehyde dehydrogenase OS=Bos taurus OX=9913 GN=ALDH5A1 PE=3 SV=1	C	Energy production and conversion	PREDICTED: succinate-semialdehyde dehydrogenase, mitochondrial [Bos mutus]
ALDH7A1	[C]	Energy production and conversion	Cellular Component: mitochondrion (GO:0005739);; Cellular Component: cytosol (GO:0005829);; Molecular Function: oxidoreductase activity, acting on the aldehyde or oxo group of donors, NAD or NADP as acceptor (GO:0016620);	K14085|0.0e+00|bom:102285292|K14085 aldehyde dehydrogenase family 7 member A1 [EC:1.2.1.31 1.2.1.8 1.2.1.3] | (RefSeq) ALDH7A1; aldehyde dehydrogenase 7 family member A1	[C]	Energy production and conversion	Aldehyde dehydrogenase family	Alpha-aminoadipic semialdehyde dehydrogenase OS=Bos taurus OX=9913 GN=ALDH7A1 PE=2 SV=4	Alpha-aminoadipic semialdehyde dehydrogenase OS=Bos mutus OX=72004 GN=M91_03372 PE=3 SV=1	C	Energy production and conversion	PREDICTED: alpha-aminoadipic semialdehyde dehydrogenase [Bos mutus]
ALDH8A1	[C]	Energy production and conversion	Molecular Function: oxidoreductase activity, acting on the aldehyde or oxo group of donors, NAD or NADP as acceptor (GO:0016620);	K23234|7.0e-287|bom:102280790|K23234 aminomuconate-semialdehyde dehydrogenase [EC:1.2.1.32] | (RefSeq) ALDH8A1; aldehyde dehydrogenase 8 family member A1	[C]	Energy production and conversion	Aldehyde dehydrogenase family	2-aminomuconic semialdehyde dehydrogenase OS=Bos taurus OX=9913 GN=ALDH8A1 PE=2 SV=1	Aldehyde dehydrogenase family 8 member A1 (Fragment) OS=Bos mutus OX=72004 GN=M91_13822 PE=3 SV=1	C	Energy production and conversion	PREDICTED: aldehyde dehydrogenase family 8 member A1 isoform X1 [Bos mutus]
ALG1	--	--	Molecular Function: mannosyltransferase activity (GO:0000030);	K03842|9.6e-278|bom:102269961|K03842 beta-1,4-mannosyltransferase [EC:2.4.1.142] | (RefSeq) ALG1; ALG1, chitobiosyldiphosphodolichol beta-mannosyltransferase	[O]	Posttranslational modification, protein turnover, chaperones	Glycosyl transferases group 1	Chitobiosyldiphosphodolichol beta-mannosyltransferase OS=Pongo abelii OX=9601 GN=ALG1 PE=2 SV=1	Chitobiosyldiphosphodolichol beta-mannosyltransferase (Fragment) OS=Bos mutus OX=72004 GN=M91_05053 PE=4 SV=1	O	Posttranslational modification, protein turnover, chaperones	PREDICTED: chitobiosyldiphosphodolichol beta-mannosyltransferase [Bos mutus]
ALG12	--	--	Cellular Component: endoplasmic reticulum lumen (GO:0005788);; Cellular Component: endoplasmic reticulum membrane (GO:0005789);; Biological Process: dolichol-linked oligosaccharide biosynthetic process (GO:0006488);; Cellular Component: integral component of membrane (GO:0016021);; Molecular Function: dolichyl-pyrophosphate Man7GlcNAc2 alpha-1,6-mannosyltransferase activity (GO:0052824);	K03847|8.4e-280|bom:102281651|K03847 alpha-1,6-mannosyltransferase [EC:2.4.1.260] | (RefSeq) ALG12; ALG12, alpha-1,6-mannosyltransferase	[MU]	--	Alg9-like mannosyltransferase family	GPI mannosyltransferase 3 OS=Bos taurus OX=9913 GN=PIGB PE=2 SV=1	Mannosyltransferase OS=Bos mutus OX=72004 GN=E5288_WYG005119 PE=3 SV=1	--	--	PREDICTED: dol-P-Man:Man(7)GlcNAc(2)-PP-Dol alpha-1,6-mannosyltransferase [Bos mutus]
ALG13	--	--	Biological Process: dolichol-linked oligosaccharide biosynthetic process (GO:0006488);; Molecular Function: transferase activity, transferring hexosyl groups (GO:0016758);	K07432|0.0e+00|bom:102276206|K07432 beta-1,4-N-acetylglucosaminyltransferase [EC:2.4.1.141] | (RefSeq) ALG13; ALG13, UDP-N-acetylglucosaminyltransferase subunit	--	--	Glycosyltransferase family 28 C-terminal domain	--	ALG13 UDP-N-acetylglucosaminyltransferase subunit OS=Ovis aries OX=9940 GN=ALG13 PE=3 SV=1	--	--	PREDICTED: LOW QUALITY PROTEIN: putative bifunctional UDP-N-acetylglucosamine transferase and deubiquitinase ALG13 [Bos mutus]
ALG6	--	--	Cellular Component: endoplasmic reticulum membrane (GO:0005789);; Biological Process: dolichol-linked oligosaccharide biosynthetic process (GO:0006488);; Cellular Component: integral component of membrane (GO:0016021);; Molecular Function: dolichyl pyrophosphate Man9GlcNAc2 alpha-1,3-glucosyltransferase activity (GO:0042281);	K03848|7.4e-295|bom:102274203|K03848 alpha-1,3-glucosyltransferase [EC:2.4.1.267] | (RefSeq) ALG6; ALG6, alpha-1,3-glucosyltransferase	[GE]	--	ALG6, ALG8 glycosyltransferase family	Dolichyl pyrophosphate Man9GlcNAc2 alpha-1,3-glucosyltransferase OS=Pongo abelii OX=9601 GN=ALG6 PE=2 SV=1	Alpha-1,3-glucosyltransferase OS=Bos mutus OX=72004 GN=M91_03694 PE=3 SV=1	--	--	PREDICTED: LOW QUALITY PROTEIN: dolichyl pyrophosphate Man9GlcNAc2 alpha-1,3-glucosyltransferase [Bos mutus]
ALG8	--	--	Molecular Function: alpha-1,3-mannosyltransferase activity (GO:0000033);; Cellular Component: endoplasmic reticulum membrane (GO:0005789);; Biological Process: protein N-linked glycosylation (GO:0006487);; Biological Process: oligosaccharide-lipid intermediate biosynthetic process (GO:0006490);; Cellular Component: integral component of membrane (GO:0016021);; Molecular Function: dolichyl pyropho…	K03849|1.1e-306|bom:102278012|K03849 alpha-1,3-glucosyltransferase [EC:2.4.1.265] | (RefSeq) ALG8; ALG8, alpha-1,3-glucosyltransferase	[K]	Transcription	ALG6, ALG8 glycosyltransferase family	Probable dolichyl pyrophosphate Glc1Man9GlcNAc2 alpha-1,3-glucosyltransferase OS=Bos taurus OX=9913 GN=ALG8 PE=2 SV=1	Alpha-1,3-glucosyltransferase OS=Bos mutus OX=72004 GN=M91_05404 PE=3 SV=1	K	Transcription	PREDICTED: probable dolichyl pyrophosphate Glc1Man9GlcNAc2 alpha-1,3-glucosyltransferase [Bos mutus]
ALG9	[M]	Cell wall/membrane/envelope biogenesis	Molecular Function: alpha-1,2-mannosyltransferase activity (GO:0000026);; Molecular Function: mannosyltransferase activity (GO:0000030);; Cellular Component: endoplasmic reticulum (GO:0005783);; Cellular Component: endoplasmic reticulum membrane (GO:0005789);; Biological Process: protein N-linked glycosylation (GO:0006487);; Cellular Component: integral component of membrane (GO:0016021);	K03846|0.0e+00|bom:102284904|K03846 alpha-1,2-mannosyltransferase [EC:2.4.1.259 2.4.1.261] | (RefSeq) ALG9; ALG9, alpha-1,2-mannosyltransferase	[MU]	--	Alg9-like mannosyltransferase family	--	Mannosyltransferase OS=Bos taurus OX=9913 GN=ALG9 PE=3 SV=3	--	--	PREDICTED: LOW QUALITY PROTEIN: alpha-1,2-mannosyltransferase ALG9 [Bos mutus]
ALKBH2	[L]	Replication, recombination and repair	Cellular Component: nucleoplasm (GO:0005654);; Biological Process: DNA dealkylation involved in DNA repair (GO:0006307);; Molecular Function: ferrous iron binding (GO:0008198);; Biological Process: oxidative DNA demethylation (GO:0035511);; Molecular Function: DNA-N1-methyladenine dioxygenase activity (GO:0043734);; Molecular Function: cytosine C-5 DNA demethylase activity (GO:0051747);	K10859|9.6e-150|bom:102287592|K10859 DNA oxidative demethylase [EC:1.14.11.33] | (RefSeq) ALKBH2; alkB homolog 2, alpha-ketoglutarate dependent dioxygenase	--	--	2OG-Fe(II) oxygenase superfamily	DNA oxidative demethylase ALKBH2 OS=Bos taurus OX=9913 GN=ALKBH2 PE=2 SV=1	Alpha-ketoglutarate-dependent dioxygenase alkB-like protein 2 OS=Bos mutus OX=72004 GN=E5288_WYG006007 PE=4 SV=1	L	Replication, recombination and repair	PREDICTED: alpha-ketoglutarate-dependent dioxygenase alkB homolog 2 isoform X1 [Bos mutus]
ALKBH3	[L]	Replication, recombination and repair	Cellular Component: nucleoplasm (GO:0005654);; Cellular Component: mitochondrion (GO:0005739);; Cellular Component: cytosol (GO:0005829);; Biological Process: DNA dealkylation involved in DNA repair (GO:0006307);; Molecular Function: ferrous iron binding (GO:0008198);; Biological Process: cell population proliferation (GO:0008283);; Biological Process: oxidative single-stranded DNA demethylation …	K10860|1.4e-170|bom:102274694|K10860 mRNA N1-methyladenine demethylase [EC:1.14.11.54] | (RefSeq) ALKBH3; alkB homolog 3, alpha-ketoglutaratedependent dioxygenase	--	--	2OG-Fe(II) oxygenase superfamily	Alpha-ketoglutarate-dependent dioxygenase alkB homolog 3 OS=Bos taurus OX=9913 GN=ALKBH3 PE=2 SV=1	Fe2OG dioxygenase domain-containing protein OS=Bos indicus x Bos taurus OX=30522 GN=ALKBH3 PE=4 SV=1	L	Replication, recombination and repair	PREDICTED: alpha-ketoglutarate-dependent dioxygenase alkB homolog 3 [Bos mutus]
ALLC	[F]	Nucleotide transport and metabolism	Biological Process: allantoin catabolic process (GO:0000256);; Molecular Function: allantoicase activity (GO:0004037);	K01477|2.2e-249|bom:102264635|K01477 allantoicase [EC:3.5.3.4] | (RefSeq) ALLC; allantoicase	[F]	Nucleotide transport and metabolism	Allantoicase repeat	Probable allantoicase OS=Bos taurus OX=9913 GN=ALLC PE=2 SV=1	Allantoate amidinohydrolase OS=Bos mutus OX=72004 GN=M91_04261 PE=3 SV=1	F	Nucleotide transport and metabolism	PREDICTED: probable allantoicase [Bos mutus]
ALMS1	--	--	Biological Process: reproduction (GO:0000003);; Biological Process: G2/M transition of mitotic cell cycle (GO:0000086);; Biological Process: mitotic cell cycle (GO:0000278);; Cellular Component: spindle pole (GO:0000922);; Biological Process: eye development (GO:0001654);; Biological Process: cellular glucose homeostasis (GO:0001678);; Biological Process: establishment of planar polarity (GO:0001…	K16741|0.0e+00|bom:102269845|K16741 alstrom syndrome protein 1 | (RefSeq) ALMS1; ALMS1, centrosome and basal body associated protein	--	--	Alstrom syndrome repeat	--	ALMS_motif domain-containing protein OS=Bos mutus OX=72004 GN=E5288_WYG017334 PE=4 SV=1	S	Function unknown	PREDICTED: LOW QUALITY PROTEIN: Alstrom syndrome protein 1, partial [Bos mutus]
ALOX12B	--	--	Molecular Function: iron ion binding (GO:0005506);; Molecular Function: oxidoreductase activity, acting on single donors with incorporation of molecular oxygen, incorporation of two atoms of oxygen (GO:0016702);	K08021|0.0e+00|bom:102276175|K08021 arachidonate 12-lipoxygenase (R-type) [EC:1.13.11.-] | (RefSeq) ALOX12B; arachidonate 12-lipoxygenase, 12R type	--	--	Lipoxygenase	Polyunsaturated fatty acid lipoxygenase ALOX15 OS=Bos taurus OX=9913 GN=ALOX15 PE=1 SV=3	Arachidonate 12-lipoxygenase, 12R-type OS=Bos mutus OX=72004 GN=M91_04981 PE=3 SV=1	E	Amino acid transport and metabolism	PREDICTED: arachidonate 12-lipoxygenase, 12R-type [Bos mutus]
ALOX5	--	--	Biological Process: long-chain fatty acid metabolic process (GO:0001676);; Biological Process: cell activation (GO:0001775);; Biological Process: immune effector process (GO:0002252);; Biological Process: cell activation involved in immune response (GO:0002263);; Biological Process: myeloid leukocyte activation (GO:0002274);; Biological Process: myeloid cell activation involved in immune response…	K00461|0.0e+00|bom:102270550|K00461 arachidonate 5-lipoxygenase [EC:1.13.11.34] | (RefSeq) ALOX5; arachidonate 5-lipoxygenase	--	--	Lipoxygenase	Polyunsaturated fatty acid lipoxygenase ALOX15 OS=Bos taurus OX=9913 GN=ALOX15 PE=1 SV=3	Uncharacterized protein OS=Bos mutus OX=72004 GN=E5288_WYG016482 PE=3 SV=1	C	Energy production and conversion	PREDICTED: arachidonate 5-lipoxygenase, partial [Bos mutus]
ALPK1	--	--	Molecular Function: protein serine/threonine kinase activity (GO:0004674);; Molecular Function: ATP binding (GO:0005524);	K08868|0.0e+00|bom:102277233|K08868 alpha-kinase | (RefSeq) ALPK1; alpha kinase 1	--	--	Alpha-kinase family	--	Alpha-protein kinase 1 (Fragment) OS=Bos mutus OX=72004 GN=M91_07238 PE=4 SV=1	S	Function unknown	PREDICTED: alpha-protein kinase 1 [Bos mutus]
ALPK2	--	--	Molecular Function: protein serine/threonine kinase activity (GO:0004674);; Molecular Function: ATP binding (GO:0005524);	K08868|0.0e+00|bom:102268865|K08868 alpha-kinase | (RefSeq) ALPK2; alpha kinase 2	--	--	Alpha-kinase family	--	Alpha-protein kinase 2 OS=Bos mutus OX=72004 GN=M91_18545 PE=4 SV=1	T	Signal transduction mechanisms	PREDICTED: alpha-protein kinase 2 [Bos mutus]
ALPK3	--	--	Molecular Function: protein serine/threonine kinase activity (GO:0004674);; Molecular Function: ATP binding (GO:0005524);	K08868|0.0e+00|bom:102282673|K08868 alpha-kinase | (RefSeq) ALPK3; alpha kinase 3	--	--	Alpha-kinase family	--	Alpha-protein kinase 3 (Fragment) OS=Bos mutus OX=72004 GN=M91_17723 PE=4 SV=1	T	Signal transduction mechanisms	PREDICTED: alpha-protein kinase 3 [Bos mutus]
ALS2	[DZ]	--	Biological Process: behavioral fear response (GO:0001662);; Cellular Component: ruffle (GO:0001726);; Biological Process: receptor recycling (GO:0001881);; Molecular Function: GTPase activator activity (GO:0005096);; Cellular Component: nucleus (GO:0005634);; Cellular Component: early endosome (GO:0005769);; Cellular Component: centrosome (GO:0005813);; Cellular Component: cytosol (GO:0005829);; …	K04575|0.0e+00|bom:102274317|K04575 amyotrophic lateral sclerosis 2 protein | (RefSeq) ALS2, Alsin; ALS2, alsin Rho guanine nucleotide exchange factor	[S]	Function unknown	Regulator of chromosome condensation (RCC1) repeat	Alsin OS=Pan troglodytes OX=9598 GN=ALS2 PE=2 SV=1	Uncharacterized protein OS=Bos indicus x Bos taurus OX=30522 GN=ALS2 PE=4 SV=1	T	Signal transduction mechanisms	PREDICTED: alsin [Bos mutus]
ALS2CL	--	--	Molecular Function: molecular_function (GO:0003674);; Molecular Function: guanyl-nucleotide exchange factor activity (GO:0005085);; Molecular Function: Ras guanyl-nucleotide exchange factor activity (GO:0005088);; Molecular Function: binding (GO:0005488);; Molecular Function: protein binding (GO:0005515);; Cellular Component: cellular_component (GO:0005575);; Cellular Component: intracellular (GO…	K04575|2.1e-109|oaa:100088146|K04575 amyotrophic lateral sclerosis 2 protein | (RefSeq) ALS2; alsin isoform X1	[R]	General function prediction only	MORN repeat	ALS2 C-terminal-like protein OS=Bos taurus OX=9913 GN=ALS2CL PE=2 SV=1	VPS9 domain-containing protein OS=Bos mutus OX=72004 GN=M91_11270 PE=4 SV=1	S	Function unknown	PREDICTED: ALS2 C-terminal-like protein [Bos mutus]
ALS2CR11	--	--	--	--	--	--	Amyotrophic lateral sclerosis 2 candidate 11	--	C2 calcium dependent domain containing 6 OS=Bos taurus OX=9913 GN=C2CD6 PE=4 SV=2	S	Function unknown	PREDICTED: amyotrophic lateral sclerosis 2 chromosomal region candidate gene 11 protein [Bos mutus]
ALS2CR12	--	--	Cellular Component: outer dense fiber (GO:0001520);; Cellular Component: cellular_component (GO:0005575);; Cellular Component: intracellular (GO:0005622);; Cellular Component: obsolete cell (GO:0005623);; Cellular Component: cytoplasm (GO:0005737);; Cellular Component: cytoskeleton (GO:0005856);; Cellular Component: cilium (GO:0005929);; Cellular Component: motile cilium (GO:0031514);; Cellular C…	--	--	--	--	--	Amyotrophic lateral sclerosis 2 chromosomal region candidate 12 protein OS=Bos mutus OX=72004 GN=M91_06390 PE=4 SV=1	S	Function unknown	PREDICTED: amyotrophic lateral sclerosis 2 chromosomal region candidate gene 12 protein [Bos mutus]
AMACR	[I]	Lipid transport and metabolism	Molecular Function: molecular_function (GO:0003674);; Molecular Function: catalytic activity (GO:0003824);; Molecular Function: signaling receptor binding (GO:0005102);; Molecular Function: binding (GO:0005488);; Molecular Function: protein binding (GO:0005515);; Cellular Component: cellular_component (GO:0005575);; Cellular Component: intracellular (GO:0005622);; Cellular Component: obsolete cel…	K01796|5.3e-221|bom:102284091|K01796 alpha-methylacyl-CoA racemase [EC:5.1.99.4] | (RefSeq) AMACR; alpha-methylacyl-CoA racemase	[I]	Lipid transport and metabolism	CoA-transferase family III	--	Uncharacterized protein OS=Bos mutus OX=72004 GN=E5288_WYG006807 PE=3 SV=1	I	Lipid transport and metabolism	PREDICTED: LOW QUALITY PROTEIN: alpha-methylacyl-CoA racemase [Bos mutus]
AMHR2	--	--	Biological Process: blood vessel development (GO:0001568);; Biological Process: vasculature development (GO:0001944);; Molecular Function: protein serine/threonine kinase activity (GO:0004674);; Molecular Function: transforming growth factor beta-activated receptor activity (GO:0005024);; Molecular Function: ATP binding (GO:0005524);; Cellular Component: plasma membrane (GO:0005886);; Biological …	K04672|0.0e+00|bom:102282014|K04672 anti-mullerian hormone receptor type-2 [EC:2.7.11.30] | (RefSeq) AMHR2; anti-Mullerian hormone receptor type 2	[T]	Signal transduction mechanisms	Protein kinase domain	Anti-Muellerian hormone type-2 receptor OS=Oryctolagus cuniculus OX=9986 GN=AMHR2 PE=2 SV=1	Anti-Muellerian hormone type-2 receptor OS=Bos taurus OX=9913 GN=AMHR2 PE=3 SV=3	T	Signal transduction mechanisms	PREDICTED: anti-Muellerian hormone type-2 receptor isoform X1 [Bos mutus]
AMN1	--	--	Molecular Function: protein binding (GO:0005515);	--	[R]	General function prediction only	Leucine Rich repeat	Protein AMN1 homolog OS=Bos taurus OX=9913 GN=AMN1 PE=2 SV=2	Uncharacterized protein OS=Bos indicus x Bos taurus OX=30522 GN=AMN1 PE=4 SV=1	S	Function unknown	protein AMN1 homolog isoform X1 [Bos taurus]
AMOTL1	--	--	Biological Process: ameboidal-type cell migration (GO:0001667);; Biological Process: establishment of cell polarity involved in ameboidal cell migration (GO:0003365);; Molecular Function: molecular_function (GO:0003674);; Molecular Function: binding (GO:0005488);; Molecular Function: protein binding (GO:0005515);; Cellular Component: cellular_component (GO:0005575);; Cellular Component: intracell…	K06104|0.0e+00|bom:102275297|K06104 angiomotin like | (RefSeq) AMOTL1; angiomotin like 1	--	--	Angiomotin C terminal	Angiomotin-like protein 1 OS=Bos taurus OX=9913 GN=AMOTL1 PE=3 SV=1	Angiomotin_C domain-containing protein OS=Bos mutus OX=72004 GN=E5288_WYG003454 PE=3 SV=1	S	Function unknown	PREDICTED: angiomotin-like protein 1 [Bos mutus]
AMPD1	[F]	Nucleotide transport and metabolism	Molecular Function: AMP deaminase activity (GO:0003876);; Biological Process: IMP salvage (GO:0032264);; Molecular Function: metal ion binding (GO:0046872);	K01490|0.0e+00|bom:102268750|K01490 AMP deaminase [EC:3.5.4.6] | (RefSeq) AMPD1; adenosine monophosphate deaminase 1	[F]	Nucleotide transport and metabolism	Adenosine/AMP deaminase	AMP deaminase 1 (Fragment) OS=Oryctolagus cuniculus OX=9986 GN=AMPD1 PE=1 SV=1	AMP deaminase OS=Bos indicus x Bos taurus OX=30522 GN=AMPD1 PE=3 SV=1	F	Nucleotide transport and metabolism	PREDICTED: LOW QUALITY PROTEIN: AMP deaminase 1 [Bos mutus]
AMPH	--	--	Biological Process: system process (GO:0003008);; Molecular Function: molecular_function (GO:0003674);; Molecular Function: binding (GO:0005488);; Molecular Function: protein binding (GO:0005515);; Molecular Function: phospholipid binding (GO:0005543);; Cellular Component: cellular_component (GO:0005575);; Cellular Component: intracellular (GO:0005622);; Cellular Component: obsolete cell (GO:0005…	K12562|0.0e+00|bom:102281012|K12562 amphiphysin | (RefSeq) AMPH; amphiphysin	[U]	Intracellular trafficking, secretion, and vesicular transport	BAR domain	--	Uncharacterized protein OS=Bos mutus OX=72004 GN=E5288_WYG009073 PE=4 SV=1	T	Signal transduction mechanisms	PREDICTED: amphiphysin [Bos mutus]
AMZ2	[R]	General function prediction only	Molecular Function: metallopeptidase activity (GO:0008237);	K06974|6.9e-215|bom:102274957|K06974 archaemetzincin [EC:3.4.-.-] | (RefSeq) AMZ2; archaelysin family metallopeptidase 2	--	--	Peptidase family M54	Archaemetzincin-2 OS=Pongo abelii OX=9601 GN=AMZ2 PE=2 SV=1	Archaemetzincin-2 OS=Bos mutus OX=72004 GN=M91_10355 PE=3 SV=1	S	Function unknown	PREDICTED: archaemetzincin-2 [Bos mutus]
ANAPC1	--	--	Cellular Component: anaphase-promoting complex (GO:0005680);; Biological Process: protein K11-linked ubiquitination (GO:0070979);	K03348|0.0e+00|bom:102275872|K03348 anaphase-promoting complex subunit 1 | (RefSeq) ANAPC1; anaphase promoting complex subunit 1	[DO]	--	Anaphase-promoting complex sub unit 1 C-terminal domain	--	Anaphase-promoting complex subunit 1 OS=Bos indicus x Bos taurus OX=30522 GN=ANAPC1 PE=3 SV=1	--	--	PREDICTED: LOW QUALITY PROTEIN: anaphase-promoting complex subunit 1 [Bos mutus]
ANAPC4	--	--	Cellular Component: anaphase-promoting complex (GO:0005680);; Biological Process: cell cycle (GO:0007049);; Molecular Function: protein phosphatase binding (GO:0019903);; Biological Process: regulation of mitotic metaphase/anaphase transition (GO:0030071);; Biological Process: anaphase-promoting complex-dependent catabolic process (GO:0031145);; Biological Process: cell division (GO:0051301);; Bi…	K03351|0.0e+00|bom:102278163|K03351 anaphase-promoting complex subunit 4 | (RefSeq) ANAPC4; anaphase promoting complex subunit 4	[DO]	--	Anaphase-promoting complex, cyclosome, subunit 4	Anaphase-promoting complex subunit 4 OS=Pongo abelii OX=9601 GN=ANAPC4 PE=2 SV=1	Anaphase-promoting complex subunit 4 OS=Bos indicus x Bos taurus OX=30522 GN=ANAPC4 PE=3 SV=1	--	--	PREDICTED: anaphase-promoting complex subunit 4 isoform X1 [Bos mutus]
ANGEL2	[A]	RNA processing and modification	Molecular Function: mRNA 3'-UTR binding (GO:0003730);; Cellular Component: cytoplasm (GO:0005737);; Cellular Component: Cajal body (GO:0015030);; Biological Process: negative regulation of mitotic cell cycle (GO:0045930);; Biological Process: 3'-UTR-mediated mRNA stabilization (GO:0070935);	K18729|0.0e+00|biu:109570321|K18729 protein angel | (RefSeq) ANGEL2; protein angel homolog 2 isoform X1	[K]	Transcription	Endonuclease/Exonuclease/phosphatase family	Protein angel homolog 2 OS=Bos taurus OX=9913 GN=ANGEL2 PE=2 SV=1	Protein angel-like protein 2 OS=Bos mutus OX=72004 GN=E5288_WYG008686 PE=4 SV=1	K	Transcription	PREDICTED: protein angel homolog 2 isoform X1 [Bos mutus]
ANGPTL3	--	--	Molecular Function: phospholipase inhibitor activity (GO:0004859);; Molecular Function: signaling receptor binding (GO:0005102);; Molecular Function: integrin binding (GO:0005178);; Cellular Component: extracellular space (GO:0005615);; Cellular Component: early endosome (GO:0005769);; Cellular Component: Golgi apparatus (GO:0005794);; Biological Process: glycerol metabolic process (GO:0006071);;…	K22288|9.4e-265|bom:102274959|K22288 angiopoietin-like 3 | (RefSeq) ANGPTL3; angiopoietin like 3	[R]	General function prediction only	Fibrinogen beta and gamma chains, C-terminal globular domain	Angiopoietin-related protein 4 OS=Bos taurus OX=9913 GN=ANGPTL4 PE=2 SV=1	Angiopoietin-like 3 OS=Bos taurus OX=9913 GN=ANGPTL3 PE=2 SV=1	S	Function unknown	PREDICTED: angiopoietin-related protein 3 [Bos mutus]
ANK1	--	--	Biological Process: signal transduction (GO:0007165);	K10380|0.0e+00|bom:102283973|K10380 ankyrin | (RefSeq) ANK1; ankyrin 1	[M]	Cell wall/membrane/envelope biogenesis	Ankyrin repeats (3 copies)	--	Uncharacterized protein OS=Bos indicus x Bos taurus OX=30522 GN=ANK1 PE=4 SV=1	M	Cell wall/membrane/envelope biogenesis	PREDICTED: ankyrin-1 [Bos mutus]
ANK2	--	--	Biological Process: action potential (GO:0001508);; Biological Process: regulation of heart rate (GO:0002027);; Biological Process: system process (GO:0003008);; Biological Process: muscle system process (GO:0003012);; Biological Process: circulatory system process (GO:0003013);; Biological Process: heart process (GO:0003015);; Biological Process: cardiac chamber development (GO:0003205);; Biolog…	K10380|0.0e+00|bta:539238|K10380 ankyrin | (RefSeq) ANK2; ankyrin-2 isoform X1	[M]	Cell wall/membrane/envelope biogenesis	Ankyrin repeats (3 copies)	--	Uncharacterized protein OS=Bos mutus OX=72004 GN=E5288_WYG011952 PE=4 SV=1	M	Cell wall/membrane/envelope biogenesis	PREDICTED: ankyrin-2 isoform X1 [Bos mutus]
ANK3	--	--	Biological Process: signal transduction (GO:0007165);	K10380|0.0e+00|bom:102284139|K10380 ankyrin | (RefSeq) ANK3, Ankyrin-3; ankyrin 3	[M]	Cell wall/membrane/envelope biogenesis	UPA domain	--	Uncharacterized protein OS=Bos indicus x Bos taurus OX=30522 GN=ANK3 PE=4 SV=1	M	Cell wall/membrane/envelope biogenesis	PREDICTED: ankyrin-3 [Bos mutus]
ANKAR	--	--	Molecular Function: protein binding (GO:0005515);; Cellular Component: cellular_component (GO:0005575);; Cellular Component: intracellular (GO:0005622);; Cellular Component: obsolete cell (GO:0005623);; Cellular Component: nucleus (GO:0005634);; Cellular Component: cytoplasm (GO:0005737);; Cellular Component: organelle (GO:0043226);; Cellular Component: membrane-bounded organelle (GO:0043227);; C…	K04984|2.2e-07|spu:100890885|K04984 transient receptor potential cation channel subfamily A member 1 | (RefSeq) transient receptor potential cation channel subfamily A member 1	--	--	Armadillo/beta-catenin-like repeat	--	Ankyrin and armadillo repeat containing OS=Bos indicus x Bos taurus OX=30522 GN=ANKAR PE=4 SV=1	M	Cell wall/membrane/envelope biogenesis	PREDICTED: ankyrin and armadillo repeat-containing protein isoform X2 [Bos mutus]
ANKDD1A	--	--	--	K14686|1.2e-16|cin:100185625|K14686 solute carrier family 31 (copper transporter), member 1 | (RefSeq) ankyrin repeat and death domain-containing protein 1A-like	--	--	Ankyrin repeats (3 copies)	Ankyrin repeat and death domain-containing protein 1A (Fragment) OS=Macaca fascicularis OX=9541 GN=ANKDD1A PE=2 SV=3	ANK_REP_REGION domain-containing protein OS=Ovis aries OX=9940 PE=4 SV=1	M	Cell wall/membrane/envelope biogenesis	PREDICTED: LOW QUALITY PROTEIN: ankyrin repeat and death domain-containing protein 1A [Bos mutus]
ANKDD1B	--	--	--	K03511|8.7e-16|cpic:101932662|K03511 DNA polymerase kappa [EC:2.7.7.7] | (RefSeq) POLK; ankyrin repeat and death domain-containing protein 1B	[M]	Cell wall/membrane/envelope biogenesis	Ankyrin repeats (3 copies)	Ankyrin repeat and death domain-containing protein 1A (Fragment) OS=Macaca fascicularis OX=9541 GN=ANKDD1A PE=2 SV=3	DNA polymerase kappa OS=Bos mutus OX=72004 GN=E5288_WYG001957 PE=3 SV=1	M	Cell wall/membrane/envelope biogenesis	PREDICTED: LOW QUALITY PROTEIN: ankyrin repeat and death domain-containing protein 1B [Bos mutus]
ANKEF1	--	--	--	--	[M]	Cell wall/membrane/envelope biogenesis	Ankyrin repeats (3 copies)	Ankyrin repeat and SOCS box protein 6 OS=Pongo abelii OX=9601 GN=ASB6 PE=2 SV=1	Ankyrin repeat domain-containing protein 5 OS=Bos mutus OX=72004 GN=E5288_WYG017928 PE=4 SV=1	M	Cell wall/membrane/envelope biogenesis	PREDICTED: ankyrin repeat and EF-hand domain-containing protein 1 [Bos mutus]
ANKK1	[R]	General function prediction only	Molecular Function: protein kinase activity (GO:0004672);; Molecular Function: ATP binding (GO:0005524);; Cellular Component: nucleus (GO:0005634);; Cellular Component: cytoplasm (GO:0005737);; Biological Process: regulation of cell cycle process (GO:0010564);; Cellular Component: cell projection (GO:0042995);	K16289|1.5e-296|bom:102271844|K16289 ankyrin repeat and protein kinase domain-containing protein 1 [EC:2.7.11.1] | (RefSeq) ANKK1; ankyrin repeat and kinase domain containing 1	[T]	Signal transduction mechanisms	Ankyrin repeats (3 copies)	Receptor-interacting serine/threonine-protein kinase 2 OS=Bos taurus OX=9913 GN=RIPK2 PE=2 SV=1	Ankyrin repeat and kinase domain containing 1 OS=Ovis aries OX=9940 GN=ANKK1 PE=4 SV=1	T	Signal transduction mechanisms	PREDICTED: LOW QUALITY PROTEIN: ankyrin repeat and protein kinase domain-containing protein 1 [Bos mutus]
ANKLE1	--	--	Molecular Function: endonuclease activity (GO:0004519);	K21411|0.0e+00|bom:102268674|K21411 ankyrin repeat and LEM domain-containing protein 1 | (RefSeq) ANKLE1; ankyrin repeat and LEM domain containing 1	--	--	Ankyrin repeats (3 copies)	--	Uncharacterized protein OS=Bos indicus x Bos taurus OX=30522 GN=ANKLE1 PE=4 SV=1	M	Cell wall/membrane/envelope biogenesis	PREDICTED: ankyrin repeat and LEM domain-containing protein 1 [Bos mutus]
ANKLE2	--	--	Biological Process: mitotic nuclear envelope reassembly (GO:0007084);; Biological Process: central nervous system development (GO:0007417);; Cellular Component: integral component of endoplasmic reticulum membrane (GO:0030176);; Biological Process: positive regulation of protein dephosphorylation (GO:0035307);; Biological Process: negative regulation of phosphorylation (GO:0042326);; Biological P…	K21412|0.0e+00|bom:102279536|K21412 ankyrin repeat and LEM domain-containing protein 2 | (RefSeq) ANKLE2; ankyrin repeat and LEM domain containing 2	--	--	LEM domain	--	LEM domain-containing protein OS=Bos indicus x Bos taurus OX=30522 GN=ANKLE2 PE=3 SV=1	S	Function unknown	PREDICTED: ankyrin repeat and LEM domain-containing protein 2 [Bos mutus]
ANKMY1	--	--	--	--	--	--	Ankyrin repeats (3 copies)	--	Uncharacterized protein OS=Bos mutus OX=72004 GN=E5288_WYG018462 PE=4 SV=1	S	Function unknown	PREDICTED: ankyrin repeat and MYND domain-containing protein 1 [Bos mutus]
ANKMY2	--	--	Molecular Function: enzyme binding (GO:0019899);; Molecular Function: metal ion binding (GO:0046872);	K11438|4.6e-35|loa:LOAG_17373|K11438 type III protein arginine methyltransferase [EC:2.1.1.321] | (RefSeq) arginine N-methyltransferase 7	[R]	General function prediction only	Ankyrin repeats (3 copies)	Ankyrin repeat and MYND domain-containing protein 2 OS=Bos taurus OX=9913 GN=ANKMY2 PE=2 SV=1	Ankyrin repeat and MYND domain-containing protein 2 OS=Bos mutus OX=72004 GN=E5288_WYG001355 PE=4 SV=1	S	Function unknown	PREDICTED: ankyrin repeat and MYND domain-containing protein 2 [Bos mutus]
ANKRD1	--	--	Biological Process: negative regulation of transcription by RNA polymerase II (GO:0000122);; Molecular Function: RNA polymerase II transcription factor binding (GO:0001085);; Cellular Component: fibrillar center (GO:0001650);; Biological Process: response to hypoxia (GO:0001666);; Molecular Function: p53 binding (GO:0002039);; Biological Process: response to molecule of bacterial origin (GO:00022…	K21433|2.4e-86|bom:102270389|K21433 ankyrin repeat domain-containing protein 1 | (RefSeq) ANKRD1; ankyrin repeat domain 1	[R]	General function prediction only	Ankyrin repeats (3 copies)	Ankyrin repeat domain-containing protein 1 OS=Bos taurus OX=9913 GN=ANKRD1 PE=2 SV=1	ANK_REP_REGION domain-containing protein OS=Bos mutus OX=72004 GN=E5288_WYG009131 PE=4 SV=1	K	Transcription	PREDICTED: ankyrin repeat domain-containing protein 1 [Bos mutus]
ANKRD10	--	--	Biological Process: biological_process (GO:0008150);; Biological Process: regulation of signal transduction (GO:0009966);; Biological Process: regulation of cell communication (GO:0010646);; Biological Process: regulation of signaling (GO:0023051);; Biological Process: regulation of Wnt signaling pathway (GO:0030111);; Biological Process: regulation of response to stimulus (GO:0048583);; Biologic…	--	[R]	General function prediction only	Ankyrin repeats (many copies)	--	ANK_REP_REGION domain-containing protein OS=Bos mutus OX=72004 GN=E5288_WYG011491 PE=4 SV=1	S	Function unknown	PREDICTED: ankyrin repeat domain-containing protein 10 [Bos mutus]
ANKRD11	--	--	--	K21436|0.0e+00|bom:102267959|K21436 ankyrin repeat domain-containing protein 11/12 | (RefSeq) ANKRD11; ankyrin repeat domain 11	--	--	Ankyrin repeats (3 copies)	--	ANK_REP_REGION domain-containing protein OS=Bos mutus OX=72004 GN=E5288_WYG003218 PE=4 SV=1	S	Function unknown	PREDICTED: ankyrin repeat domain-containing protein 11 [Bos mutus]
ANKRD12	--	--	Cellular Component: nucleoplasm (GO:0005654);; Cellular Component: cytosol (GO:0005829);	K21436|0.0e+00|bom:102275694|K21436 ankyrin repeat domain-containing protein 11/12 | (RefSeq) ANKRD12; ankyrin repeat domain 12	--	--	Ankyrin repeats (many copies)	--	Ankyrin repeat domain-containing protein 12 OS=Bos mutus OX=72004 GN=M91_01443 PE=4 SV=1	S	Function unknown	PREDICTED: ankyrin repeat domain-containing protein 12 isoform X1 [Bos mutus]
ANKRD16	[T]	Signal transduction mechanisms	Molecular Function: protein binding (GO:0005515);	K04984|1.7e-14|epz:103548063|K04984 transient receptor potential cation channel subfamily A member 1 | (RefSeq) TRPA1; transient receptor potential cation channel subfamily A member 1	[R]	General function prediction only	Ankyrin repeats (many copies)	Ankyrin repeat, SAM and basic leucine zipper domain-containing protein 1 OS=Plecturocebus moloch OX=9523 GN=ASZ1 PE=3 SV=1	Ankyrin repeat domain-containing protein 16 (Fragment) OS=Bos mutus OX=72004 GN=M91_20805 PE=4 SV=1	S	Function unknown	PREDICTED: ankyrin repeat domain-containing protein 16 [Bos mutus]
ANKRD17	--	--	Cellular Component: chromatin (GO:0000785);; Biological Process: blood vessel maturation (GO:0001955);; Molecular Function: chromatin binding (GO:0003682);; Molecular Function: RNA binding (GO:0003723);; Cellular Component: nucleus (GO:0005634);; Cellular Component: nucleoplasm (GO:0005654);; Cellular Component: cytoplasm (GO:0005737);; Biological Process: regulation of DNA replication (GO:000627…	K16726|0.0e+00|bom:102266720|K16726 ankyrin repeat domain-containing protein 17 | (RefSeq) ANKRD17; ankyrin repeat domain 17	[T]	Signal transduction mechanisms	Ankyrin repeats (3 copies)	--	Ankyrin repeat domain 17 OS=Bos taurus OX=9913 GN=ANKRD17 PE=4 SV=3	T	Signal transduction mechanisms	PREDICTED: ankyrin repeat domain-containing protein 17 [Bos mutus]
ANKRD26	--	--	Biological Process: regulation of protein phosphorylation (GO:0001932);; Biological Process: negative regulation of protein phosphorylation (GO:0001933);; Molecular Function: protein binding (GO:0005515);; Cellular Component: cellular_component (GO:0005575);; Cellular Component: intracellular (GO:0005622);; Cellular Component: obsolete cell (GO:0005623);; Cellular Component: centrosome (GO:000581…	K17299|3.3e-166|shr:100920140|K17299 POTE ankyrin domain family protein | (RefSeq) ankyrin repeat domain-containing protein 26-like isoform X1	--	--	CCDC144C protein coiled-coil region	Ankyrin repeat domain-containing protein 7 OS=Macaca fascicularis OX=9541 GN=ANKRD7 PE=2 SV=1	ANK_REP_REGION domain-containing protein OS=Bos taurus OX=9913 GN=ANKRD26 PE=4 SV=3	S	Function unknown	PREDICTED: LOW QUALITY PROTEIN: ankyrin repeat domain-containing protein 26 [Bos mutus]
ANKRD27	--	--	Molecular Function: SNARE binding (GO:0000149);; Molecular Function: guanyl-nucleotide exchange factor activity (GO:0005085);; Cellular Component: lysosome (GO:0005764);; Cellular Component: early endosome (GO:0005769);; Cellular Component: late endosome (GO:0005770);; Cellular Component: cytosol (GO:0005829);; Cellular Component: plasma membrane (GO:0005886);; Molecular Function: Rab GTPase bind…	K20175|0.0e+00|bom:102285730|K20175 ankyrin repeat domain-containing protein 27 | (RefSeq) ANKRD27; ankyrin repeat domain 27	[U]	Intracellular trafficking, secretion, and vesicular transport	Ankyrin repeats (3 copies)	Ankyrin repeat domain-containing protein 27 OS=Pongo abelii OX=9601 GN=ANKRD27 PE=2 SV=1	Ankyrin repeat domain-containing protein 27 OS=Bos mutus OX=72004 GN=M91_07454 PE=4 SV=1	U	Intracellular trafficking, secretion, and vesicular transport	PREDICTED: ankyrin repeat domain-containing protein 27 [Bos mutus]
ANKRD28	--	--	--	--	--	--	--	--	--	--	--	serine/threonine-protein phosphatase 6 regulatory ankyrin repeat subunit A isoform X5 [Bubalus bubalis]
ANKRD31	--	--	--	K09663|3.1e-45|acs:100567248|K09663 beta-1,6-N-acetylglucosaminyltransferase 4 [EC:2.4.1.-] | (RefSeq) ankrd31; ankyrin repeat domain 31	--	--	Ankyrin repeats (3 copies)	--	Uncharacterized protein OS=Bos indicus x Bos taurus OX=30522 GN=ANKRD31 PE=4 SV=1	S	Function unknown	PREDICTED: LOW QUALITY PROTEIN: putative ankyrin repeat domain-containing protein 31 [Bos mutus]
ANKRD33B	--	--	--	K10661|8.6e-87|tng:GSTEN00012035G001|K10661 E3 ubiquitin-protein ligase MARCH6 [EC:2.3.2.27] | (RefSeq) unnamed protein product	--	--	Ankyrin repeats (many copies)	--	ANK_REP_REGION domain-containing protein OS=Bos mutus OX=72004 GN=E5288_WYG012082 PE=4 SV=1	S	Function unknown	PREDICTED: ankyrin repeat domain-containing protein 33B [Bos mutus]
ANKRD34C	--	--	--	K20350|9.4e-59|gfr:102036427|K20350 p24 family protein gamma-4 | (RefSeq) ANKRD34C; ankyrin repeat domain-containing protein 34C	--	--	Ankyrin repeats (3 copies)	--	ANK_REP_REGION domain-containing protein OS=Bos mutus OX=72004 GN=E5288_WYG022596 PE=3 SV=1	S	Function unknown	PREDICTED: ankyrin repeat domain-containing protein 34C [Bos mutus]
ANKRD35	--	--	--	K12791|2.0e-22|nni:104014463|K12791 Rho guanine nucleotide exchange factor 2 | (RefSeq) ANKRD35; ankyrin repeat domain-containing protein 35	--	--	Ankyrin repeats (3 copies)	Uveal autoantigen with coiled-coil domains and ankyrin repeats protein OS=Bos taurus OX=9913 GN=UACA PE=1 SV=1	Ankyrin repeat domain 35 OS=Bos taurus OX=9913 GN=ANKRD35 PE=4 SV=1	S	Function unknown	PREDICTED: ankyrin repeat domain-containing protein 35 [Bos mutus]
ANKRD44	--	--	Molecular Function: protein binding (GO:0005515);	K15503|1.6e-243|bom:102281140|K15503 serine/threonine-protein phosphatase 6 regulatory ankyrin repeat subunit B | (RefSeq) ANKRD44; ankyrin repeat domain 44	[R]	General function prediction only	Ankyrin repeats (3 copies)	--	ANK_REP_REGION domain-containing protein OS=Capra hircus OX=9925 GN=ANKRD44 PE=4 SV=1	M	Cell wall/membrane/envelope biogenesis	PREDICTED: serine/threonine-protein phosphatase 6 regulatory ankyrin repeat subunit B [Bos mutus]
ANKRD45	--	--	--	K14726|3.6e-101|dle:111170254|K14726 solute carrier family 9 (sodium/hydrogen exchanger), member 10/11 | (RefSeq) SLC9C2; sodium/hydrogen exchanger 11	[O]	Posttranslational modification, protein turnover, chaperones	Ankyrin repeats (many copies)	--	ANK_REP_REGION domain-containing protein OS=Bos indicus x Bos taurus OX=30522 GN=ANKRD45 PE=4 SV=1	O	Posttranslational modification, protein turnover, chaperones	PREDICTED: ankyrin repeat domain-containing protein 45 [Bos mutus]
ANKRD52	[T]	Signal transduction mechanisms	Molecular Function: protein binding (GO:0005515);	K15504|0.0e+00|bom:102284623|K15504 serine/threonine-protein phosphatase 6 regulatory ankyrin repeat subunit C | (RefSeq) ANKRD52; ankyrin repeat domain 52	[R]	General function prediction only	Ankyrin repeats (3 copies)	--	ANK_REP_REGION domain-containing protein OS=Bos mutus OX=72004 GN=E5288_WYG018344 PE=4 SV=1	S	Function unknown	PREDICTED: serine/threonine-protein phosphatase 6 regulatory ankyrin repeat subunit C [Bos mutus]
ANKRD55	--	--	--	K19626|2.8e-22|aqu:105312727|K19626 inversin | (RefSeq) inversin-like	--	--	Ankyrin repeats (3 copies)	Inversin OS=Canis lupus familiaris OX=9615 GN=INVS PE=1 SV=1	ANK_REP_REGION domain-containing protein OS=Bos indicus x Bos taurus OX=30522 GN=ANKRD55 PE=4 SV=1	S	Function unknown	PREDICTED: ankyrin repeat domain-containing protein 55 isoform X1 [Bos mutus]
ANKRD6	--	--	Biological Process: regulation of protein phosphorylation (GO:0001932);; Biological Process: positive regulation of protein phosphorylation (GO:0001934);; Cellular Component: cellular_component (GO:0005575);; Cellular Component: intracellular (GO:0005622);; Cellular Component: obsolete cell (GO:0005623);; Cellular Component: nucleus (GO:0005634);; Cellular Component: cytoplasm (GO:0005737);; Biol…	K21435|6.4e-268|bom:102266806|K21435 ankyrin repeat domain-containing protein 6 | (RefSeq) ANKRD6; ankyrin repeat domain 6	[R]	General function prediction only	Ankyrin repeats (3 copies)	GA-binding protein subunit beta-2 OS=Bos taurus OX=9913 GN=GABPB2 PE=2 SV=2	Ankyrin repeat domain-containing protein 6 OS=Bos mutus OX=72004 GN=M91_21525 PE=4 SV=1	S	Function unknown	PREDICTED: ankyrin repeat domain-containing protein 6 isoform X1 [Bos mutus]
ANKS1A	--	--	Molecular Function: ephrin receptor binding (GO:0046875);; Biological Process: regulation of ephrin receptor signaling pathway (GO:1901187);	K21413|0.0e+00|bom:102274421|K21413 ankyrin repeat and SAM domain-containing protein 1 | (RefSeq) ANKS1A; ankyrin repeat and sterile alpha motif domain containing 1A	[T]	Signal transduction mechanisms	Ankyrin repeats (3 copies)	--	Ankyrin repeat and SAM domain-containing protein 1A (Fragment) OS=Bos mutus OX=72004 GN=M91_08906 PE=4 SV=1	T	Signal transduction mechanisms	PREDICTED: ankyrin repeat and SAM domain-containing protein 1A, partial [Bos mutus]
ANKS1B	--	--	Cellular Component: cytosol (GO:0005829);; Cellular Component: plasma membrane (GO:0005886);; Cellular Component: intracellular membrane-bounded organelle (GO:0043231);; Molecular Function: ephrin receptor binding (GO:0046875);; Biological Process: regulation of synaptic plasticity by receptor localization to synapse (GO:1900383);	K21413|0.0e+00|bom:102276702|K21413 ankyrin repeat and SAM domain-containing protein 1 | (RefSeq) ANKS1B; ankyrin repeat and sterile alpha motif domain containing 1B	[T]	Signal transduction mechanisms	SAM domain (Sterile alpha motif)	--	Uncharacterized protein OS=Bos indicus x Bos taurus OX=30522 GN=ANKS1B PE=4 SV=1	T	Signal transduction mechanisms	PREDICTED: LOW QUALITY PROTEIN: ankyrin repeat and sterile alpha motif domain-containing protein 1B, partial [Bos mutus]
ANKS6	--	--	Molecular Function: molecular_function (GO:0003674);; Molecular Function: binding (GO:0005488);; Molecular Function: protein binding (GO:0005515);; Cellular Component: cellular_component (GO:0005575);; Cellular Component: intracellular (GO:0005622);; Cellular Component: obsolete cell (GO:0005623);; Cellular Component: cytoplasm (GO:0005737);; Molecular Function: identical protein binding (GO:0042…	K21415|0.0e+00|bom:102270518|K21415 ankyrin repeat and SAM domain-containing protein 6 | (RefSeq) ANKS6; ankyrin repeat and sterile alpha motif domain containing 6	[A]	RNA processing and modification	Ankyrin repeats (3 copies)	--	Ankyrin repeat and SAM domain-containing protein 6 (Fragment) OS=Bos mutus OX=72004 GN=M91_11624 PE=4 SV=1	A	RNA processing and modification	PREDICTED: ankyrin repeat and SAM domain-containing protein 6 [Bos mutus]
ANKUB1	--	--	--	K22558|5.3e-09|aam:106484192|K22558 COMM domain containing 2 | (RefSeq) COMM domain-containing protein 2-like	--	--	Ankyrin repeats (3 copies)	--	Ubiquitin-like domain-containing protein OS=Bos mutus OX=72004 GN=M91_10104 PE=4 SV=1	S	Function unknown	PREDICTED: protein ANKUB1 isoform X1 [Bos mutus]
ANKZF1	--	--	Cellular Component: cytoplasm (GO:0005737);; Biological Process: cellular response to hydrogen peroxide (GO:0070301);	--	[R]	General function prediction only	Bacteroidetes VLRF1 release factor	Ankyrin repeat and zinc finger domain-containing protein 1 OS=Bos taurus OX=9913 GN=ANKZF1 PE=2 SV=2	ANK_REP_REGION domain-containing protein OS=Bos indicus x Bos taurus OX=30522 GN=ANKZF1 PE=3 SV=1	A	RNA processing and modification	PREDICTED: ankyrin repeat and zinc finger domain-containing protein 1 [Bos mutus]
ANLN	--	--	Biological Process: mitotic cell cycle (GO:0000278);; Biological Process: mitotic cytokinesis (GO:0000281);; Biological Process: cytokinesis (GO:0000910);; Biological Process: septin ring assembly (GO:0000921);; Biological Process: ameboidal-type cell migration (GO:0001667);; Biological Process: hematopoietic progenitor cell differentiation (GO:0002244);; Biological Process: immune system process…	K18621|0.0e+00|bom:102282789|K18621 actin-binding protein anillin | (RefSeq) ANLN; anillin actin binding protein	[DZ]	--	Anillin N-terminus	--	Actin-binding protein anillin (Fragment) OS=Bos mutus OX=72004 GN=M91_01557 PE=4 SV=1	T	Signal transduction mechanisms	PREDICTED: actin-binding protein anillin isoform X1 [Bos mutus]
ANO1	--	--	Cellular Component: plasma membrane (GO:0005886);; Cellular Component: integral component of membrane (GO:0016021);; Biological Process: cellular response to heat (GO:0034605);; Biological Process: positive regulation of insulin secretion involved in cellular response to glucose stimulus (GO:0035774);; Molecular Function: protein dimerization activity (GO:0046983);; Biological Process: chloride t…	K19496|0.0e+00|bom:102271673|K19496 anoctamin-1 | (RefSeq) ANO1; anoctamin 1	[S]	Function unknown	Calcium-activated chloride channel	Anoctamin-4 OS=Bos taurus OX=9913 GN=ANO4 PE=2 SV=1	Anoctamin (Fragment) OS=Bos mutus OX=72004 GN=M91_19946 PE=3 SV=1	S	Function unknown	PREDICTED: anoctamin-1 [Bos mutus]
ANO10	--	--	Molecular Function: calcium activated cation channel activity (GO:0005227);; Molecular Function: intracellular calcium activated chloride channel activity (GO:0005229);; Cellular Component: plasma membrane (GO:0005886);; Cellular Component: integral component of membrane (GO:0016021);; Cellular Component: intracellular membrane-bounded organelle (GO:0043231);	K19327|0.0e+00|bom:102279249|K19327 anoctamin-10 | (RefSeq) ANO10; anoctamin 10	[D]	Cell cycle control, cell division, chromosome partitioning	Calcium-activated chloride channel	--	Anoctamin OS=Bos mutus OX=72004 GN=M91_15452 PE=3 SV=1	D	Cell cycle control, cell division, chromosome partitioning	PREDICTED: anoctamin-10 [Bos mutus]
ANO2	--	--	Cellular Component: integral component of membrane (GO:0016021);; Molecular Function: protein dimerization activity (GO:0046983);	K19497|0.0e+00|bom:102273143|K19497 anoctamin-2 | (RefSeq) ANO2; anoctamin 2	[S]	Function unknown	Calcium-activated chloride channel	Anoctamin-4 OS=Bos taurus OX=9913 GN=ANO4 PE=2 SV=1	Anoctamin OS=Bos indicus x Bos taurus OX=30522 GN=ANO2 PE=3 SV=1	S	Function unknown	PREDICTED: anoctamin-2 [Bos mutus]
ANO3	--	--	Cellular Component: integral component of membrane (GO:0016021);; Molecular Function: protein dimerization activity (GO:0046983);; Biological Process: calcium activated phospholipid scrambling (GO:0061588);	K19498|0.0e+00|biu:109569979|K19498 anoctamin-3 | (RefSeq) ANO3; anoctamin-3	[S]	Function unknown	Calcium-activated chloride channel	Anoctamin-4 OS=Bos taurus OX=9913 GN=ANO4 PE=2 SV=1	Anoctamin OS=Bos indicus x Bos taurus OX=30522 GN=ANO3 PE=3 SV=1	S	Function unknown	anoctamin-3 [Bos taurus]
ANO5	--	--	Molecular Function: intracellular calcium activated chloride channel activity (GO:0005229);; Molecular Function: chloride channel activity (GO:0005254);; Cellular Component: plasma membrane (GO:0005886);; Cellular Component: integral component of membrane (GO:0016021);; Cellular Component: vesicle (GO:0031982);; Molecular Function: protein dimerization activity (GO:0046983);; Biological Process: …	K19480|0.0e+00|bom:102271199|K19480 anoctamin-5 | (RefSeq) ANO5; anoctamin 5	[S]	Function unknown	Calcium-activated chloride channel	Anoctamin-4 OS=Bos taurus OX=9913 GN=ANO4 PE=2 SV=1	Anoctamin OS=Bos taurus OX=9913 GN=ANO5 PE=3 SV=3	S	Function unknown	PREDICTED: anoctamin-5 [Bos mutus]
ANO6	--	--	Biological Process: dendritic cell chemotaxis (GO:0002407);; Biological Process: activation of blood coagulation via clotting cascade (GO:0002543);; Molecular Function: calcium activated cation channel activity (GO:0005227);; Molecular Function: intracellular calcium activated chloride channel activity (GO:0005229);; Molecular Function: voltage-gated chloride channel activity (GO:0005247);; Cellu…	K19500|0.0e+00|bom:102265344|K19500 anoctamin-6 | (RefSeq) ANO6; anoctamin 6	[S]	Function unknown	Calcium-activated chloride channel	Anoctamin-4 OS=Bos taurus OX=9913 GN=ANO4 PE=2 SV=1	Anoctamin OS=Bos taurus OX=9913 GN=ANO6 PE=3 SV=1	S	Function unknown	PREDICTED: anoctamin-6 [Bos mutus]
ANO9	--	--	Molecular Function: intracellular calcium activated chloride channel activity (GO:0005229);; Cellular Component: plasma membrane (GO:0005886);; Cellular Component: integral component of membrane (GO:0016021);; Molecular Function: phospholipid scramblase activity (GO:0017128);; Biological Process: calcium activated phosphatidylserine scrambling (GO:0061589);; Biological Process: calcium activated …	K19503|0.0e+00|bom:102283677|K19503 anoctamin-9 | (RefSeq) ANO9; anoctamin 9	[S]	Function unknown	Calcium-activated chloride channel	Anoctamin-4 OS=Bos taurus OX=9913 GN=ANO4 PE=2 SV=1	Anoctamin OS=Bos taurus OX=9913 GN=ANO9 PE=3 SV=1	S	Function unknown	PREDICTED: LOW QUALITY PROTEIN: anoctamin-9 [Bos mutus]
ANOS1	--	--	Molecular Function: protein binding (GO:0005515);; Cellular Component: extracellular region (GO:0005576);; Molecular Function: peptidase inhibitor activity (GO:0030414);	K23413|0.0e+00|bom:102288383|K23413 anosmin-1 | (RefSeq) ANOS1, Anosmin-1, KAL1; anosmin 1	[W]	Extracellular structures	Fibronectin type III domain	--	Uncharacterized protein OS=Bos mutus OX=72004 GN=E5288_WYG018549 PE=4 SV=1	W	Extracellular structures	PREDICTED: anosmin-1 [Bos mutus]
ANPEP	[E]	Amino acid transport and metabolism	Molecular Function: aminopeptidase activity (GO:0004177);; Molecular Function: metallopeptidase activity (GO:0008237);; Molecular Function: zinc ion binding (GO:0008270);; Cellular Component: integral component of membrane (GO:0016021);	K11140|0.0e+00|bom:102286569|K11140 aminopeptidase N [EC:3.4.11.2] | (RefSeq) ANPEP; alanyl aminopeptidase, membrane	[EO]	--	Peptidase family M1 domain	Aminopeptidase N OS=Bos taurus OX=9913 GN=ANPEP PE=2 SV=4	Aminopeptidase (Fragment) OS=Bos mutus OX=72004 GN=M91_16064 PE=3 SV=1	T	Signal transduction mechanisms	PREDICTED: aminopeptidase N [Bos mutus]
ANTXR2	--	--	Cellular Component: external side of plasma membrane (GO:0009897);; Cellular Component: integral component of membrane (GO:0016021);; Biological Process: reproductive process (GO:0022414);; Molecular Function: signaling receptor activity (GO:0038023);; Molecular Function: metal ion binding (GO:0046872);; Biological Process: toxin transport (GO:1901998);	K20909|3.2e-208|bom:102270416|K20909 anthrax toxin receptor | (RefSeq) ANTXR2; anthrax toxin receptor 2	--	--	Anthrax receptor C-terminus region	Anthrax toxin receptor-like OS=Macaca fascicularis OX=9541 GN=ANTXRL PE=2 SV=1	Anthrax toxin receptor OS=Bos indicus x Bos taurus OX=30522 GN=ANTXR2 PE=3 SV=1	W	Extracellular structures	PREDICTED: anthrax toxin receptor 2 [Bos mutus]
ANXA10	--	--	Molecular Function: calcium ion binding (GO:0005509);; Molecular Function: calcium-dependent phospholipid binding (GO:0005544);; Cellular Component: cytoplasm (GO:0005737);	K17097|1.2e-189|bom:102267681|K17097 annexin A10 | (RefSeq) ANXA10; annexin A10	[U]	Intracellular trafficking, secretion, and vesicular transport	Annexin	Annexin A4 OS=Sus scrofa OX=9823 GN=ANXA4 PE=1 SV=2	Annexin A10 OS=Bos taurus OX=9913 GN=ANXA10 PE=3 SV=2	U	Intracellular trafficking, secretion, and vesicular transport	PREDICTED: annexin A10 [Bos mutus]
ANXA3	--	--	Molecular Function: phospholipase inhibitor activity (GO:0004859);; Molecular Function: calcium ion binding (GO:0005509);; Molecular Function: calcium-dependent phospholipid binding (GO:0005544);; Cellular Component: cytosol (GO:0005829);; Cellular Component: plasma membrane (GO:0005886);; Biological Process: phagocytosis (GO:0006909);; Biological Process: positive regulation of endothelial cell …	K17089|1.7e-180|bom:102281117|K17089 annexin A3 | (RefSeq) ANXA3; annexin A3	[U]	Intracellular trafficking, secretion, and vesicular transport	Annexin	Annexin A3 OS=Bos taurus OX=9913 GN=ANXA3 PE=2 SV=3	Annexin OS=Bos indicus x Bos taurus OX=30522 GN=ANXA3 PE=3 SV=1	U	Intracellular trafficking, secretion, and vesicular transport	PREDICTED: annexin A3 [Bos mutus]
ANXA5	--	--	Molecular Function: calcium ion binding (GO:0005509);; Molecular Function: calcium-dependent phospholipid binding (GO:0005544);; Biological Process: negative regulation of coagulation (GO:0050819);	K16646|7.4e-176|bom:102273882|K16646 annexin A5 | (RefSeq) ANXA5; annexin A5	[U]	Intracellular trafficking, secretion, and vesicular transport	Annexin	Annexin A5 OS=Bos taurus OX=9913 GN=ANXA5 PE=1 SV=3	Annexin OS=Bos mutus OX=72004 GN=M91_14990 PE=3 SV=1	U	Intracellular trafficking, secretion, and vesicular transport	PREDICTED: annexin A5 [Bos mutus]
ANXA7	--	--	Molecular Function: calcium ion binding (GO:0005509);; Molecular Function: calcium-dependent phospholipid binding (GO:0005544);	K17095|1.5e-225|bom:102276343|K17095 annexin A7/11 | (RefSeq) ANXA7; annexin A7	[U]	Intracellular trafficking, secretion, and vesicular transport	Annexin	Annexin A7 OS=Bos taurus OX=9913 GN=ANXA7 PE=1 SV=2	Annexin OS=Bos taurus OX=9913 GN=ANXA7 PE=1 SV=1	U	Intracellular trafficking, secretion, and vesicular transport	PREDICTED: annexin A7 isoform X1 [Bos mutus]
ANXA9	--	--	Molecular Function: phosphatidylserine binding (GO:0001786);; Molecular Function: calcium ion binding (GO:0005509);; Molecular Function: calcium-dependent phospholipid binding (GO:0005544);; Cellular Component: cytosol (GO:0005829);; Cellular Component: cell surface (GO:0009986);; Molecular Function: acetylcholine receptor activity (GO:0015464);; Cellular Component: synapse (GO:0045202);; Biologi…	K17090|1.1e-188|bom:102265135|K17090 annexin A9 | (RefSeq) ANXA9; annexin A9	[U]	Intracellular trafficking, secretion, and vesicular transport	Annexin	Annexin A9 OS=Bos taurus OX=9913 GN=ANXA9 PE=2 SV=1	Annexin OS=Bos mutus OX=72004 GN=M91_14458 PE=3 SV=1	U	Intracellular trafficking, secretion, and vesicular transport	PREDICTED: annexin A9 [Bos mutus]
AOC1	[Q]	Secondary metabolites biosynthesis, transport and catabolism	Biological Process: cell activation (GO:0001775);; Biological Process: immune effector process (GO:0002252);; Biological Process: cell activation involved in immune response (GO:0002263);; Biological Process: myeloid leukocyte activation (GO:0002274);; Biological Process: myeloid cell activation involved in immune response (GO:0002275);; Biological Process: neutrophil activation involved in immun…	K11182|0.0e+00|bom:102275498|K11182 diamine oxidase [EC:1.4.3.22] | (RefSeq) AOC1; amine oxidase, copper containing 1	[Q]	Secondary metabolites biosynthesis, transport and catabolism	Copper amine oxidase, enzyme domain	Amiloride-sensitive amine oxidase [copper-containing] OS=Sus scrofa OX=9823 GN=AOC1 PE=1 SV=3	Amine oxidase OS=Bos mutus OX=72004 GN=E5288_WYG012407 PE=3 SV=1	Q	Secondary metabolites biosynthesis, transport and catabolism	PREDICTED: amiloride-sensitive amine oxidase [copper-containing] [Bos mutus]
AOX1	[F]	Nucleotide transport and metabolism	Molecular Function: iron ion binding (GO:0005506);; Molecular Function: electron transfer activity (GO:0009055);; Molecular Function: molybdopterin cofactor binding (GO:0043546);; Molecular Function: NAD binding (GO:0051287);; Molecular Function: 2 iron, 2 sulfur cluster binding (GO:0051537);; Molecular Function: FAD binding (GO:0071949);	K00157|0.0e+00|bom:102272565|K00157 aldehyde oxidase [EC:1.2.3.1] | (RefSeq) AOX1; aldehyde oxidase 1	[F]	Nucleotide transport and metabolism	Molybdopterin-binding domain of aldehyde dehydrogenase	Aldehyde oxidase 1 OS=Bos taurus OX=9913 GN=AOX1 PE=1 SV=2	Aldehyde oxidase 1 OS=Bos indicus x Bos taurus OX=30522 GN=AOX1 PE=3 SV=1	F	Nucleotide transport and metabolism	PREDICTED: aldehyde oxidase [Bos mutus]
AP1G1	--	--	Cellular Component: cytosol (GO:0005829);; Biological Process: intracellular protein transport (GO:0006886);; Molecular Function: Rab GTPase binding (GO:0017137);; Molecular Function: kinesin binding (GO:0019894);; Cellular Component: AP-1 adaptor complex (GO:0030121);; Molecular Function: GTP-dependent protein binding (GO:0030742);; Biological Process: endosome to melanosome transport (GO:003564…	K12391|0.0e+00|bom:102266382|K12391 AP-1 complex subunit gamma-1 | (RefSeq) AP1G1; adaptor related protein complex 1 gamma 1 subunit	[U]	Intracellular trafficking, secretion, and vesicular transport	Adaptin N terminal region	AP-1 complex subunit gamma-1 OS=Pongo abelii OX=9601 GN=AP1G1 PE=2 SV=1	AP-1 complex subunit gamma OS=Bos indicus x Bos taurus OX=30522 GN=AP1G1 PE=3 SV=1	U	Intracellular trafficking, secretion, and vesicular transport	PREDICTED: AP-1 complex subunit gamma-1 isoform X1 [Bos mutus]
AP2A2	--	--	Biological Process: intracellular protein transport (GO:0006886);; Biological Process: receptor-mediated endocytosis (GO:0006898);; Cellular Component: AP-2 adaptor complex (GO:0030122);; Molecular Function: clathrin adaptor activity (GO:0035615);; Biological Process: clathrin-dependent endocytosis (GO:0072583);; Molecular Function: cargo adaptor activity (GO:0140312);	K11824|0.0e+00|bom:102280301|K11824 AP-2 complex subunit alpha | (RefSeq) AP2A2; adaptor related protein complex 2 alpha 2 subunit	[U]	Intracellular trafficking, secretion, and vesicular transport	Adaptin N terminal region	AP-2 complex subunit alpha-2 OS=Bos taurus OX=9913 GN=AP2A2 PE=1 SV=1	AP-2 complex subunit alpha OS=Bos taurus OX=9913 GN=AP2A2 PE=3 SV=2	U	Intracellular trafficking, secretion, and vesicular transport	PREDICTED: AP-2 complex subunit alpha-2 [Bos mutus]
AP2B1	--	--	Biological Process: intracellular protein transport (GO:0006886);; Biological Process: vesicle-mediated transport (GO:0016192);; Cellular Component: clathrin adaptor complex (GO:0030131);; Molecular Function: clathrin binding (GO:0030276);	K11825|0.0e+00|bom:102266291|K11825 AP-2 complex subunit beta-1 | (RefSeq) AP2B1; adaptor related protein complex 2 beta 1 subunit	[U]	Intracellular trafficking, secretion, and vesicular transport	Adaptin N terminal region	AP-1 complex subunit beta-1 OS=Bos taurus OX=9913 GN=AP2B1 PE=2 SV=1	AP complex subunit beta OS=Bos indicus x Bos taurus OX=30522 GN=AP2B1 PE=3 SV=1	U	Intracellular trafficking, secretion, and vesicular transport	AP-2 complex subunit beta [Bos taurus]
AP3B1	--	--	Biological Process: intracellular protein transport (GO:0006886);; Biological Process: vesicle-mediated transport (GO:0016192);; Molecular Function: protein phosphatase binding (GO:0019903);; Cellular Component: AP-3 adaptor complex (GO:0030123);; Cellular Component: clathrin adaptor complex (GO:0030131);; Molecular Function: GTP-dependent protein binding (GO:0030742);; Biological Process: melano…	K12397|0.0e+00|bom:102280415|K12397 AP-3 complex subunit beta | (RefSeq) AP3B1; adaptor related protein complex 3 beta 1 subunit	[U]	Intracellular trafficking, secretion, and vesicular transport	Adaptin N terminal region	AP-3 complex subunit beta-1 OS=Bos taurus OX=9913 GN=AP3B1 PE=2 SV=1	AP-3 complex subunit beta OS=Bos mutus OX=72004 GN=M91_15988 PE=3 SV=1	U	Intracellular trafficking, secretion, and vesicular transport	PREDICTED: AP-3 complex subunit beta-1 [Bos mutus]
AP3B2	--	--	Biological Process: intracellular protein transport (GO:0006886);; Biological Process: vesicle-mediated transport (GO:0016192);; Cellular Component: AP-3 adaptor complex (GO:0030123);	K12397|0.0e+00|bom:102275748|K12397 AP-3 complex subunit beta | (RefSeq) AP3B2; adaptor related protein complex 3 beta 2 subunit	[U]	Intracellular trafficking, secretion, and vesicular transport	Adaptin N terminal region	AP-3 complex subunit beta-1 OS=Bos taurus OX=9913 GN=AP3B1 PE=2 SV=1	AP-3 complex subunit beta OS=Bos indicus x Bos taurus OX=30522 GN=AP3B2 PE=3 SV=1	U	Intracellular trafficking, secretion, and vesicular transport	PREDICTED: AP-3 complex subunit beta-2 isoform X1 [Bos mutus]
AP3M2	--	--	Biological Process: intracellular protein transport (GO:0006886);; Biological Process: vesicle-mediated transport (GO:0016192);; Cellular Component: clathrin adaptor complex (GO:0030131);; Biological Process: anterograde synaptic vesicle transport (GO:0048490);; Cellular Component: axon cytoplasm (GO:1904115);	K12398|5.3e-238|bom:102282377|K12398 AP-3 complex subunit mu | (RefSeq) AP3M2; adaptor related protein complex 3 mu 2 subunit	[U]	Intracellular trafficking, secretion, and vesicular transport	Adaptor complexes medium subunit family	AP-3 complex subunit mu-1 OS=Pongo abelii OX=9601 GN=AP3M1 PE=2 SV=1	MHD domain-containing protein OS=Bos indicus x Bos taurus OX=30522 GN=AP3M2 PE=3 SV=1	U	Intracellular trafficking, secretion, and vesicular transport	PREDICTED: AP-3 complex subunit mu-2 [Bos mutus]
AP4M1	--	--	Biological Process: protein targeting (GO:0006605);; Biological Process: vesicle-mediated transport (GO:0016192);; Cellular Component: clathrin adaptor complex (GO:0030131);	K12402|2.2e-258|bom:102286369|K12402 AP-4 complex subunit mu-1 | (RefSeq) AP4M1; adaptor related protein complex 4 mu 1 subunit	[U]	Intracellular trafficking, secretion, and vesicular transport	Adaptor complexes medium subunit family	AP-4 complex subunit mu-1 OS=Bos taurus OX=9913 GN=AP4M1 PE=2 SV=1	MHD domain-containing protein OS=Bos indicus x Bos taurus OX=30522 GN=AP4M1 PE=3 SV=1	U	Intracellular trafficking, secretion, and vesicular transport	PREDICTED: AP-4 complex subunit mu-1 [Bos mutus]
AP5M1	--	--	Cellular Component: lysosome (GO:0005764);; Cellular Component: late endosome (GO:0005770);; Cellular Component: cytosol (GO:0005829);; Biological Process: protein transport (GO:0015031);; Biological Process: endosomal transport (GO:0016197);; Cellular Component: AP-type membrane coat adaptor complex (GO:0030119);	K19023|5.8e-289|bom:102273808|K19023 AP-5 complex subunit mu-1 | (RefSeq) AP5M1; adaptor related protein complex 5 mu 1 subunit	[U]	Intracellular trafficking, secretion, and vesicular transport	Adaptor complexes medium subunit family	AP-5 complex subunit mu-1 OS=Bos taurus OX=9913 GN=AP5M1 PE=2 SV=1	AP-5 complex subunit mu-1 OS=Bos mutus OX=72004 GN=M91_11985 PE=4 SV=1	U	Intracellular trafficking, secretion, and vesicular transport	PREDICTED: AP-5 complex subunit mu-1 [Bos mutus]
AP5Z1	--	--	Biological Process: double-strand break repair via homologous recombination (GO:0000724);; Biological Process: endosomal transport (GO:0016197);; Cellular Component: nuclear speck (GO:0016607);; Cellular Component: AP-5 adaptor complex (GO:0044599);	K19025|0.0e+00|bom:102266399|K19025 AP-5 complex subunit zeta-1 | (RefSeq) AP5Z1; adaptor related protein complex 5 zeta 1 subunit	--	--	AP-5 complex subunit, vesicle trafficking	--	Uncharacterized protein OS=Bos indicus x Bos taurus OX=30522 GN=AP5Z1 PE=4 SV=1	S	Function unknown	PREDICTED: AP-5 complex subunit zeta-1 [Bos mutus]
APBB1IP	--	--	Biological Process: signal transduction (GO:0007165);	K17704|7.3e-286|bom:102285376|K17704 amyloid beta A4 precursor protein-binding family B member 1-interacting protein | (RefSeq) APBB1IP; amyloid beta precursor protein binding family B member 1 interacting protein	[T]	Signal transduction mechanisms	Ras association (RalGDS/AF-6) domain	Growth factor receptor-bound protein 14 OS=Bos taurus OX=9913 GN=GRB14 PE=1 SV=1	Amyloid beta A4 protein-binding family B member 1-interacting protein OS=Bos mutus OX=72004 GN=M91_07112 PE=4 SV=1	T	Signal transduction mechanisms	PREDICTED: amyloid beta A4 precursor protein-binding family B member 1-interacting protein [Bos mutus]
APC	--	--	Biological Process: mitotic cytokinesis (GO:0000281);; Cellular Component: nucleus (GO:0005634);; Cellular Component: cytoplasm (GO:0005737);; Biological Process: cellular response to DNA damage stimulus (GO:0006974);; Biological Process: negative regulation of microtubule depolymerization (GO:0007026);; Biological Process: cell cycle arrest (GO:0007050);; Molecular Function: beta-catenin binding…	K02085|0.0e+00|bom:102272116|K02085 adenomatosis polyposis coli protein | (RefSeq) APC; APC, WNT signaling pathway regulator	[TZ]	--	Armadillo-associated region on APC	--	Adenomatous polyposis coli protein OS=Bos mutus OX=72004 GN=M91_15419 PE=3 SV=1	--	--	PREDICTED: adenomatous polyposis coli protein isoform X1 [Bos mutus]
APC2	--	--	Molecular Function: beta-catenin binding (GO:0008013);; Molecular Function: microtubule binding (GO:0008017);; Biological Process: Wnt signaling pathway (GO:0016055);; Biological Process: negative regulation of canonical Wnt signaling pathway (GO:0090090);	K02085|0.0e+00|bom:102282143|K02085 adenomatosis polyposis coli protein | (RefSeq) APC2; APC2, WNT signaling pathway regulator	[TZ]	--	APC basic domain	--	Adenomatous polyposis coli protein 2 OS=Bos mutus OX=72004 GN=M91_07127 PE=3 SV=1	--	--	PREDICTED: adenomatous polyposis coli protein 2 [Bos mutus]
APCDD1L	--	--	Cellular Component: plasma membrane (GO:0005886);; Molecular Function: Wnt-protein binding (GO:0017147);; Biological Process: negative regulation of Wnt signaling pathway (GO:0030178);	--	--	--	Adenomatosis polyposis coli down-regulated 1	--	Protein APCDD1-like protein (Fragment) OS=Bos mutus OX=72004 GN=M91_09877 PE=4 SV=1	S	Function unknown	PREDICTED: protein APCDD1-like [Bos mutus]
API5	--	--	Cellular Component: spliceosomal complex (GO:0005681);; Cellular Component: nuclear speck (GO:0016607);; Molecular Function: fibroblast growth factor binding (GO:0017134);; Biological Process: negative regulation of fibroblast apoptotic process (GO:2000270);	--	[T]	Signal transduction mechanisms	Apoptosis inhibitory protein 5 (API5)	Apoptosis inhibitor 5 OS=Pongo abelii OX=9601 GN=API5 PE=2 SV=1	Uncharacterized protein OS=Bos indicus x Bos taurus OX=30522 GN=API5 PE=3 SV=1	T	Signal transduction mechanisms	PREDICTED: LOW QUALITY PROTEIN: apoptosis inhibitor 5 [Bos mutus]
APIP	[G]	Carbohydrate transport and metabolism	Cellular Component: cytoplasm (GO:0005737);; Biological Process: apoptotic process (GO:0006915);; Molecular Function: zinc ion binding (GO:0008270);; Biological Process: L-methionine salvage from S-adenosylmethionine (GO:0019284);; Biological Process: L-methionine salvage from methylthioadenosine (GO:0019509);; Molecular Function: identical protein binding (GO:0042802);; Biological Process: negat…	K08964|3.3e-144|bom:102281965|K08964 methylthioribulose-1-phosphate dehydratase [EC:4.2.1.109] | (RefSeq) APIP; APAF1 interacting protein	[G]	Carbohydrate transport and metabolism	Class II Aldolase and Adducin N-terminal domain	Methylthioribulose-1-phosphate dehydratase OS=Bos taurus OX=9913 GN=APIP PE=2 SV=1	Methylthioribulose-1-phosphate dehydratase OS=Bos indicus x Bos taurus OX=30522 GN=APIP PE=3 SV=1	G	Carbohydrate transport and metabolism	PREDICTED: methylthioribulose-1-phosphate dehydratase [Bos mutus]
APLF	--	--	Molecular Function: DNA-(apurinic or apyrimidinic site) endonuclease activity (GO:0003906);; Biological Process: double-strand break repair (GO:0006302);; Molecular Function: 3'-5' exonuclease activity (GO:0008408);	K13295|3.1e-258|bom:102273403|K13295 aprataxin and PNK-like factor [EC:4.2.99.18] | (RefSeq) APLF; aprataxin and PNKP like factor	--	--	PBZ domain	Aprataxin and PNK-like factor OS=Bos taurus OX=9913 GN=APLF PE=2 SV=1	Uncharacterized protein OS=Bos indicus x Bos taurus OX=30522 GN=APLF PE=4 SV=1	S	Function unknown	PREDICTED: aprataxin and PNK-like factor isoform X2 [Bos mutus]
APLP2	--	--	Molecular Function: serine-type endopeptidase inhibitor activity (GO:0004867);; Cellular Component: nucleus (GO:0005634);; Molecular Function: heparin binding (GO:0008201);; Cellular Component: integral component of membrane (GO:0016021);; Molecular Function: identical protein binding (GO:0042802);; Molecular Function: transition metal ion binding (GO:0046914);	K08117|0.0e+00|bom:102277640|K08117 amyloid-like protein 2 | (RefSeq) APLP2; amyloid beta precursor like protein 2	[R]	General function prediction only	E2 domain of amyloid precursor protein	Amyloid-beta A4 protein OS=Saimiri sciureus OX=9521 GN=APP PE=2 SV=1	Amyloid-like protein 2 OS=Bos mutus OX=72004 GN=M91_09773 PE=4 SV=1	S	Function unknown	PREDICTED: amyloid-like protein 2 isoform X1 [Bos mutus]
APOB	--	--	Biological Process: in utero embryonic development (GO:0001701);; Molecular Function: phospholipid binding (GO:0005543);; Cellular Component: cytosol (GO:0005829);; Biological Process: triglyceride mobilization (GO:0006642);; Biological Process: spermatogenesis (GO:0007283);; Biological Process: nervous system development (GO:0007399);; Molecular Function: heparin binding (GO:0008201);; Biologica…	K14462|0.0e+00|bom:102280402|K14462 apolipoprotein B | (RefSeq) APOB; apolipoprotein B	[I]	Lipid transport and metabolism	Lipoprotein amino terminal region	Apolipoprotein B (Fragment) OS=Oryctolagus cuniculus OX=9986 GN=APOB PE=1 SV=1	Apolipoprotein B OS=Bos taurus OX=9913 GN=APOB PE=1 SV=3	I	Lipid transport and metabolism	PREDICTED: apolipoprotein B-100 [Bos mutus]
APOBEC4	--	--	--	K18773|1.1e-212|bom:102274846|K18773 C->U-editing enzyme APOBEC4 [EC:3.5.4.-] | (RefSeq) APOBEC4; apolipoprotein B mRNA editing enzyme catalytic polypeptide like 4	--	--	APOBEC-like N-terminal domain	Putative C->U-editing enzyme APOBEC-4 OS=Macaca fascicularis OX=9541 GN=APOBEC4 PE=2 SV=1	CMP/dCMP-type deaminase domain-containing protein OS=Bos mutus OX=72004 GN=E5288_WYG017802 PE=4 SV=1	S	Function unknown	PREDICTED: LOW QUALITY PROTEIN: putative C->U-editing enzyme APOBEC-4 [Bos mutus]
APOBR	--	--	Biological Process: lipid transport (GO:0006869);; Molecular Function: lipoprotein particle receptor activity (GO:0030228);	--	--	--	--	--	Apolipoprotein B-100 receptor OS=Bos mutus OX=72004 GN=M91_15166 PE=4 SV=1	T	Signal transduction mechanisms	PREDICTED: apolipoprotein B receptor [Bos mutus]
APOF	--	--	Molecular Function: molecular_function (GO:0003674);; Molecular Function: signaling receptor binding (GO:0005102);; Molecular Function: transporter activity (GO:0005215);; Molecular Function: lipid transporter activity (GO:0005319);; Molecular Function: binding (GO:0005488);; Molecular Function: steroid binding (GO:0005496);; Molecular Function: protein binding (GO:0005515);; Cellular Component: …	--	--	--	Apolipoprotein F	--	Apolipoprotein F (Fragment) OS=Bos mutus OX=72004 GN=M91_19740 PE=4 SV=1	S	Function unknown	Apolipoprotein F, partial [Bos mutus]
APOH	--	--	--	K17305|3.3e-214|bom:102276189|K17305 beta-2-glycoprotein 1 | (RefSeq) APOH; apolipoprotein H	[TV]	--	Sushi repeat (SCR repeat)	Beta-2-glycoprotein 1 OS=Bos taurus OX=9913 GN=APOH PE=1 SV=4	Apolipoprotein H OS=Bos mutus OX=72004 GN=E5288_WYG007489 PE=4 SV=1	--	--	PREDICTED: beta-2-glycoprotein 1 [Bos mutus]
APOL6	--	--	Cellular Component: extracellular region (GO:0005576);; Biological Process: lipid transport (GO:0006869);; Molecular Function: lipid binding (GO:0008289);; Biological Process: lipoprotein metabolic process (GO:0042157);	K14480|9.4e-185|bom:102284151|K14480 apolipoprotein L | (RefSeq) APOL6; apolipoprotein L6	--	--	Apolipoprotein L	--	Uncharacterized protein OS=Bos mutus OX=72004 GN=E5288_WYG013623 PE=3 SV=1	S	Function unknown	PREDICTED: apolipoprotein L6 [Bos mutus]
APPL2	--	--	Molecular Function: phosphatidylserine binding (GO:0001786);; Biological Process: diet induced thermogenesis (GO:0002024);; Cellular Component: nucleus (GO:0005634);; Biological Process: protein import into nucleus (GO:0006606);; Biological Process: transforming growth factor beta receptor signaling pathway (GO:0007179);; Biological Process: cold acclimation (GO:0009631);; Cellular Component: end…	K20132|0.0e+00|biu:109559469|K20132 DCC-interacting protein 13-beta | (RefSeq) APPL2; DCC-interacting protein 13-beta isoform X1	[T]	Signal transduction mechanisms	BAR domain of APPL family	--	Adaptor protein, phosphotyrosine interacting with PH domain and leucine zipper 2 OS=Bos taurus OX=9913 GN=APPL2 PE=2 SV=1	T	Signal transduction mechanisms	PREDICTED: DCC-interacting protein 13-beta isoform X1 [Bos mutus]
AQP10	[G]	Carbohydrate transport and metabolism	Cellular Component: integral component of plasma membrane (GO:0005887);; Biological Process: response to toxic substance (GO:0009636);; Molecular Function: urea transmembrane transporter activity (GO:0015204);; Molecular Function: water channel activity (GO:0015250);; Molecular Function: glycerol channel activity (GO:0015254);; Biological Process: protein homotetramerization (GO:0051289);; Biolog…	K09878|5.8e-167|bom:102266468|K09878 aquaporin-10 | (RefSeq) AQP10; aquaporin 10	[G]	Carbohydrate transport and metabolism	Major intrinsic protein	Aquaporin-7 OS=Macaca fascicularis OX=9541 GN=AQP7 PE=2 SV=1	Aquaporin 10 OS=Bos taurus OX=9913 GN=AQP10 PE=3 SV=3	G	Carbohydrate transport and metabolism	PREDICTED: LOW QUALITY PROTEIN: aquaporin-10 [Bos mutus]
AQP9	[G]	Carbohydrate transport and metabolism	Molecular Function: purine nucleobase transmembrane transporter activity (GO:0005345);; Molecular Function: pyrimidine nucleobase transmembrane transporter activity (GO:0005350);; Cellular Component: integral component of plasma membrane (GO:0005887);; Molecular Function: water channel activity (GO:0015250);; Molecular Function: glycerol channel activity (GO:0015254);; Molecular Function: urea ch…	K09877|2.0e-164|bom:102270843|K09877 aquaporin-9 | (RefSeq) AQP9; aquaporin 9	[G]	Carbohydrate transport and metabolism	Major intrinsic protein	Aquaporin-3 OS=Bos taurus OX=9913 GN=AQP3 PE=2 SV=1	Aquaporin-9 OS=Bos mutus OX=72004 GN=M91_04356 PE=3 SV=1	G	Carbohydrate transport and metabolism	PREDICTED: aquaporin-9 isoform X1 [Bos mutus]
ARAP1	--	--	Molecular Function: GTPase activator activity (GO:0005096);; Molecular Function: phosphatidylinositol-3,4,5-trisphosphate binding (GO:0005547);; Biological Process: signal transduction (GO:0007165);	K18439|0.0e+00|bom:102279066|K18439 Arf-GAP with Rho-GAP domain, ANK repeat and PH domain-containing protein 1 | (RefSeq) ARAP1; ArfGAP with RhoGAP domain, ankyrin repeat and PH domain 1	[TZ]	--	PH domain	Rho GTPase-activating protein 10 OS=Bos taurus OX=9913 GN=ARHGAP10 PE=2 SV=1	Arf-GAP with Rho-GAP domain, ANK repeat and PH domain-containing protein 1 (Fragment) OS=Bos mutus OX=72004 GN=M91_07322 PE=4 SV=1	T	Signal transduction mechanisms	PREDICTED: arf-GAP with Rho-GAP domain, ANK repeat and PH domain-containing protein 1 isoform X1 [Bos mutus]
ARAP3	--	--	Molecular Function: GTPase activator activity (GO:0005096);; Molecular Function: phosphatidylinositol-3,4,5-trisphosphate binding (GO:0005547);; Biological Process: signal transduction (GO:0007165);; Molecular Function: phosphatidylinositol-3,4-bisphosphate binding (GO:0043325);	K12490|0.0e+00|bom:102265022|K12490 Arf-GAP with Rho-GAP domain, ANK repeat and PH domain-containing protein 3 | (RefSeq) ARAP3; ArfGAP with RhoGAP domain, ankyrin repeat and PH domain 3	[TZ]	--	RhoGAP domain	Rho GTPase-activating protein 29 OS=Bos taurus OX=9913 GN=ARHGAP29 PE=2 SV=1	Uncharacterized protein OS=Bos indicus x Bos taurus OX=30522 GN=ARAP3 PE=4 SV=1	T	Signal transduction mechanisms	PREDICTED: LOW QUALITY PROTEIN: arf-GAP with Rho-GAP domain, ANK repeat and PH domain-containing protein 3 [Bos mutus]
ARFGAP1	--	--	Cellular Component: Golgi membrane (GO:0000139);; Molecular Function: molecular_function (GO:0003674);; Molecular Function: GTPase activator activity (GO:0005096);; Cellular Component: cellular_component (GO:0005575);; Cellular Component: intracellular (GO:0005622);; Cellular Component: obsolete cell (GO:0005623);; Cellular Component: cytoplasm (GO:0005737);; Cellular Component: Golgi apparatus (…	K12492|3.1e-246|bom:102269434|K12492 ADP-ribosylation factor GTPase-activating protein 1 | (RefSeq) ARFGAP1; ADP ribosylation factor GTPase activating protein 1	[TUZ]	--	Putative GTPase activating protein for Arf	ADP-ribosylation factor GTPase-activating protein 3 OS=Bos taurus OX=9913 GN=ARFGAP3 PE=2 SV=1	Uncharacterized protein OS=Bos mutus OX=72004 GN=E5288_WYG004272 PE=4 SV=1	T	Signal transduction mechanisms	PREDICTED: ADP-ribosylation factor GTPase-activating protein 1 isoform X1 [Bos mutus]
ARFGAP3	--	--	Molecular Function: GTPase activator activity (GO:0005096);; Molecular Function: metal ion binding (GO:0046872);	K12493|7.4e-287|bom:102279294|K12493 ADP-ribosylation factor GTPase-activating protein 2/3 | (RefSeq) ARFGAP3; ADP ribosylation factor GTPase activating protein 3	[T]	Signal transduction mechanisms	Putative GTPase activating protein for Arf	ADP-ribosylation factor GTPase-activating protein 3 OS=Bos taurus OX=9913 GN=ARFGAP3 PE=2 SV=1	Arf-GAP domain-containing protein OS=Ovis aries OX=9940 GN=ARFGAP3 PE=4 SV=1	T	Signal transduction mechanisms	PREDICTED: ADP-ribosylation factor GTPase-activating protein 3 isoform X1 [Bos mutus]
ARFGEF1	[R]	General function prediction only	Cellular Component: Golgi membrane (GO:0000139);; Molecular Function: ARF guanyl-nucleotide exchange factor activity (GO:0005086);; Cellular Component: nucleoplasm (GO:0005654);; Cellular Component: nucleolus (GO:0005730);; Cellular Component: cytosol (GO:0005829);; Biological Process: Golgi organization (GO:0007030);; Molecular Function: myosin binding (GO:0017022);; Cellular Component: small nu…	K18442|0.0e+00|bom:102269816|K18442 brefeldin A-inhibited guanine nucleotide-exchange protein | (RefSeq) ARFGEF1; ADP ribosylation factor guanine nucleotide exchange factor 1	[U]	Intracellular trafficking, secretion, and vesicular transport	Sec7 domain	Brefeldin A-inhibited guanine nucleotide-exchange protein 1 OS=Bos taurus OX=9913 GN=ARFGEF1 PE=1 SV=1	Brefeldin A-inhibited guanine nucleotide-exchange protein 1 OS=Bos mutus OX=72004 GN=M91_16530 PE=4 SV=1	U	Intracellular trafficking, secretion, and vesicular transport	PREDICTED: brefeldin A-inhibited guanine nucleotide-exchange protein 1 [Bos mutus]
ARFGEF2	[R]	General function prediction only	Cellular Component: Golgi membrane (GO:0000139);; Biological Process: receptor recycling (GO:0001881);; Molecular Function: ARF guanyl-nucleotide exchange factor activity (GO:0005086);; Cellular Component: microtubule organizing center (GO:0005815);; Cellular Component: cytosol (GO:0005829);; Biological Process: Golgi to plasma membrane transport (GO:0006893);; Biological Process: endosome organi…	K18442|0.0e+00|bom:102270489|K18442 brefeldin A-inhibited guanine nucleotide-exchange protein | (RefSeq) ARFGEF2; ADP ribosylation factor guanine nucleotide exchange factor 2	[U]	Intracellular trafficking, secretion, and vesicular transport	Sec7 domain	Brefeldin A-inhibited guanine nucleotide-exchange protein 1 OS=Bos taurus OX=9913 GN=ARFGEF1 PE=1 SV=1	SEC7 domain-containing protein OS=Bos indicus x Bos taurus OX=30522 GN=ARFGEF2 PE=4 SV=1	U	Intracellular trafficking, secretion, and vesicular transport	PREDICTED: brefeldin A-inhibited guanine nucleotide-exchange protein 2 [Bos mutus]
ARFGEF3	--	--	Molecular Function: ARF guanyl-nucleotide exchange factor activity (GO:0005086);; Biological Process: regulation of ARF protein signal transduction (GO:0032012);	K17572|0.0e+00|bom:102267850|K17572 brefeldin A-inhibited guanine nucleotide-exchange protein 3 | (RefSeq) ARFGEF3, KIAA1244; ARFGEF family member 3	[U]	Intracellular trafficking, secretion, and vesicular transport	Dimerisation and cyclophilin-binding domain of Mon2	--	SEC7 domain-containing protein OS=Bos indicus x Bos taurus OX=30522 GN=ARFGEF3 PE=4 SV=1	U	Intracellular trafficking, secretion, and vesicular transport	PREDICTED: brefeldin A-inhibited guanine nucleotide-exchange protein 3 [Bos mutus]
ARHGAP11A	--	--	Biological Process: signal transduction (GO:0007165);	K20635|0.0e+00|bom:102267287|K20635 Rho GTPase-activating protein 11 | (RefSeq) ARHGAP11A; Rho GTPase activating protein 11A	[TZ]	--	RhoGAP domain	Rho GTPase-activating protein 7 OS=Canis lupus familiaris OX=9615 GN=DLC1 PE=2 SV=1	Rho GTPase-activating protein 11A OS=Bos mutus OX=72004 GN=M91_16480 PE=4 SV=1	T	Signal transduction mechanisms	PREDICTED: rho GTPase-activating protein 11A [Bos mutus]
ARHGAP12	--	--	Molecular Function: GTPase activator activity (GO:0005096);; Cellular Component: cytoplasm (GO:0005737);; Biological Process: signal transduction (GO:0007165);; Biological Process: regulation of GTPase activity (GO:0043087);	K20636|0.0e+00|bom:102287029|K20636 Rho GTPase-activating protein 12/27 | (RefSeq) ARHGAP12; Rho GTPase activating protein 12	[T]	Signal transduction mechanisms	Linker region between SH3 and WW domains on ARHGAP12	Rho GTPase-activating protein 12 OS=Macaca fascicularis OX=9541 GN=ARHGAP12 PE=2 SV=1	ARHGAP12 protein OS=Bos taurus OX=9913 GN=ARHGAP12 PE=2 SV=1	T	Signal transduction mechanisms	PREDICTED: LOW QUALITY PROTEIN: rho GTPase-activating protein 12 [Bos mutus]
ARHGAP20	--	--	Biological Process: signal transduction (GO:0007165);	K20641|0.0e+00|bom:102278396|K20641 Rho GTPase-activating protein 20 | (RefSeq) ARHGAP20; Rho GTPase activating protein 20	[T]	Signal transduction mechanisms	RhoGAP domain	--	Rho GTPase-activating protein 20 (Fragment) OS=Bos mutus OX=72004 GN=M91_19657 PE=4 SV=1	T	Signal transduction mechanisms	Rho GTPase-activating protein 20, partial [Bos mutus]
ARHGAP21	--	--	Molecular Function: GTPase activator activity (GO:0005096);; Cellular Component: Golgi apparatus (GO:0005794);; Cellular Component: plasma membrane (GO:0005886);; Biological Process: Golgi organization (GO:0007030);; Biological Process: signal transduction (GO:0007165);; Cellular Component: actin cytoskeleton (GO:0015629);; Cellular Component: cell junction (GO:0030054);; Biological Process: esta…	K20315|0.0e+00|bom:102273348|K20315 Rho GTPase-activating protein 21/23 | (RefSeq) ARHGAP21; Rho GTPase activating protein 21	[R]	General function prediction only	RhoGAP domain	N-chimaerin OS=Bos taurus OX=9913 GN=CHN1 PE=2 SV=1	Uncharacterized protein OS=Bos indicus x Bos taurus OX=30522 GN=ARHGAP21 PE=4 SV=1	T	Signal transduction mechanisms	PREDICTED: LOW QUALITY PROTEIN: rho GTPase-activating protein 21 [Bos mutus]
ARHGAP24	--	--	Biological Process: signal transduction (GO:0007165);	K20642|0.0e+00|biu:109560649|K20642 Rho GTPase-activating protein 22/24/25 | (RefSeq) ARHGAP24; rho GTPase-activating protein 24 isoform X1	[T]	Signal transduction mechanisms	RhoGAP domain	Rho GTPase-activating protein 15 OS=Bos taurus OX=9913 GN=ARHGAP15 PE=2 SV=1	Rho GTPase-activating protein 24 (Fragment) OS=Bos mutus OX=72004 GN=M91_04672 PE=4 SV=1	T	Signal transduction mechanisms	PREDICTED: rho GTPase-activating protein 24 isoform X2 [Bos mutus]
ARHGAP25	--	--	Cellular Component: phagocytic cup (GO:0001891);; Molecular Function: GTPase activator activity (GO:0005096);; Biological Process: phagocytosis, engulfment (GO:0006911);; Biological Process: actin filament organization (GO:0007015);; Biological Process: signal transduction (GO:0007165);; Biological Process: negative regulation of small GTPase mediated signal transduction (GO:0051058);	K20642|0.0e+00|bom:102273994|K20642 Rho GTPase-activating protein 22/24/25 | (RefSeq) ARHGAP25; Rho GTPase activating protein 25	[T]	Signal transduction mechanisms	RhoGAP domain	Active breakpoint cluster region-related protein OS=Bos taurus OX=9913 GN=ABR PE=2 SV=1	Rho GTPase-activating protein 25 OS=Bos mutus OX=72004 GN=M91_09592 PE=4 SV=1	T	Signal transduction mechanisms	PREDICTED: rho GTPase-activating protein 25 isoform X2 [Bos mutus]
ARHGAP26	--	--	Molecular Function: GTPase activator activity (GO:0005096);; Molecular Function: phospholipid binding (GO:0005543);; Biological Process: signal transduction (GO:0007165);; Biological Process: actin cytoskeleton organization (GO:0030036);; Biological Process: regulation of small GTPase mediated signal transduction (GO:0051056);	K20071|0.0e+00|bom:102286890|K20071 Rho GTPase-activating protein 26 | (RefSeq) ARHGAP26; Rho GTPase activating protein 26	[T]	Signal transduction mechanisms	BAR domain of APPL family	Rho GTPase-activating protein 10 OS=Bos taurus OX=9913 GN=ARHGAP10 PE=2 SV=1	Rho GTPase-activating protein 26 (Fragment) OS=Bos mutus OX=72004 GN=M91_20488 PE=4 SV=1	T	Signal transduction mechanisms	PREDICTED: rho GTPase-activating protein 26 isoform X1 [Bos mutus]
ARHGAP27	--	--	Molecular Function: GTPase activator activity (GO:0005096);; Biological Process: signal transduction (GO:0007165);	K20636|0.0e+00|bom:102270474|K20636 Rho GTPase-activating protein 12/27 | (RefSeq) ARHGAP27; Rho GTPase activating protein 27	[T]	Signal transduction mechanisms	RhoGAP domain	Rho GTPase-activating protein 12 OS=Macaca fascicularis OX=9541 GN=ARHGAP12 PE=2 SV=1	Uncharacterized protein OS=Bos indicus x Bos taurus OX=30522 GN=ARHGAP27 PE=4 SV=1	T	Signal transduction mechanisms	PREDICTED: rho GTPase-activating protein 27 [Bos mutus]
ARHGAP28	--	--	Biological Process: signal transduction (GO:0007165);	K20639|0.0e+00|bom:102274083|K20639 Rho GTPase-activating protein 18/28/40 | (RefSeq) ARHGAP28; Rho GTPase activating protein 28	[T]	Signal transduction mechanisms	RhoGAP domain	N-chimaerin OS=Bos taurus OX=9913 GN=CHN1 PE=2 SV=1	Rho-GAP domain-containing protein OS=Bos indicus x Bos taurus OX=30522 GN=ARHGAP28 PE=4 SV=1	T	Signal transduction mechanisms	PREDICTED: rho GTPase-activating protein 28 [Bos mutus]
ARHGAP29	--	--	Molecular Function: GTPase activator activity (GO:0005096);; Cellular Component: cytoplasm (GO:0005737);; Molecular Function: PDZ domain binding (GO:0030165);; Cellular Component: protein-containing complex (GO:0032991);; Biological Process: intracellular signal transduction (GO:0035556);; Molecular Function: metal ion binding (GO:0046872);	K20644|0.0e+00|bom:102268209|K20644 Rho GTPase-activating protein 29/45 | (RefSeq) ARHGAP29; Rho GTPase activating protein 29	[T]	Signal transduction mechanisms	RhoGAP domain	Rho GTPase-activating protein 29 OS=Bos taurus OX=9913 GN=ARHGAP29 PE=2 SV=1	Rho GTPase-activating protein 29 OS=Bos mutus OX=72004 GN=M91_19594 PE=4 SV=1	T	Signal transduction mechanisms	PREDICTED: rho GTPase-activating protein 29 [Bos mutus]
ARHGAP30	--	--	Biological Process: signal transduction (GO:0007165);	K20645|0.0e+00|bom:102270354|K20645 Rho GTPase-activating protein 30 | (RefSeq) ARHGAP30; Rho GTPase activating protein 30	--	--	RhoGAP domain	Active breakpoint cluster region-related protein OS=Bos taurus OX=9913 GN=ABR PE=2 SV=1	Rho GTPase-activating protein 30 (Fragment) OS=Bos mutus OX=72004 GN=M91_20752 PE=4 SV=1	T	Signal transduction mechanisms	Rho GTPase-activating protein 30, partial [Bos mutus]
ARHGAP31	--	--	Biological Process: signal transduction (GO:0007165);	K20646|0.0e+00|bom:102278470|K20646 Rho GTPase-activating protein 31 | (RefSeq) ARHGAP31; Rho GTPase activating protein 31	[T]	Signal transduction mechanisms	RhoGAP domain	N-chimaerin OS=Bos taurus OX=9913 GN=CHN1 PE=2 SV=1	Rho GTPase-activating protein 31 OS=Bos mutus OX=72004 GN=E5288_WYG009530 PE=4 SV=1	T	Signal transduction mechanisms	PREDICTED: rho GTPase-activating protein 31 [Bos mutus]
ARHGAP32	--	--	Biological Process: signal transduction (GO:0007165);; Molecular Function: phosphatidylinositol phosphate binding (GO:1901981);	K20647|0.0e+00|bom:102267231|K20647 Rho GTPase-activating protein 32 | (RefSeq) ARHGAP32; Rho GTPase activating protein 32	[T]	Signal transduction mechanisms	RhoGAP domain	Rho GTPase-activating protein 12 OS=Macaca fascicularis OX=9541 GN=ARHGAP12 PE=2 SV=1	Rho GTPase-activating protein 32 OS=Bos mutus OX=72004 GN=M91_11182 PE=3 SV=1	T	Signal transduction mechanisms	PREDICTED: rho GTPase-activating protein 32 [Bos mutus]
ARHGAP4	--	--	Molecular Function: GTPase activator activity (GO:0005096);; Cellular Component: cytoplasm (GO:0005737);; Biological Process: signal transduction (GO:0007165);; Biological Process: negative regulation of cell migration (GO:0030336);; Molecular Function: Rac GTPase binding (GO:0048365);	K20122|0.0e+00|bom:102274637|K20122 Rho GTPase-activating protein 4 | (RefSeq) ARHGAP4; Rho GTPase activating protein 4	[Z]	Cytoskeleton	RhoGAP domain	--	Rho GTPase activating protein 4 OS=Bos taurus OX=9913 GN=ARHGAP4 PE=4 SV=2	T	Signal transduction mechanisms	PREDICTED: LOW QUALITY PROTEIN: rho GTPase-activating protein 4 [Bos mutus]
ARHGAP44	--	--	Molecular Function: GTPase activator activity (GO:0005096);; Cellular Component: cytoplasm (GO:0005737);; Biological Process: signal transduction (GO:0007165);	K21067|0.0e+00|bom:102287568|K21067 Rho GTPase-activating protein 44 | (RefSeq) ARHGAP44; Rho GTPase activating protein 44	[T]	Signal transduction mechanisms	BAR domain	Rho GTPase-activating protein 35 OS=Canis lupus familiaris OX=9615 GN=ARHGAP35 PE=2 SV=1	Rho GTPase activating protein 44 OS=Bos taurus OX=9913 GN=ARHGAP44 PE=4 SV=1	T	Signal transduction mechanisms	PREDICTED: rho GTPase-activating protein 44 [Bos mutus]
ARHGAP5	--	--	Molecular Function: GTPase activity (GO:0003924);; Molecular Function: GTP binding (GO:0005525);; Cellular Component: endoplasmic reticulum (GO:0005783);; Cellular Component: cytosol (GO:0005829);; Biological Process: signal transduction (GO:0007165);; Molecular Function: SH2 domain binding (GO:0042169);	K13709|0.0e+00|bom:102280907|K13709 Rho GTPase-activating protein 5 | (RefSeq) ARHGAP5; Rho GTPase activating protein 5	[T]	Signal transduction mechanisms	RhoGAP domain	Rho GTPase-activating protein 35 OS=Canis lupus familiaris OX=9615 GN=ARHGAP35 PE=2 SV=1	Uncharacterized protein OS=Bos indicus x Bos taurus OX=30522 GN=ARHGAP5 PE=4 SV=1	T	Signal transduction mechanisms	PREDICTED: LOW QUALITY PROTEIN: rho GTPase-activating protein 5 [Bos mutus]
ARHGAP6	--	--	Molecular Function: GTPase activator activity (GO:0005096);; Biological Process: actin filament organization (GO:0007015);; Biological Process: signal transduction (GO:0007165);	K20631|0.0e+00|bom:102285093|K20631 Rho GTPase-activating protein 6 | (RefSeq) ARHGAP6; Rho GTPase activating protein 6	[TZ]	--	RhoGAP domain	Rho GTPase-activating protein 36 OS=Bos taurus OX=9913 GN=ARHGAP36 PE=2 SV=1	Rho GTPase-activating protein 6 (Fragment) OS=Bos mutus OX=72004 GN=M91_02950 PE=4 SV=1	T	Signal transduction mechanisms	Rho GTPase-activating protein 6, partial [Bos mutus]
ARHGAP9	--	--	Biological Process: cell activation (GO:0001775);; Biological Process: immune effector process (GO:0002252);; Biological Process: cell activation involved in immune response (GO:0002263);; Biological Process: myeloid leukocyte activation (GO:0002274);; Biological Process: myeloid cell activation involved in immune response (GO:0002275);; Biological Process: neutrophil activation involved in immun…	K20634|0.0e+00|bom:102284339|K20634 Rho GTPase-activating protein 9 | (RefSeq) ARHGAP9; Rho GTPase activating protein 9	[T]	Signal transduction mechanisms	RhoGAP domain	Rho GTPase-activating protein 15 OS=Bos taurus OX=9913 GN=ARHGAP15 PE=2 SV=1	Uncharacterized protein OS=Bos mutus OX=72004 GN=E5288_WYG018330 PE=4 SV=1	T	Signal transduction mechanisms	PREDICTED: rho GTPase-activating protein 9 [Bos mutus]
ARHGDIB	--	--	Molecular Function: Rho GDP-dissociation inhibitor activity (GO:0005094);; Cellular Component: cytoplasm (GO:0005737);	K12462|2.3e-154|bbub:102415171|K12462 Rho GDP-dissociation inhibitor | (RefSeq) ARHGDIB; rho GDP-dissociation inhibitor 2 isoform X1	[T]	Signal transduction mechanisms	RHO protein GDP dissociation inhibitor	Rho GDP-dissociation inhibitor 2 OS=Bos taurus OX=9913 GN=ARHGDIB PE=2 SV=3	Uncharacterized protein OS=Bos indicus x Bos taurus OX=30522 GN=ERP27 PE=3 SV=1	T	Signal transduction mechanisms	rho GDP-dissociation inhibitor 2 isoform X1 [Bos taurus]
ARHGEF1	--	--	Molecular Function: Rho guanyl-nucleotide exchange factor activity (GO:0005089);; Cellular Component: cytosol (GO:0005829);; Cellular Component: plasma membrane (GO:0005886);	K12330|0.0e+00|bom:102271873|K12330 Rho guanine nucleotide exchange factor 1 | (RefSeq) ARHGEF1; Rho guanine nucleotide exchange factor 1	[T]	Signal transduction mechanisms	Regulator of G protein signalling-like domain	Rho guanine nucleotide exchange factor 3 OS=Macaca fascicularis OX=9541 GN=ARHGEF3 PE=2 SV=1	Rho guanine nucleotide exchange factor 1 OS=Bos taurus OX=9913 GN=ARHGEF1 PE=4 SV=1	T	Signal transduction mechanisms	PREDICTED: rho guanine nucleotide exchange factor 1 [Bos mutus]
ARHGEF10	--	--	Molecular Function: Rho guanyl-nucleotide exchange factor activity (GO:0005089);; Cellular Component: centrosome (GO:0005813);; Cellular Component: cytosol (GO:0005829);; Molecular Function: kinesin binding (GO:0019894);; Biological Process: myelination in peripheral nervous system (GO:0022011);; Biological Process: regulation of Rho protein signal transduction (GO:0035023);; Biological Process: …	K16727|0.0e+00|bom:102273373|K16727 Rho guanine nucleotide exchange factor 10 | (RefSeq) ARHGEF10; Rho guanine nucleotide exchange factor 10	[T]	Signal transduction mechanisms	WD40 repeated domain	Rho guanine nucleotide exchange factor 10-like protein OS=Bos taurus OX=9913 GN=ARHGEF10L PE=2 SV=1	DH domain-containing protein OS=Bos indicus x Bos taurus OX=30522 GN=ARHGEF10 PE=4 SV=1	T	Signal transduction mechanisms	PREDICTED: LOW QUALITY PROTEIN: rho guanine nucleotide exchange factor 10 [Bos mutus]
ARHGEF11	--	--	Molecular Function: G protein-coupled receptor binding (GO:0001664);; Molecular Function: Rho guanyl-nucleotide exchange factor activity (GO:0005089);; Cellular Component: cytoplasm (GO:0005737);; Biological Process: G protein-coupled receptor signaling pathway (GO:0007186);; Biological Process: Rho protein signal transduction (GO:0007266);	K12331|0.0e+00|bom:102265611|K12331 Rho guanine nucleotide exchange factor 11 | (RefSeq) ARHGEF11; Rho guanine nucleotide exchange factor 11	[T]	Signal transduction mechanisms	Regulator of G protein signalling-like domain	Proto-oncogene vav OS=Bos taurus OX=9913 GN=VAV1 PE=2 SV=1	Uncharacterized protein OS=Bos indicus x Bos taurus OX=30522 GN=ARHGEF11 PE=4 SV=1	T	Signal transduction mechanisms	PREDICTED: rho guanine nucleotide exchange factor 11 [Bos mutus]
ARHGEF12	--	--	Molecular Function: G protein-coupled receptor binding (GO:0001664);; Molecular Function: Rho guanyl-nucleotide exchange factor activity (GO:0005089);; Molecular Function: GTPase activator activity (GO:0005096);; Cellular Component: cytoplasm (GO:0005737);; Biological Process: G protein-coupled receptor signaling pathway (GO:0007186);; Biological Process: Rho protein signal transduction (GO:00072…	K07532|0.0e+00|bom:102277776|K07532 Rho guanine nucleotide exchange factor 12 | (RefSeq) ARHGEF12; Rho guanine nucleotide exchange factor 12	[T]	Signal transduction mechanisms	Regulator of G protein signalling-like domain	Rho guanine nucleotide exchange factor 2 OS=Canis lupus familiaris OX=9615 GN=ARHGEF2 PE=1 SV=1	Rho guanine nucleotide exchange factor 12 OS=Bos taurus OX=9913 GN=ARHGEF12 PE=4 SV=2	T	Signal transduction mechanisms	PREDICTED: rho guanine nucleotide exchange factor 12 [Bos mutus]
ARHGEF17	--	--	Molecular Function: Rho guanyl-nucleotide exchange factor activity (GO:0005089);	K20689|0.0e+00|bom:102285515|K20689 Rho guanine nucleotide exchange factor 17 | (RefSeq) ARHGEF17; Rho guanine nucleotide exchange factor 17	[T]	Signal transduction mechanisms	WD40 repeated domain	Rho guanine nucleotide exchange factor 10-like protein OS=Pongo abelii OX=9601 GN=ARHGEF10L PE=2 SV=1	Rho guanine nucleotide exchange factor 17 OS=Bos mutus OX=72004 GN=M91_07329 PE=4 SV=1	T	Signal transduction mechanisms	PREDICTED: rho guanine nucleotide exchange factor 17 [Bos mutus]
ARHGEF2	--	--	Molecular Function: guanyl-nucleotide exchange factor activity (GO:0005085);; Biological Process: intracellular signal transduction (GO:0035556);; Molecular Function: metal ion binding (GO:0046872);	K12791|0.0e+00|bom:102278165|K12791 Rho guanine nucleotide exchange factor 2 | (RefSeq) ARHGEF2; Rho/Rac guanine nucleotide exchange factor 2	[T]	Signal transduction mechanisms	PH domain	Rho guanine nucleotide exchange factor 2 OS=Sus scrofa OX=9823 GN=ARHGEF2 PE=2 SV=1	Guanine nucleotide exchange factor H1 OS=Bos indicus x Bos taurus OX=30522 GN=ARHGEF2 PE=4 SV=1	T	Signal transduction mechanisms	PREDICTED: rho guanine nucleotide exchange factor 2 [Bos mutus]
ARHGEF25	--	--	Molecular Function: Rho guanyl-nucleotide exchange factor activity (GO:0005089);; Cellular Component: cellular_component (GO:0005575);; Cellular Component: intracellular (GO:0005622);; Cellular Component: obsolete cell (GO:0005623);; Cellular Component: cytoplasm (GO:0005737);; Cellular Component: cytosol (GO:0005829);; Cellular Component: plasma membrane (GO:0005886);; Biological Process: cell c…	K20690|0.0e+00|bom:102281644|K20690 Rho guanine nucleotide exchange factor 25 | (RefSeq) ARHGEF25; Rho guanine nucleotide exchange factor 25	[T]	Signal transduction mechanisms	RhoGEF domain	Proto-oncogene vav OS=Bos taurus OX=9913 GN=VAV1 PE=2 SV=1	Uncharacterized protein OS=Bos mutus OX=72004 GN=E5288_WYG018374 PE=4 SV=1	T	Signal transduction mechanisms	PREDICTED: rho guanine nucleotide exchange factor 25 isoform X2 [Bos mutus]
ARHGEF26	--	--	Molecular Function: guanyl-nucleotide exchange factor activity (GO:0005085);	K13744|6.7e-285|bom:102288148|K13744 Rho guanine nucleotide exchange factor 26 | (RefSeq) ARHGEF26; Rho guanine nucleotide exchange factor 26	[T]	Signal transduction mechanisms	RhoGEF domain	Ephexin-1 OS=Pongo abelii OX=9601 GN=NGEF PE=2 SV=1	Rho guanine nucleotide exchange factor 26 (Fragment) OS=Bos mutus OX=72004 GN=M91_00483 PE=4 SV=1	T	Signal transduction mechanisms	PREDICTED: rho guanine nucleotide exchange factor 26 [Bos mutus]
ARHGEF28	--	--	Molecular Function: guanyl-nucleotide exchange factor activity (GO:0005085);; Biological Process: intracellular signal transduction (GO:0035556);; Molecular Function: metal ion binding (GO:0046872);	K21072|0.0e+00|bom:102269340|K21072 A-kinase anchor protein 28 | (RefSeq) ARHGEF28; Rho guanine nucleotide exchange factor 28	[T]	Signal transduction mechanisms	PH domain	Rho guanine nucleotide exchange factor 2 OS=Canis lupus familiaris OX=9615 GN=ARHGEF2 PE=1 SV=1	Uncharacterized protein OS=Bos indicus x Bos taurus OX=30522 GN=ARHGEF28 PE=4 SV=1	T	Signal transduction mechanisms	PREDICTED: rho guanine nucleotide exchange factor 28 [Bos mutus]
ARHGEF37	--	--	Molecular Function: guanyl-nucleotide exchange factor activity (GO:0005085);; Cellular Component: cytoplasm (GO:0005737);	K20710|0.0e+00|bom:102271150|K20710 Rho guanine nucleotide exchange factor 37 | (RefSeq) ARHGEF37; Rho guanine nucleotide exchange factor 37	[T]	Signal transduction mechanisms	RhoGEF domain	Proto-oncogene vav OS=Bos taurus OX=9913 GN=VAV1 PE=2 SV=1	Rho guanine nucleotide exchange factor 37 OS=Bos mutus OX=72004 GN=M91_14219 PE=4 SV=1	T	Signal transduction mechanisms	PREDICTED: rho guanine nucleotide exchange factor 37 [Bos mutus]
ARHGEF38	--	--	Molecular Function: guanyl-nucleotide exchange factor activity (GO:0005085);; Cellular Component: cytoplasm (GO:0005737);	K20711|0.0e+00|bom:102283258|K20711 Rho guanine nucleotide exchange factor 38 | (RefSeq) ARHGEF38; Rho guanine nucleotide exchange factor 38	[T]	Signal transduction mechanisms	RhoGEF domain	Dynamin-binding protein OS=Canis lupus familiaris OX=9615 GN=DNMBP PE=3 SV=2	Uncharacterized protein OS=Bos indicus x Bos taurus OX=30522 GN=ARHGEF38 PE=4 SV=1	T	Signal transduction mechanisms	PREDICTED: rho guanine nucleotide exchange factor 38 [Bos mutus]
ARHGEF4	--	--	Molecular Function: protein domain specific binding (GO:0019904);; Biological Process: lamellipodium assembly (GO:0030032);; Molecular Function: Rac guanyl-nucleotide exchange factor activity (GO:0030676);; Biological Process: intracellular signal transduction (GO:0035556);; Biological Process: filopodium assembly (GO:0046847);	K05769|0.0e+00|bom:102272048|K05769 Rho guanine nucleotide exchange factor 4/29 | (RefSeq) ARHGEF4; Rho guanine nucleotide exchange factor 4	[T]	Signal transduction mechanisms	RhoGEF domain	Rho guanine nucleotide exchange factor 9 OS=Bos taurus OX=9913 GN=ARHGEF9 PE=2 SV=1	Uncharacterized protein OS=Bos indicus x Bos taurus OX=30522 GN=ARHGEF4 PE=4 SV=1	T	Signal transduction mechanisms	PREDICTED: rho guanine nucleotide exchange factor 4 [Bos mutus]
ARHGEF40	--	--	Molecular Function: guanyl-nucleotide exchange factor activity (GO:0005085);	K24316|0.0e+00|bom:102269007|K24316 Rho guanine nucleotide exchange factor 40 | (RefSeq) ARHGEF40; Rho guanine nucleotide exchange factor 40	[T]	Signal transduction mechanisms	RhoGEF domain	--	Rho guanine nucleotide exchange factor 40 (Fragment) OS=Bos mutus OX=72004 GN=M91_12653 PE=4 SV=1	T	Signal transduction mechanisms	Rho guanine nucleotide exchange factor 40, partial [Bos mutus]
ARHGEF5	--	--	Molecular Function: guanyl-nucleotide exchange factor activity (GO:0005085);; Biological Process: intracellular signal transduction (GO:0035556);	K20684|0.0e+00|bom:102275539|K20684 Rho guanine nucleotide exchange factor 5 | (RefSeq) ARHGEF5; Rho guanine nucleotide exchange factor 5	[T]	Signal transduction mechanisms	RhoGEF 5/35 N-terminal disordered region	Ephexin-1 OS=Pongo abelii OX=9601 GN=NGEF PE=2 SV=1	Rho guanine nucleotide exchange factor 5 (Fragment) OS=Bos mutus OX=72004 GN=M91_02334 PE=4 SV=1	T	Signal transduction mechanisms	PREDICTED: rho guanine nucleotide exchange factor 5 [Bos mutus]
ARHGEF7	--	--	Molecular Function: guanyl-nucleotide exchange factor activity (GO:0005085);	K13710|0.0e+00|bom:102283334|K13710 Rho guanine nucleotide exchange factor 7 | (RefSeq) ARHGEF7; Rho guanine nucleotide exchange factor 7	[F]	Nucleotide transport and metabolism	Unstructured region two on RhoGEF 6 and 7	--	Uncharacterized protein OS=Bos indicus x Bos taurus OX=30522 GN=ARHGEF7 PE=4 SV=1	T	Signal transduction mechanisms	PREDICTED: rho guanine nucleotide exchange factor 7 [Bos mutus]
ARID1A	--	--	Biological Process: negative regulation of transcription by RNA polymerase II (GO:0000122);; Biological Process: formation of primary germ layer (GO:0001704);; Biological Process: neural tube closure (GO:0001843);; Biological Process: cardiac chamber development (GO:0003205);; Biological Process: optic cup formation involved in camera-type eye development (GO:0003408);; Molecular Function: DNA bi…	K11653|0.0e+00|bom:102271998|K11653 AT-rich interactive domain-containing protein 1 | (RefSeq) ARID1A; AT-rich interaction domain 1A	[B]	Chromatin structure and dynamics	SWI/SNF-like complex subunit BAF250/Osa	--	ARID domain-containing protein OS=Bos indicus x Bos taurus OX=30522 GN=ARID1A PE=4 SV=1	K	Transcription	PREDICTED: AT-rich interactive domain-containing protein 1A isoform X1 [Bos mutus]
ARID3B	--	--	Molecular Function: RNA polymerase II cis-regulatory region sequence-specific DNA binding (GO:0000978);; Molecular Function: DNA-binding transcription activator activity, RNA polymerase II-specific (GO:0001228);; Cellular Component: nucleoplasm (GO:0005654);	K20719|2.0e-64|csab:103219257|K20719 sigma non-opioid intracellular receptor | (RefSeq) sigma non-opioid intracellular receptor 1	[K]	Transcription	ARID/BRIGHT DNA binding domain	--	AT-rich interactive domain-containing protein 3B OS=Bos mutus OX=72004 GN=M91_08453 PE=4 SV=1	K	Transcription	PREDICTED: AT-rich interactive domain-containing protein 3B isoform X1 [Bos mutus]
ARID3C	--	--	Molecular Function: RNA polymerase II transcription regulatory region sequence-specific DNA binding (GO:0000977);; Molecular Function: DNA-binding transcription activator activity, RNA polymerase II-specific (GO:0001228);; Molecular Function: chromatin binding (GO:0003682);; Cellular Component: nucleus (GO:0005634);; Cellular Component: cytoplasm (GO:0005737);; Cellular Component: membrane raft (…	K20719|1.4e-147|csab:103219257|K20719 sigma non-opioid intracellular receptor | (RefSeq) sigma non-opioid intracellular receptor 1	[K]	Transcription	ARID/BRIGHT DNA binding domain	--	AT-rich interaction domain 3C OS=Bos taurus OX=9913 GN=ARID3C PE=4 SV=2	K	Transcription	PREDICTED: LOW QUALITY PROTEIN: AT-rich interactive domain-containing protein 3C [Bos mutus]
ARID4A	--	--	Molecular Function: transcription regulatory region sequence-specific DNA binding (GO:0000976);; Cellular Component: nucleus (GO:0005634);; Cellular Component: nucleoplasm (GO:0005654);; Cellular Component: cytosol (GO:0005829);; Cellular Component: plasma membrane (GO:0005886);; Biological Process: regulation of gene expression by genetic imprinting (GO:0006349);; Biological Process: regulation …	K19194|0.0e+00|bom:102278071|K19194 AT-rich interactive domain-containing protein 4A | (RefSeq) ARID4A; AT-rich interaction domain 4A	[BK]	--	RBB1NT (NUC162) domain	AT-rich interactive domain-containing protein 5A OS=Bos taurus OX=9913 GN=ARID5A PE=2 SV=1	AT-rich interaction domain 4A OS=Bos taurus OX=9913 GN=ARID4A PE=4 SV=3	--	--	PREDICTED: AT-rich interactive domain-containing protein 4A [Bos mutus]
ARID4B	--	--	Molecular Function: DNA binding (GO:0003677);; Cellular Component: nucleus (GO:0005634);; Biological Process: regulation of gene expression by genetic imprinting (GO:0006349);; Biological Process: spermatogenesis (GO:0007283);; Biological Process: histone H4-K20 trimethylation (GO:0034773);; Biological Process: histone H3-K9 trimethylation (GO:0036124);; Biological Process: positive regulation of…	K19195|0.0e+00|bom:102264974|K19195 AT-rich interactive domain-containing protein 4B | (RefSeq) ARID4B; AT-rich interaction domain 4B	[BK]	--	RBB1NT (NUC162) domain	AT-rich interactive domain-containing protein 5A OS=Bos taurus OX=9913 GN=ARID5A PE=2 SV=1	ARID domain-containing protein OS=Bos indicus x Bos taurus OX=30522 GN=ARID4B PE=4 SV=1	--	--	PREDICTED: AT-rich interactive domain-containing protein 4B, partial [Bos mutus]
ARID5B	--	--	Molecular Function: RNA polymerase II transcription regulatory region sequence-specific DNA binding (GO:0000977);; Molecular Function: DNA-binding transcription repressor activity, RNA polymerase II-specific (GO:0001227);; Biological Process: kidney development (GO:0001822);; Molecular Function: transcription coactivator activity (GO:0003713);; Cellular Component: nucleus (GO:0005634);; Biologica…	K00844|1.9e-40|tng:GSTEN00014575G001|K00844 hexokinase [EC:2.7.1.1] | (RefSeq) unnamed protein product	[K]	Transcription	ARID/BRIGHT DNA binding domain	AT-rich interactive domain-containing protein 5B OS=Bos taurus OX=9913 GN=ARID5B PE=3 SV=1	AT-rich interactive domain-containing protein 5B OS=Bos taurus OX=9913 GN=ARID5B PE=3 SV=1	K	Transcription	PREDICTED: AT-rich interactive domain-containing protein 5B isoform X1 [Bos mutus]
ARL13B	--	--	Biological Process: heart looping (GO:0001947);; Molecular Function: GTP binding (GO:0005525);; Cellular Component: axoneme (GO:0005930);; Biological Process: smoothened signaling pathway (GO:0007224);; Biological Process: dorsal/ventral pattern formation (GO:0009953);; Biological Process: neural tube patterning (GO:0021532);; Biological Process: interneuron migration from the subpallium to the c…	K07962|1.4e-225|bom:102282256|K07962 ADP-ribosylation factor-like protein 13B | (RefSeq) ARL13B; ADP ribosylation factor like GTPase 13B	[U]	Intracellular trafficking, secretion, and vesicular transport	ADP-ribosylation factor family	ADP-ribosylation factor-like protein 2 OS=Bos taurus OX=9913 GN=ARL2 PE=1 SV=1	ADP-ribosylation factor-like protein 13B OS=Bos mutus OX=72004 GN=M91_03550 PE=4 SV=1	U	Intracellular trafficking, secretion, and vesicular transport	PREDICTED: ADP-ribosylation factor-like protein 13B isoform X1 [Bos mutus]
ARL14	[U]	Intracellular trafficking, secretion, and vesicular transport	Molecular Function: GTP binding (GO:0005525);	K17200|1.4e-105|bom:102278087|K17200 ADP-ribosylation factor-like protein 14 | (RefSeq) ARL14; ADP ribosylation factor like GTPase 14	[U]	Intracellular trafficking, secretion, and vesicular transport	ADP-ribosylation factor family	ADP-ribosylation factor 3 OS=Bos taurus OX=9913 GN=ARF3 PE=2 SV=3	ADP-ribosylation factor-like protein 14 OS=Bos mutus OX=72004 GN=M91_10087 PE=3 SV=1	U	Intracellular trafficking, secretion, and vesicular transport	PREDICTED: ADP-ribosylation factor-like protein 14 [Bos mutus]
ARL5A	--	--	Molecular Function: GTP binding (GO:0005525);; Biological Process: protein localization to Golgi membrane (GO:1903292);	K07949|2.0e-77|bbub:102409237|K07949 ADP-ribosylation factor-like protein 5A | (RefSeq) ARL5A; ADP-ribosylation factor-like protein 5A	[U]	Intracellular trafficking, secretion, and vesicular transport	ADP-ribosylation factor family	ADP-ribosylation factor-like protein 5A OS=Bos taurus OX=9913 GN=ARL5A PE=2 SV=1	Uncharacterized protein OS=Bos indicus x Bos taurus OX=30522 GN=ARL5A PE=3 SV=1	U	Intracellular trafficking, secretion, and vesicular transport	ADP-ribosylation factor-like protein 5A [Bos taurus]
ARL6	[U]	Intracellular trafficking, secretion, and vesicular transport	Molecular Function: GTPase activity (GO:0003924);; Molecular Function: GTP binding (GO:0005525);; Cellular Component: cytosol (GO:0005829);; Cellular Component: cilium (GO:0005929);; Biological Process: brain development (GO:0007420);; Biological Process: regulation of smoothened signaling pathway (GO:0008589);; Biological Process: retina layer formation (GO:0010842);; Cellular Component: membran…	K07951|2.0e-101|bbub:102395818|K07951 ADP-ribosylation factor-like protein 6 | (RefSeq) ARL6; ADP-ribosylation factor-like protein 6 isoform X1	[U]	Intracellular trafficking, secretion, and vesicular transport	ADP-ribosylation factor family	ADP-ribosylation factor-like protein 6 OS=Bos taurus OX=9913 GN=ARL6 PE=1 SV=1	ADP-ribosylation factor-like protein 6 OS=Bos indicus x Bos taurus OX=30522 GN=ARL6 PE=3 SV=1	U	Intracellular trafficking, secretion, and vesicular transport	ADP-ribosylation factor-like protein 6 [Bos taurus]
ARMC10	--	--	Molecular Function: p53 binding (GO:0002039);; Molecular Function: molecular_function (GO:0003674);; Molecular Function: binding (GO:0005488);; Molecular Function: protein binding (GO:0005515);; Cellular Component: cellular_component (GO:0005575);; Cellular Component: intracellular (GO:0005622);; Cellular Component: obsolete cell (GO:0005623);; Cellular Component: cytoplasm (GO:0005737);; Cellula…	--	--	--	Armadillo-like	Armadillo repeat-containing X-linked protein 3 OS=Pongo abelii OX=9601 GN=ARMCX3 PE=2 SV=1	Arm_2 domain-containing protein OS=Bos mutus OX=72004 GN=E5288_WYG007897 PE=4 SV=1	S	Function unknown	PREDICTED: armadillo repeat-containing protein 10 [Bos mutus]
ARMC2	--	--	--	K24123|0.0e+00|bom:102270802|K24123 armadillo repeat-containing protein 2 | (RefSeq) ARMC2; armadillo repeat containing 2	[TW]	--	Armadillo/beta-catenin-like repeat	Armadillo repeat-containing protein 2 OS=Bos taurus OX=9913 GN=ARMC2 PE=3 SV=1	Uncharacterized protein OS=Bos mutus OX=72004 GN=E5288_WYG001279 PE=4 SV=1	--	--	PREDICTED: armadillo repeat-containing protein 2 [Bos mutus]
ARMC3	--	--	Molecular Function: protein binding (GO:0005515);; Cellular Component: cellular_component (GO:0005575);; Cellular Component: intracellular (GO:0005622);; Cellular Component: obsolete cell (GO:0005623);; Cellular Component: nucleus (GO:0005634);; Cellular Component: cytoplasm (GO:0005737);; Cellular Component: organelle (GO:0043226);; Cellular Component: membrane-bounded organelle (GO:0043227);; C…	--	[S]	Function unknown	Armadillo/beta-catenin-like repeat	--	Armadillo repeat-containing protein 3 (Fragment) OS=Bos mutus OX=72004 GN=M91_16233 PE=4 SV=1	S	Function unknown	PREDICTED: armadillo repeat-containing protein 3 [Bos mutus]
ARMC4	--	--	Biological Process: cilium movement (GO:0003341);; Biological Process: regulation of cilium beat frequency (GO:0003356);; Cellular Component: axoneme (GO:0005930);; Biological Process: determination of left/right symmetry (GO:0007368);; Biological Process: heart development (GO:0007507);; Biological Process: ventricular system development (GO:0021591);; Biological Process: outer dynein arm assemb…	K24125|0.0e+00|bom:102282690|K24125 armadillo repeat-containing protein 4 | (RefSeq) ARMC4; armadillo repeat containing 4	[S]	Function unknown	Armadillo/beta-catenin-like repeat	--	Armadillo repeat containing 4 OS=Bos taurus OX=9913 GN=ARMC4 PE=4 SV=3	S	Function unknown	PREDICTED: armadillo repeat-containing protein 4 [Bos mutus]
ARMC6	--	--	Biological Process: hematopoietic progenitor cell differentiation (GO:0002244);; Biological Process: immune system process (GO:0002376);; Biological Process: immune system development (GO:0002520);; Molecular Function: protein binding (GO:0005515);; Cellular Component: cellular_component (GO:0005575);; Cellular Component: intracellular (GO:0005622);; Cellular Component: obsolete cell (GO:0005623)…	--	[S]	Function unknown	Armadillo/beta-catenin-like repeat	Armadillo repeat-containing protein 6 OS=Pongo abelii OX=9601 GN=ARMC6 PE=2 SV=1	Armadillo repeat-containing protein 6 (Fragment) OS=Bos mutus OX=72004 GN=M91_10165 PE=4 SV=1	S	Function unknown	PREDICTED: armadillo repeat-containing protein 6 [Bos mutus]
ARMC9	--	--	Cellular Component: centriole (GO:0005814);; Cellular Component: ciliary basal body (GO:0036064);; Biological Process: positive regulation of smoothened signaling pathway (GO:0045880);; Biological Process: cilium assembly (GO:0060271);; Cellular Component: ciliary tip (GO:0097542);	K22864|0.0e+00|biu:109571950|K22864 LisH domain-containing protein ARMC9 | (RefSeq) ARMC9; lisH domain-containing protein ARMC9 isoform X1	--	--	--	LisH domain-containing protein ARMC9 OS=Bos taurus OX=9913 GN=ARMC9 PE=2 SV=1	LisH domain-containing protein ARMC9 OS=Bos indicus x Bos taurus OX=30522 GN=ARMC9 PE=4 SV=1	S	Function unknown	PREDICTED: lisH domain-containing protein ARMC9 isoform X1 [Bos mutus]
ARMCX2	--	--	--	--	--	--	Armadillo-like	Armadillo repeat-containing X-linked protein 1 OS=Pongo abelii OX=9601 GN=ARMCX1 PE=2 SV=1	Arm_2 domain-containing protein OS=Bos indicus x Bos taurus OX=30522 GN=ARMCX2 PE=4 SV=1	S	Function unknown	armadillo repeat-containing X-linked protein 2 [Bos indicus x Bos taurus]
ARMCX5	--	--	--	--	--	--	Armadillo-like	Armadillo repeat-containing X-linked protein 5 OS=Pongo abelii OX=9601 GN=ARMCX5 PE=2 SV=1	Armadillo repeat containing X-linked 5 OS=Bos taurus OX=9913 GN=ARMCX5 PE=4 SV=2	S	Function unknown	PREDICTED: LOW QUALITY PROTEIN: armadillo repeat-containing X-linked protein 5 [Bos mutus]
ARNT	[T]	Signal transduction mechanisms	Molecular Function: RNA polymerase II cis-regulatory region sequence-specific DNA binding (GO:0000978);; Biological Process: response to hypoxia (GO:0001666);; Biological Process: embryonic placenta development (GO:0001892);; Molecular Function: nuclear receptor activity (GO:0004879);; Cellular Component: cytoplasm (GO:0005737);; Biological Process: positive regulation of vascular endothelial gro…	K09097|0.0e+00|bbub:102407029|K09097 aryl hydrocarbon receptor nuclear translocator | (RefSeq) ARNT; aryl hydrocarbon receptor nuclear translocator isoform X1	[K]	Transcription	PAS fold	Aryl hydrocarbon receptor nuclear translocator OS=Bos taurus OX=9913 GN=ARNT PE=1 SV=1	Aryl hydrocarbon receptor nuclear translocator OS=Bos indicus x Bos taurus OX=30522 GN=ARNT PE=4 SV=1	K	Transcription	aryl hydrocarbon receptor nuclear translocator isoform X1 [Bos indicus x Bos taurus]
ARNTL2	[T]	Signal transduction mechanisms	Molecular Function: DNA-binding transcription factor activity (GO:0003700);; Cellular Component: nucleus (GO:0005634);; Cellular Component: transcription regulator complex (GO:0005667);; Cellular Component: cytoplasm (GO:0005737);; Molecular Function: protein dimerization activity (GO:0046983);	K09099|0.0e+00|bom:102274311|K09099 aryl hydrocarbon receptor nuclear translocator-like protein 2 | (RefSeq) ARNTL2; aryl hydrocarbon receptor nuclear translocator like 2	[K]	Transcription	PAS domain	Aryl hydrocarbon receptor nuclear translocator-like protein 1 OS=Pongo abelii OX=9601 GN=ARNTL PE=2 SV=1	Uncharacterized protein OS=Bos mutus OX=72004 GN=M91_13238 PE=4 SV=1	K	Transcription	PREDICTED: aryl hydrocarbon receptor nuclear translocator-like protein 2 isoform X1 [Bos mutus]
ARPP21	--	--	Molecular Function: nucleic acid binding (GO:0003676);	K02360|2.7e-49|phu:Phum_PHUM035250|K02360 a component of the cytoplasm (encore) | (RefSeq) R3H domain-containing protein, putative	[A]	RNA processing and modification	SUZ domain	R3H domain-containing protein 2 OS=Bos taurus OX=9913 GN=R3HDM2 PE=2 SV=1	Uncharacterized protein OS=Bos indicus x Bos taurus OX=30522 GN=ARPP21 PE=4 SV=1	A	RNA processing and modification	PREDICTED: cAMP-regulated phosphoprotein 21 [Bos mutus]
ARRDC1	--	--	Molecular Function: molecular_function (GO:0003674);; Molecular Function: binding (GO:0005488);; Molecular Function: protein binding (GO:0005515);; Cellular Component: cellular_component (GO:0005575);; Cellular Component: extracellular region (GO:0005576);; Cellular Component: intracellular (GO:0005622);; Cellular Component: obsolete cell (GO:0005623);; Cellular Component: cytoplasm (GO:0005737);…	K15180|4.0e-71|tng:GSTEN00006631G001|K15180 negative elongation factor B | (RefSeq) unnamed protein product	[R]	General function prediction only	Arrestin (or S-antigen), C-terminal domain	--	Arrestin domain-containing protein 1 (Fragment) OS=Bos mutus OX=72004 GN=M91_00221 PE=3 SV=1	S	Function unknown	PREDICTED: arrestin domain-containing protein 1 [Bos mutus]
ARSB	[P]	Inorganic ion transport and metabolism	Molecular Function: sulfuric ester hydrolase activity (GO:0008484);	K01135|8.7e-265|bom:102279001|K01135 arylsulfatase B [EC:3.1.6.12] | (RefSeq) ARSB; arylsulfatase B	[R]	General function prediction only	Sulfatase	Arylsulfatase B OS=Felis catus OX=9685 GN=ARSB PE=2 SV=1	Arylsulfatase B (Fragment) OS=Bos mutus OX=72004 GN=M91_15985 PE=3 SV=1	P	Inorganic ion transport and metabolism	PREDICTED: arylsulfatase B, partial [Bos mutus]
ARSG	[P]	Inorganic ion transport and metabolism	Molecular Function: sulfuric ester hydrolase activity (GO:0008484);	K12381|0.0e+00|bom:102277893|K12381 arylsulfatase G [EC:3.1.6.-] | (RefSeq) ARSG; arylsulfatase G	[R]	General function prediction only	Sulfatase	Arylsulfatase G OS=Canis lupus familiaris OX=9615 GN=ARSG PE=2 SV=1	Arylsulfatase G (Fragment) OS=Bos mutus OX=72004 GN=M91_10353 PE=3 SV=1	P	Inorganic ion transport and metabolism	PREDICTED: arylsulfatase G [Bos mutus]
ARSH	[P]	Inorganic ion transport and metabolism	Molecular Function: sulfuric ester hydrolase activity (GO:0008484);; Cellular Component: integral component of membrane (GO:0016021);	K12374|0.0e+00|bom:102286629|K12374 arylsulfatase D/F/H [EC:3.1.6.-] | (RefSeq) ARSH; arylsulfatase family member H	[R]	General function prediction only	Sulfatase	Arylsulfatase H OS=Canis lupus familiaris OX=9615 GN=ARSH PE=2 SV=1	Arylsulfatase H OS=Bos mutus OX=72004 GN=M91_07686 PE=3 SV=1	P	Inorganic ion transport and metabolism	PREDICTED: arylsulfatase H [Bos mutus]
ARSJ	[P]	Inorganic ion transport and metabolism	Molecular Function: sulfuric ester hydrolase activity (GO:0008484);	K12375|7.7e-312|bom:102286248|K12375 arylsulfatase I/J [EC:3.1.6.-] | (RefSeq) ARSJ; arylsulfatase family member J	[R]	General function prediction only	Sulfatase	Arylsulfatase I OS=Canis lupus familiaris OX=9615 GN=ARSI PE=2 SV=2	Arylsulfatase J (Fragment) OS=Bos mutus OX=72004 GN=M91_11305 PE=3 SV=1	P	Inorganic ion transport and metabolism	PREDICTED: arylsulfatase J [Bos mutus]
ARSK	[P]	Inorganic ion transport and metabolism	Molecular Function: sulfuric ester hydrolase activity (GO:0008484);	K12376|0.0e+00|bom:102267602|K12376 arylsulfatase K [EC:3.1.6.-] | (RefSeq) ARSK; arylsulfatase family member K	[G]	Carbohydrate transport and metabolism	Sulfatase	Arylsulfatase K OS=Bos taurus OX=9913 GN=ARSK PE=2 SV=1	Arylsulfatase K (Fragment) OS=Bos mutus OX=72004 GN=M91_17309 PE=4 SV=1	G	Carbohydrate transport and metabolism	PREDICTED: arylsulfatase K [Bos mutus]
ART3	--	--	Molecular Function: NAD(P)+-protein-arginine ADP-ribosyltransferase activity (GO:0003956);; Biological Process: protein ADP-ribosylation (GO:0006471);; Cellular Component: integral component of membrane (GO:0016021);	K00775|2.7e-204|bom:102269172|K00775 ADP-ribosyltransferase 3 [EC:2.4.2.31] | (RefSeq) ART3; ADP-ribosyltransferase 3	--	--	NAD:arginine ADP-ribosyltransferase	Ecto-ADP-ribosyltransferase 5 OS=Bos taurus OX=9913 GN=ART5 PE=2 SV=1	NAD(P)(+)--arginine ADP-ribosyltransferase OS=Bos indicus x Bos taurus OX=30522 GN=ART3 PE=3 SV=1	G	Carbohydrate transport and metabolism	PREDICTED: ecto-ADP-ribosyltransferase 3 [Bos mutus]
ART4	--	--	Molecular Function: NAD(P)+-protein-arginine ADP-ribosyltransferase activity (GO:0003956);; Biological Process: protein ADP-ribosylation (GO:0006471);	K06717|3.2e-187|bom:102264416|K06717 ADP-ribosyltransferase 4 [EC:2.4.2.31] | (RefSeq) ART4; ADP-ribosyltransferase 4 (Dombrock blood group)	--	--	NAD:arginine ADP-ribosyltransferase	Ecto-ADP-ribosyltransferase 4 OS=Pan troglodytes OX=9598 GN=ART4 PE=3 SV=1	NAD(P)(+)--arginine ADP-ribosyltransferase OS=Bos indicus x Bos taurus OX=30522 GN=ART4 PE=3 SV=1	G	Carbohydrate transport and metabolism	PREDICTED: ecto-ADP-ribosyltransferase 4 [Bos mutus]
ARV1	--	--	Cellular Component: endoplasmic reticulum membrane (GO:0005789);; Biological Process: bile acid metabolic process (GO:0008206);; Cellular Component: integral component of membrane (GO:0016021);; Biological Process: cholesterol transport (GO:0030301);; Biological Process: intracellular sterol transport (GO:0032366);; Biological Process: regulation of intracellular cholesterol transport (GO:0032383…	K21848|1.9e-151|bom:102286838|K21848 lipid intermediate transporter | (RefSeq) ARV1; ARV1 homolog, fatty acid homeostasis modulator	[S]	Function unknown	Arv1-like family	Protein ARV1 OS=Bos taurus OX=9913 GN=ARV1 PE=2 SV=1	Protein ARV1 OS=Bos mutus OX=72004 GN=M91_14829 PE=3 SV=1	S	Function unknown	PREDICTED: protein ARV1 [Bos mutus]
AS3MT	[H]	Coenzyme transport and metabolism	Molecular Function: methyltransferase activity (GO:0008168);; Biological Process: methylation (GO:0032259);	K07755|2.3e-221|bom:102269963|K07755 arsenite methyltransferase [EC:2.1.1.137] | (RefSeq) AS3MT; arsenite methyltransferase	--	--	Methyltransferase domain	--	Arsenite methyltransferase (Fragment) OS=Bos mutus OX=72004 GN=M91_06639 PE=4 SV=1	S	Function unknown	PREDICTED: arsenite methyltransferase [Bos mutus]
ASAH2B	--	--	Molecular Function: molecular_function (GO:0003674);; Molecular Function: catalytic activity (GO:0003824);; Molecular Function: binding (GO:0005488);; Molecular Function: calcium ion binding (GO:0005509);; Cellular Component: cellular_component (GO:0005575);; Cellular Component: intracellular (GO:0005622);; Cellular Component: obsolete cell (GO:0005623);; Cellular Component: cytoplasm (GO:0005737…	K12349|9.0e-139|bom:102280046|K12349 neutral ceramidase [EC:3.5.1.23] | (RefSeq) ASAH2B; N-acylsphingosine amidohydrolase 2B	[T]	Signal transduction mechanisms	Neutral/alkaline non-lysosomal ceramidase, C-terminal	--	Neutral ceramidase OS=Bos mutus OX=72004 GN=E5288_WYG009062 PE=3 SV=1	T	Signal transduction mechanisms	PREDICTED: putative inactive neutral ceramidase B, partial [Bos mutus]
ASAP1	--	--	Molecular Function: GTPase activator activity (GO:0005096);; Molecular Function: metal ion binding (GO:0046872);	K12488|0.0e+00|bom:102275150|K12488 Arf-GAP with SH3 domain, ANK repeat and PH domain-containing protein | (RefSeq) ASAP1; ArfGAP with SH3 domain, ankyrin repeat and PH domain 1	[T]	Signal transduction mechanisms	Putative GTPase activating protein for Arf	Arf-GAP with SH3 domain, ANK repeat and PH domain-containing protein 1 OS=Bos taurus OX=9913 GN=ASAP1 PE=1 SV=1	Arf-GAP with SH3 domain, ANK repeat and PH domain-containing protein 1 OS=Bos taurus OX=9913 GN=ASAP1 PE=4 SV=1	T	Signal transduction mechanisms	PREDICTED: arf-GAP with SH3 domain, ANK repeat and PH domain-containing protein 1 [Bos mutus]
ASB15	--	--	Biological Process: protein ubiquitination (GO:0016567);; Biological Process: intracellular signal transduction (GO:0035556);	K10337|2.7e-261|bom:102283580|K10337 ankyrin repeat and SOCS box protein 15 | (RefSeq) ASB15; ankyrin repeat and SOCS box containing 15	[R]	General function prediction only	Ankyrin repeats (3 copies)	Ankyrin repeat and SOCS box protein 15 OS=Bos taurus OX=9913 GN=ASB15 PE=2 SV=2	Ankyrin repeat and SOCS box protein 15 OS=Bos mutus OX=72004 GN=E5288_WYG009081 PE=4 SV=1	S	Function unknown	PREDICTED: ankyrin repeat and SOCS box protein 15 [Bos mutus]
ASB4	--	--	Biological Process: protein ubiquitination (GO:0016567);; Cellular Component: Cul2-RING ubiquitin ligase complex (GO:0031462);; Cellular Component: Cul5-RING ubiquitin ligase complex (GO:0031466);; Biological Process: intracellular signal transduction (GO:0035556);	K10326|4.4e-229|bom:102265555|K10326 ankyrin repeat and SOCS box protein 4 | (RefSeq) ASB4; ankyrin repeat and SOCS box containing 4	[R]	General function prediction only	Ankyrin repeats (3 copies)	--	Ankyrin repeat and SOCS box protein 4 OS=Bos mutus OX=72004 GN=M91_19793 PE=4 SV=1	S	Function unknown	PREDICTED: ankyrin repeat and SOCS box protein 4 [Bos mutus]
ASCC2	--	--	Cellular Component: nucleus (GO:0005634);; Biological Process: regulation of transcription, DNA-templated (GO:0006355);; Cellular Component: activating signal cointegrator 1 complex (GO:0099053);	K18667|0.0e+00|bom:102270810|K18667 activating signal cointegrator complex subunit 2 | (RefSeq) ASCC2; activating signal cointegrator 1 complex subunit 2	[K]	Transcription	CUE domain	--	CUE domain-containing protein OS=Bos indicus x Bos taurus OX=30522 GN=ASCC2 PE=4 SV=1	K	Transcription	PREDICTED: activating signal cointegrator 1 complex subunit 2 isoform X1 [Bos mutus]
ASCC3	[L]	Replication, recombination and repair	Molecular Function: nucleic acid binding (GO:0003676);; Molecular Function: ATP binding (GO:0005524);	K18663|0.0e+00|bom:102283136|K18663 activating signal cointegrator complex subunit 3 [EC:3.6.4.12] | (RefSeq) ASCC3; activating signal cointegrator 1 complex subunit 3	[A]	RNA processing and modification	Sec63 Brl domain	Activating signal cointegrator 1 complex subunit 3 OS=Bos taurus OX=9913 GN=ascc3 PE=3 SV=1	Activating signal cointegrator 1 complex subunit 3 OS=Bos mutus OX=72004 GN=M91_01299 PE=3 SV=1	A	RNA processing and modification	PREDICTED: activating signal cointegrator 1 complex subunit 3 [Bos mutus]
ASCL3	--	--	Molecular Function: RNA polymerase II transcription regulatory region sequence-specific DNA binding (GO:0000977);; Molecular Function: DNA-binding transcription repressor activity, RNA polymerase II-specific (GO:0001227);; Cellular Component: nucleus (GO:0005634);; Cellular Component: transcription regulator complex (GO:0005667);; Molecular Function: protein dimerization activity (GO:0046983);	K09067|9.8e-101|bom:102277010|K09067 achaete-scute complex protein | (RefSeq) ASCL3; achaete-scute family bHLH transcription factor 3	[K]	Transcription	Helix-loop-helix DNA-binding domain	Twist-related protein 1 OS=Cebus capucinus OX=9516 GN=TWIST1 PE=3 SV=1	Achaete-scute-like protein 3 OS=Bos mutus OX=72004 GN=M91_05379 PE=4 SV=1	K	Transcription	PREDICTED: achaete-scute homolog 3 [Bos mutus]
ASH1L	[R]	General function prediction only	Biological Process: skeletal system development (GO:0001501);; Biological Process: negative regulation of acute inflammatory response (GO:0002674);; Molecular Function: DNA binding (GO:0003677);; Molecular Function: chromatin binding (GO:0003682);; Cellular Component: nucleoplasm (GO:0005654);; Cellular Component: Golgi apparatus (GO:0005794);; Biological Process: single fertilization (GO:0007338…	K06101|0.0e+00|bom:102275046|K06101 [histone H3]-lysine4 N-trimethyltransferase ASH1L [EC:2.1.1.354] | (RefSeq) ASH1L; ASH1 like histone lysine methyltransferase	[K]	Transcription	SET domain	Histone-lysine N-methyltransferase EZH2 OS=Macaca fascicularis OX=9541 GN=EZH2 PE=2 SV=1	Putative histone-lysine N-methyltransferase ASH1L OS=Bos mutus OX=72004 GN=M91_20878 PE=4 SV=1	K	Transcription	PREDICTED: histone-lysine N-methyltransferase ASH1L [Bos mutus]
ASIC4	--	--	Biological Process: behavioral fear response (GO:0001662);; Molecular Function: sodium channel activity (GO:0005272);; Cellular Component: integral component of membrane (GO:0016021);	K04831|0.0e+00|bta:100848162|K04831 acid-sensing ion channel 4 | (RefSeq) ASIC4; LOW QUALITY PROTEIN: acid-sensing ion channel 4	[PT]	--	Amiloride-sensitive sodium channel	Amiloride-sensitive sodium channel subunit delta OS=Pan troglodytes OX=9598 GN=SCNN1D PE=2 SV=1	Acid sensing ion channel subunit family member 4 OS=Bos indicus x Bos taurus OX=30522 GN=ASIC4 PE=3 SV=1	--	--	PREDICTED: LOW QUALITY PROTEIN: acid-sensing ion channel 4 [Bison bison bison]
ASIC5	--	--	Molecular Function: sodium channel activity (GO:0005272);; Molecular Function: proton channel activity (GO:0015252);; Cellular Component: integral component of membrane (GO:0016021);	K04832|1.4e-190|bom:102284774|K04832 acid-sensing ion channel 5 | (RefSeq) ASIC5; acid sensing ion channel subunit family member 5	[PT]	--	Amiloride-sensitive sodium channel	--	Uncharacterized protein OS=Bos indicus x Bos taurus OX=30522 GN=ASIC5 PE=3 SV=1	P	Inorganic ion transport and metabolism	PREDICTED: LOW QUALITY PROTEIN: acid-sensing ion channel 5, partial [Bos mutus]
ASMT	[C]	Energy production and conversion	Molecular Function: molecular_function (GO:0003674);; Molecular Function: catalytic activity (GO:0003824);; Molecular Function: binding (GO:0005488);; Molecular Function: protein binding (GO:0005515);; Cellular Component: cellular_component (GO:0005575);; Cellular Component: intracellular (GO:0005622);; Cellular Component: obsolete cell (GO:0005623);; Cellular Component: cytoplasm (GO:0005737);; …	K00543|7.1e-193|bom:102278615|K00543 acetylserotonin O-methyltransferase [EC:2.1.1.4] | (RefSeq) ASMT; acetylserotonin O-methyltransferase	[R]	General function prediction only	O-methyltransferase domain	Acetylserotonin O-methyltransferase OS=Bos taurus OX=9913 GN=ASMT PE=1 SV=2	Uncharacterized protein OS=Bos mutus OX=72004 GN=E5288_WYG019734 PE=3 SV=1	S	Function unknown	PREDICTED: acetylserotonin O-methyltransferase isoform X2 [Bos mutus]
ASMTL	[Q]	Secondary metabolites biosynthesis, transport and catabolism	Molecular Function: O-methyltransferase activity (GO:0008171);; Biological Process: methylation (GO:0032259);; Molecular Function: nucleoside-triphosphate diphosphatase activity (GO:0047429);	K00543|2.3e-189|rro:104663349|K00543 acetylserotonin O-methyltransferase [EC:2.1.1.4] | (RefSeq) ASMT; acetylserotonin O-methyltransferase	[D]	Cell cycle control, cell division, chromosome partitioning	Maf-like protein	--	N-acetylserotonin O-methyltransferase-like protein (Fragment) OS=Bos mutus OX=72004 GN=M91_13497 PE=3 SV=1	D	Cell cycle control, cell division, chromosome partitioning	PREDICTED: N-acetylserotonin O-methyltransferase-like protein, partial [Bos mutus]
ASNSD1	[E]	Amino acid transport and metabolism	Molecular Function: asparagine synthase (glutamine-hydrolyzing) activity (GO:0004066);; Biological Process: asparagine biosynthetic process (GO:0006529);	K06825|7.8e-28|gja:107110932|K06825 fibrillin 1 | (RefSeq) FBN1; fibrillin 1	[E]	Amino acid transport and metabolism	Asparagine synthase	Asparagine synthetase domain-containing protein 1 OS=Bos taurus OX=9913 GN=ASNSD1 PE=2 SV=1	Glutamine amidotransferase type-2 domain-containing protein OS=Bos indicus x Bos taurus OX=30522 GN=ASNSD1 PE=4 SV=1	E	Amino acid transport and metabolism	PREDICTED: asparagine synthetase domain-containing protein 1 [Bos mutus]
ASPG	[JU]	--	Molecular Function: asparaginase activity (GO:0004067);; Biological Process: asparagine catabolic process (GO:0006530);	K13278|1.8e-283|bom:102286925|K13278 60kDa lysophospholipase [EC:3.1.1.5 3.1.1.47 3.5.1.1] | (RefSeq) ASPG; asparaginase	[E]	Amino acid transport and metabolism	Asparaginase, N-terminal	--	Asparaginase OS=Bos taurus OX=9913 GN=ASPG PE=4 SV=3	E	Amino acid transport and metabolism	PREDICTED: 60 kDa lysophospholipase [Bos mutus]
ASPM	--	--	Biological Process: spindle organization (GO:0007051);	K16743|0.0e+00|bom:102268705|K16743 abnormal spindle-like microcephaly-associated protein | (RefSeq) ASPM; abnormal spindle microtubule assembly	[Z]	Cytoskeleton	IQ calmodulin-binding motif	Abnormal spindle-like microcephaly-associated protein homolog (Fragment) OS=Bos taurus OX=9913 GN=ASPM PE=2 SV=1	Abnormal spindle-like microcephaly-associated protein-like protein OS=Bos mutus OX=72004 GN=M91_03591 PE=4 SV=1	Z	Cytoskeleton	PREDICTED: abnormal spindle-like microcephaly-associated protein isoform X1 [Bos mutus]
ASPN	--	--	Molecular Function: calcium ion binding (GO:0005509);; Molecular Function: collagen binding (GO:0005518);; Biological Process: bone mineralization (GO:0030282);; Biological Process: negative regulation of transforming growth factor beta receptor signaling pathway (GO:0030512);; Cellular Component: extracellular matrix (GO:0031012);; Biological Process: negative regulation of tooth mineralization …	K08120|1.3e-192|bom:102277703|K08120 asporin | (RefSeq) ASPN; asporin	[R]	General function prediction only	Leucine rich repeat	Asporin OS=Bos taurus OX=9913 GN=ASPN PE=2 SV=1	LRRNT domain-containing protein OS=Bos indicus x Bos taurus OX=30522 GN=ASPN PE=3 SV=1	T	Signal transduction mechanisms	PREDICTED: asporin [Bos mutus]
ASPSCR1	--	--	Molecular Function: protein binding (GO:0005515);; Cellular Component: cellular_component (GO:0005575);; Cellular Component: intracellular (GO:0005622);; Cellular Component: obsolete cell (GO:0005623);; Cellular Component: nucleus (GO:0005634);; Cellular Component: nucleoplasm (GO:0005654);; Cellular Component: cytoplasm (GO:0005737);; Cellular Component: cytosol (GO:0005829);; Cellular Component…	K15627|4.8e-264|bom:102287563|K15627 tether containing UBX domain for GLUT4 | (RefSeq) ASPSCR1; ASPSCR1, UBX domain containing tether for SLC2A4	[O]	Posttranslational modification, protein turnover, chaperones	UBX domain	--	UBX domain-containing protein OS=Bos mutus OX=72004 GN=E5288_WYG007751 PE=4 SV=1	O	Posttranslational modification, protein turnover, chaperones	PREDICTED: tether containing UBX domain for GLUT4 [Bos mutus]
ASTE1	--	--	Molecular Function: nuclease activity (GO:0004518);; Biological Process: DNA repair (GO:0006281);	K15029|4.1e-59|pdam:113670687|K15029 translation initiation factor 3 subunit L | (RefSeq) protein asteroid homolog 1-like	--	--	XPG domain containing	Protein asteroid homolog 1 OS=Pongo abelii OX=9601 GN=ASTE1 PE=2 SV=1	Uncharacterized protein OS=Bos mutus OX=72004 GN=E5288_WYG011044 PE=3 SV=1	S	Function unknown	PREDICTED: LOW QUALITY PROTEIN: protein asteroid homolog 1 [Bos mutus]
ASTN2	--	--	--	--	--	--	Annexin-like domain	--	astrotactin-2 isoform X3 OS=Odobenus rosmarus divergens OX=9708 GN=ASTN2 PE=4 SV=1	T	Signal transduction mechanisms	PREDICTED: astrotactin-2 isoform X1 [Bos mutus]
ASXL1	--	--	Biological Process: cell morphogenesis (GO:0000902);; Biological Process: response to acid chemical (GO:0001101);; Biological Process: skeletal system development (GO:0001501);; Biological Process: immune system process (GO:0002376);; Biological Process: immune system development (GO:0002520);; Biological Process: heart morphogenesis (GO:0003007);; Molecular Function: molecular_function (GO:00036…	K11471|0.0e+00|bom:102284744|K11471 additional sex combs-like protein | (RefSeq) ASXL1; additional sex combs like 1, transcriptional regulator	--	--	Asx homology domain	--	Uncharacterized protein OS=Bos mutus OX=72004 GN=E5288_WYG004105 PE=3 SV=1	S	Function unknown	PREDICTED: putative Polycomb group protein ASXL1 [Bos mutus]
ASXL2	--	--	Molecular Function: DNA binding (GO:0003677);; Biological Process: transcription, DNA-templated (GO:0006351);; Biological Process: regulation of transcription, DNA-templated (GO:0006355);	K11471|0.0e+00|bom:102285254|K11471 additional sex combs-like protein | (RefSeq) ASXL2; additional sex combs like 2, transcriptional regulator	--	--	Asx homology domain	--	Uncharacterized protein OS=Bos indicus x Bos taurus OX=30522 GN=ASXL2 PE=3 SV=1	S	Function unknown	PREDICTED: putative Polycomb group protein ASXL2 [Bos mutus]
ASXL3	--	--	Molecular Function: DNA binding (GO:0003677);; Biological Process: transcription, DNA-templated (GO:0006351);; Biological Process: regulation of transcription, DNA-templated (GO:0006355);	K11471|0.0e+00|bom:102281048|K11471 additional sex combs-like protein | (RefSeq) ASXL3; additional sex combs like 3, transcriptional regulator	--	--	Asx homology domain	--	Putative Polycomb group protein ASXL3 (Fragment) OS=Bos mutus OX=72004 GN=M91_14925 PE=3 SV=1	S	Function unknown	PREDICTED: putative Polycomb group protein ASXL3 [Bos mutus]
ASZ1	[T]	Signal transduction mechanisms	Cellular Component: integral component of membrane (GO:0016021);	K18410|4.5e-230|bom:102288293|K18410 ankyrin repeat, SAM and basic leucine zipper domain-containing protein 1 | (RefSeq) ASZ1; ankyrin repeat, SAM and basic leucine zipper domain containing 1	[R]	General function prediction only	Ankyrin repeats (3 copies)	Ankyrin repeat, SAM and basic leucine zipper domain-containing protein 1 OS=Bos taurus OX=9913 GN=ASZ1 PE=2 SV=1	Ankyrin repeat, SAM and basic leucine zipper domain-containing protein 1 (Fragment) OS=Bos mutus OX=72004 GN=M91_16204 PE=4 SV=1	S	Function unknown	Ankyrin repeat, SAM and basic leucine zipper domain-containing protein 1, partial [Bos mutus]
ATAD2	[O]	Posttranslational modification, protein turnover, chaperones	Molecular Function: ATP binding (GO:0005524);; Cellular Component: nucleoplasm (GO:0005654);; Biological Process: chromatin organization (GO:0006325);; Molecular Function: ATPase activity (GO:0016887);; Biological Process: positive regulation of transcription, DNA-templated (GO:0045893);	K22531|0.0e+00|bom:102277573|K22531 ATPase family AAA domain-containing protein 2 [EC:3.6.1.-] | (RefSeq) ATAD2; ATPase family, AAA domain containing 2	[O]	Posttranslational modification, protein turnover, chaperones	ATPase family associated with various cellular activities (AAA)	ATPase family AAA domain-containing protein 2 OS=Pongo abelii OX=9601 GN=ATAD2 PE=2 SV=1	Bromo domain-containing protein OS=Bos indicus x Bos taurus OX=30522 GN=ATAD2 PE=4 SV=1	O	Posttranslational modification, protein turnover, chaperones	PREDICTED: ATPase family AAA domain-containing protein 2 [Bos mutus]
ATAD2B	[O]	Posttranslational modification, protein turnover, chaperones	Molecular Function: ATP binding (GO:0005524);	K22531|0.0e+00|bom:102278433|K22531 ATPase family AAA domain-containing protein 2 [EC:3.6.1.-] | (RefSeq) ATAD2B; ATPase family, AAA domain containing 2B	[O]	Posttranslational modification, protein turnover, chaperones	ATPase family associated with various cellular activities (AAA)	ATPase family AAA domain-containing protein 2 OS=Pongo abelii OX=9601 GN=ATAD2 PE=2 SV=1	ATPase family AAA domain-containing protein 2B OS=Bos mutus OX=72004 GN=M91_00120 PE=4 SV=1	O	Posttranslational modification, protein turnover, chaperones	PREDICTED: ATPase family AAA domain-containing protein 2B isoform X1 [Bos mutus]
ATAD5	--	--	Molecular Function: ATP binding (GO:0005524);	K11134|1.9e-13|dnx:107161710|K11134 telomere length regulation protein | (RefSeq) telomere length regulation protein ELG1	[L]	Replication, recombination and repair	ATPase family associated with various cellular activities (AAA)	--	ATPase family AAA domain-containing protein 5 OS=Bos mutus OX=72004 GN=M91_10436 PE=4 SV=1	L	Replication, recombination and repair	PREDICTED: ATPase family AAA domain-containing protein 5 [Bos mutus]
ATF6	--	--	Cellular Component: Golgi membrane (GO:0000139);; Molecular Function: transcription regulatory region sequence-specific DNA binding (GO:0000976);; Molecular Function: RNA polymerase II transcription regulatory region sequence-specific DNA binding (GO:0000977);; Molecular Function: RNA polymerase II cis-regulatory region sequence-specific DNA binding (GO:0000978);; Molecular Function: DNA-binding …	K09054|0.0e+00|bom:102274690|K09054 cyclic AMP-dependent transcription factor ATF-6 alpha | (RefSeq) ATF6; activating transcription factor 6	[K]	Transcription	bZIP transcription factor	--	BZIP domain-containing protein OS=Bos mutus OX=72004 GN=E5288_WYG002890 PE=4 SV=1	K	Transcription	PREDICTED: cyclic AMP-dependent transcription factor ATF-6 alpha [Bos mutus]
ATF6B	--	--	Molecular Function: DNA-binding transcription activator activity, RNA polymerase II-specific (GO:0001228);; Cellular Component: nucleus (GO:0005634);; Cellular Component: endoplasmic reticulum membrane (GO:0005789);; Biological Process: endoplasmic reticulum unfolded protein response (GO:0030968);; Cellular Component: protein-DNA complex (GO:0032993);; Molecular Function: cAMP response element bi…	K09049|0.0e+00|bta:513928|K09049 cyclic AMP-dependent transcription factor ATF-6 beta | (RefSeq) ATF6B; cyclic AMP-dependent transcription factor ATF-6 beta	[K]	Transcription	bZIP transcription factor	Cyclic AMP-responsive element-binding protein 3-like protein 4 OS=Macaca fascicularis OX=9541 GN=CREB3L4 PE=2 SV=1	Cyclic AMP-dependent transcription factor ATF-6 beta OS=Bos mutus OX=72004 GN=M91_14576 PE=4 SV=1	K	Transcription	PREDICTED: cyclic AMP-dependent transcription factor ATF-6 beta isoform X2 [Bos mutus]
ATF7IP	--	--	Biological Process: negative regulation of transcription by RNA polymerase II (GO:0000122);; Molecular Function: molecular_function (GO:0003674);; Molecular Function: transcription coregulator activity (GO:0003712);; Molecular Function: transcription corepressor activity (GO:0003714);; Molecular Function: catalytic activity (GO:0003824);; Molecular Function: protein binding (GO:0005515);; Cellula…	--	--	--	ATF-interacting protein binding domain	--	Activating transcription factor 7-interacting protein 1 OS=Bos mutus OX=72004 GN=M91_04341 PE=3 SV=1	K	Transcription	Activating transcription factor 7-interacting protein 1 [Bos mutus]
ATF7IP2	--	--	Molecular Function: protein binding (GO:0005515);; Cellular Component: cellular_component (GO:0005575);; Cellular Component: intracellular (GO:0005622);; Cellular Component: obsolete cell (GO:0005623);; Cellular Component: nucleus (GO:0005634);; Cellular Component: organelle (GO:0043226);; Cellular Component: membrane-bounded organelle (GO:0043227);; Cellular Component: intracellular organelle (G…	--	--	--	ATF-interacting protein binding domain	--	Activating transcription factor 7-interacting protein 2 OS=Bos mutus OX=72004 GN=E5288_WYG009076 PE=3 SV=1	K	Transcription	PREDICTED: activating transcription factor 7-interacting protein 2 [Bos mutus]
ATG2A	--	--	Biological Process: autophagosome assembly (GO:0000045);; Cellular Component: phagophore assembly site (GO:0000407);; Biological Process: autophagy of mitochondrion (GO:0000422);; Cellular Component: nucleoplasm (GO:0005654);; Cellular Component: cytosol (GO:0005829);; Cellular Component: extrinsic component of membrane (GO:0019898);; Biological Process: autophagy of nucleus (GO:0044804);	K17906|0.0e+00|bom:102272084|K17906 autophagy-related protein 2 | (RefSeq) ATG2A; autophagy related 2A	[U]	Intracellular trafficking, secretion, and vesicular transport	Autophagy-related protein C terminal domain	--	Uncharacterized protein OS=Bos taurus OX=9913 GN=ATG2A PE=3 SV=3	U	Intracellular trafficking, secretion, and vesicular transport	PREDICTED: autophagy-related protein 2 homolog A [Bos mutus]
ATG2B	--	--	Biological Process: autophagosome assembly (GO:0000045);; Cellular Component: phagophore assembly site (GO:0000407);; Biological Process: autophagy of mitochondrion (GO:0000422);; Cellular Component: nucleoplasm (GO:0005654);; Cellular Component: extrinsic component of membrane (GO:0019898);; Biological Process: autophagy of nucleus (GO:0044804);	K17906|0.0e+00|bom:102279865|K17906 autophagy-related protein 2 | (RefSeq) ATG2B; autophagy related 2B	[U]	Intracellular trafficking, secretion, and vesicular transport	Autophagy-related protein C terminal domain	--	Autophagy related 2B OS=Bos taurus OX=9913 GN=ATG2B PE=3 SV=3	U	Intracellular trafficking, secretion, and vesicular transport	PREDICTED: autophagy-related protein 2 homolog B [Bos mutus]
ATG3	--	--	Cellular Component: cytoplasm (GO:0005737);; Biological Process: autophagy (GO:0006914);; Biological Process: protein transport (GO:0015031);	K08343|1.2e-165|biu:109573265|K08343 ubiquitin-like-conjugating enzyme ATG3 | (RefSeq) ATG3; ubiquitin-like-conjugating enzyme ATG3	[R]	General function prediction only	Autophagocytosis associated protein, active-site domain	Ubiquitin-like-conjugating enzyme ATG3 OS=Bos taurus OX=9913 GN=ATG3 PE=2 SV=1	Autophagy-related protein 3 OS=Bos indicus x Bos taurus OX=30522 GN=ATG3 PE=3 SV=1	U	Intracellular trafficking, secretion, and vesicular transport	PREDICTED: ubiquitin-like-conjugating enzyme ATG3 isoform X1 [Bos mutus]
ATG4B	--	--	Molecular Function: cysteine-type endopeptidase activity (GO:0004197);; Cellular Component: cytoplasm (GO:0005737);; Biological Process: autophagy (GO:0006914);; Biological Process: protein transport (GO:0015031);	K08342|5.8e-272|bom:102275056|K08342 cysteine protease ATG4 [EC:3.4.22.-] | (RefSeq) ATG4B; autophagy related 4B cysteine peptidase	[ZU]	--	Peptidase family C54	Cysteine protease ATG4B OS=Bos taurus OX=9913 GN=ATG4B PE=2 SV=1	Cysteine protease (Fragment) OS=Bos mutus OX=72004 GN=M91_12500 PE=3 SV=1	--	--	PREDICTED: cysteine protease ATG4B [Bos mutus]
ATG4C	--	--	Molecular Function: cysteine-type endopeptidase activity (GO:0004197);; Cellular Component: cytoplasm (GO:0005737);; Biological Process: autophagy (GO:0006914);; Biological Process: protein transport (GO:0015031);	K08342|4.6e-272|bom:102274486|K08342 cysteine protease ATG4 [EC:3.4.22.-] | (RefSeq) ATG4C; autophagy related 4C cysteine peptidase	[ZU]	--	Peptidase family C54	Cysteine protease ATG4D OS=Sus scrofa OX=9823 GN=ATG4D PE=3 SV=1	Cysteine protease OS=Bos mutus OX=72004 GN=M91_03696 PE=3 SV=1	--	--	PREDICTED: cysteine protease ATG4C [Bos mutus]
ATG9B	--	--	Biological Process: autophagosome assembly (GO:0000045);; Cellular Component: phagophore assembly site (GO:0000407);; Biological Process: autophagy of mitochondrion (GO:0000422);; Cellular Component: autophagosome (GO:0005776);; Cellular Component: Golgi apparatus (GO:0005794);; Biological Process: protein transport (GO:0015031);; Cellular Component: integral component of membrane (GO:0016021);; …	K17907|0.0e+00|bom:102267828|K17907 autophagy-related protein 9 | (RefSeq) ATG9B; autophagy related 9B	[R]	General function prediction only	Autophagy protein Apg9	Autophagy-related protein 9A OS=Bos taurus OX=9913 GN=ATG9A PE=2 SV=1	Autophagy-related protein 9 OS=Bos taurus OX=9913 GN=ATG9B PE=3 SV=3	U	Intracellular trafficking, secretion, and vesicular transport	PREDICTED: autophagy-related protein 9B [Bos mutus]
ATHL1	[G]	Carbohydrate transport and metabolism	Molecular Function: catalytic activity (GO:0003824);; Biological Process: carbohydrate metabolic process (GO:0005975);	K22078|0.0e+00|bom:102276155|K22078 protein-glucosylgalactosylhydroxylysine glucosidase [EC:3.2.1.107] | (RefSeq) PGGHG, ATHL1; protein-glucosylgalactosylhydroxylysine glucosidase	[G]	Carbohydrate transport and metabolism	Glycosyl hydrolase family 65 central catalytic domain	--	Glyco_hydro_65m domain-containing protein OS=Bos indicus x Bos taurus OX=30522 GN=PGGHG PE=4 SV=1	G	Carbohydrate transport and metabolism	PREDICTED: LOW QUALITY PROTEIN: acid trehalase-like protein 1 [Bos mutus]
ATIC	[F]	Nucleotide transport and metabolism	Molecular Function: IMP cyclohydrolase activity (GO:0003937);; Molecular Function: phosphoribosylaminoimidazolecarboxamide formyltransferase activity (GO:0004643);; Cellular Component: cytosol (GO:0005829);; Cellular Component: plasma membrane (GO:0005886);; Biological Process: purine nucleotide biosynthetic process (GO:0006164);; Molecular Function: protein homodimerization activity (GO:0042803)…	K00602|0.0e+00|bom:102279895|K00602 phosphoribosylaminoimidazolecarboxamide formyltransferase / IMP cyclohydrolase [EC:2.1.2.3 3.5.4.10] | (RefSeq) ATIC; 5-aminoimidazole-4-carboxamide ribonucleotide formyltransferase/IMP cyclohydrolase	[F]	Nucleotide transport and metabolism	AICARFT/IMPCHase bienzyme	Bifunctional purine biosynthesis protein ATIC OS=Bos taurus OX=9913 GN=ATIC PE=2 SV=1	5-aminoimidazole-4-carboxamide ribonucleotide formyltransferase OS=Bos mutus OX=72004 GN=M91_05196 PE=3 SV=1	F	Nucleotide transport and metabolism	PREDICTED: bifunctional purine biosynthesis protein PURH [Bos mutus]
ATL3	--	--	Molecular Function: GTPase activity (GO:0003924);; Molecular Function: GTP binding (GO:0005525);; Biological Process: endoplasmic reticulum organization (GO:0007029);; Biological Process: Golgi organization (GO:0007030);; Cellular Component: integral component of membrane (GO:0016021);; Molecular Function: identical protein binding (GO:0042802);; Biological Process: protein homooligomerization (G…	K17339|7.8e-311|biu:109554338|K17339 atlastin [EC:3.6.5.-] | (RefSeq) ATL3; atlastin-3 isoform X1	[R]	General function prediction only	Guanylate-binding protein, N-terminal domain	Atlastin-2 OS=Macaca fascicularis OX=9541 GN=ATL2 PE=2 SV=1	GB1/RHD3-type G domain-containing protein OS=Bos indicus x Bos taurus OX=30522 GN=ATL3 PE=3 SV=1	S	Function unknown	atlastin-3 [Bos taurus]
ATMIN	--	--	Molecular Function: regulatory region nucleic acid binding (GO:0001067);; Molecular Function: molecular_function (GO:0003674);; Molecular Function: nucleic acid binding (GO:0003676);; Molecular Function: DNA binding (GO:0003677);; Molecular Function: binding (GO:0005488);; Cellular Component: cellular_component (GO:0005575);; Cellular Component: intracellular (GO:0005622);; Cellular Component: ob…	--	[R]	General function prediction only	--	--	Uncharacterized protein OS=Bos mutus OX=72004 GN=E5288_WYG003176 PE=3 SV=1	S	Function unknown	PREDICTED: ATM interactor isoform X1 [Bos mutus]
ATP10A	[P]	Inorganic ion transport and metabolism	Molecular Function: magnesium ion binding (GO:0000287);; Molecular Function: ATP binding (GO:0005524);; Biological Process: phospholipid transport (GO:0015914);; Cellular Component: integral component of membrane (GO:0016021);; Molecular Function: ATPase-coupled intramembrane lipid transporter activity (GO:0140326);	K01530|0.0e+00|bom:102283926|K01530 phospholipid-translocating ATPase [EC:7.6.2.1] | (RefSeq) ATP10A; ATPase phospholipid transporting 10A (putative)	[R]	General function prediction only	Phospholipid-translocating P-type ATPase C-terminal	Probable phospholipid-transporting ATPase VD (Fragment) OS=Macaca fascicularis OX=9541 GN=ATP10D PE=2 SV=1	Phospholipid-transporting ATPase OS=Bos indicus x Bos taurus OX=30522 GN=ATP10A PE=3 SV=1	P	Inorganic ion transport and metabolism	PREDICTED: LOW QUALITY PROTEIN: probable phospholipid-transporting ATPase VA, partial [Bos mutus]
ATP10B	[GT]	--	Molecular Function: magnesium ion binding (GO:0000287);; Molecular Function: ATP binding (GO:0005524);; Cellular Component: endoplasmic reticulum (GO:0005783);; Biological Process: phospholipid transport (GO:0015914);; Cellular Component: integral component of membrane (GO:0016021);; Molecular Function: ATPase-coupled intramembrane lipid transporter activity (GO:0140326);	K01530|0.0e+00|bom:102281261|K01530 phospholipid-translocating ATPase [EC:7.6.2.1] | (RefSeq) ATP10B; ATPase phospholipid transporting 10B (putative)	[R]	General function prediction only	Phospholipid-translocating P-type ATPase C-terminal	Probable phospholipid-transporting ATPase VD (Fragment) OS=Macaca fascicularis OX=9541 GN=ATP10D PE=2 SV=1	Phospholipid-transporting ATPase OS=Bos mutus OX=72004 GN=M91_05161 PE=3 SV=1	P	Inorganic ion transport and metabolism	PREDICTED: probable phospholipid-transporting ATPase VB [Bos mutus]
ATP10D	[GT]	--	Molecular Function: nucleotide binding (GO:0000166);; Molecular Function: magnesium ion binding (GO:0000287);; Molecular Function: molecular_function (GO:0003674);; Molecular Function: catalytic activity (GO:0003824);; Molecular Function: ATPase-coupled intramembrane lipid transporter activity (GO:0004012);; Molecular Function: transporter activity (GO:0005215);; Molecular Function: lipid transpo…	K01530|0.0e+00|bom:102288181|K01530 phospholipid-translocating ATPase [EC:7.6.2.1] | (RefSeq) ATP10D; ATPase phospholipid transporting 10D (putative)	[R]	General function prediction only	Phospholipid-translocating P-type ATPase C-terminal	Probable phospholipid-transporting ATPase VD (Fragment) OS=Macaca fascicularis OX=9541 GN=ATP10D PE=2 SV=1	Phospholipid-transporting ATPase OS=Bos mutus OX=72004 GN=E5288_WYG014780 PE=3 SV=1	P	Inorganic ion transport and metabolism	PREDICTED: probable phospholipid-transporting ATPase VD [Bos mutus]
ATP11A	[P]	Inorganic ion transport and metabolism	Molecular Function: magnesium ion binding (GO:0000287);; Molecular Function: ATP binding (GO:0005524);; Biological Process: phospholipid transport (GO:0015914);; Cellular Component: integral component of membrane (GO:0016021);; Molecular Function: ATPase-coupled intramembrane lipid transporter activity (GO:0140326);	K01530|0.0e+00|bom:102274109|K01530 phospholipid-translocating ATPase [EC:7.6.2.1] | (RefSeq) ATP11A; ATPase phospholipid transporting 11A	[R]	General function prediction only	Phospholipid-translocating P-type ATPase C-terminal	Probable phospholipid-transporting ATPase IF (Fragment) OS=Oryctolagus cuniculus OX=9986 GN=ATP11B PE=1 SV=2	Phospholipid-transporting ATPase OS=Bos indicus x Bos taurus OX=30522 GN=ATP11A PE=3 SV=1	P	Inorganic ion transport and metabolism	PREDICTED: probable phospholipid-transporting ATPase IH [Bos mutus]
ATP12A	[P]	Inorganic ion transport and metabolism	Molecular Function: ATP binding (GO:0005524);; Molecular Function: potassium transmembrane transporter activity, phosphorylative mechanism (GO:0008556);; Cellular Component: integral component of membrane (GO:0016021);; Molecular Function: metal ion binding (GO:0046872);	K01544|0.0e+00|bom:102275089|K01544 non-gastric H+/K+-exchanging ATPase [EC:7.2.2.19] | (RefSeq) ATP12A; ATPase H+/K+ transporting non-gastric alpha2 subunit	[P]	Inorganic ion transport and metabolism	E1-E2 ATPase	Potassium-transporting ATPase alpha chain 2 OS=Oryctolagus cuniculus OX=9986 GN=ATP12A PE=2 SV=1	Sodium/potassium-transporting ATPase subunit alpha (Fragment) OS=Bos mutus OX=72004 GN=M91_11523 PE=3 SV=1	P	Inorganic ion transport and metabolism	PREDICTED: potassium-transporting ATPase alpha chain 2 [Bos mutus]
ATP13A1	[P]	Inorganic ion transport and metabolism	Molecular Function: ATP binding (GO:0005524);; Biological Process: cation transport (GO:0006812);; Cellular Component: integral component of membrane (GO:0016021);; Molecular Function: ATPase activity (GO:0016887);; Molecular Function: metal ion binding (GO:0046872);	K14950|0.0e+00|bom:102270167|K14950 manganese-transporting P-type ATPase [EC:7.2.2.-] | (RefSeq) ATP13A1; ATPase 13A1	[P]	Inorganic ion transport and metabolism	E1-E2 ATPase	Probable cation-transporting ATPase 13A3 (Fragment) OS=Macaca fascicularis OX=9541 GN=ATP13A3 PE=2 SV=2	Cation-transporting ATPase OS=Bos mutus OX=72004 GN=M91_19324 PE=3 SV=1	P	Inorganic ion transport and metabolism	PREDICTED: manganese-transporting ATPase 13A1 [Bos mutus]
ATP13A2	[P]	Inorganic ion transport and metabolism	Molecular Function: ATP binding (GO:0005524);; Biological Process: cation transport (GO:0006812);; Cellular Component: integral component of membrane (GO:0016021);; Molecular Function: ATPase activity (GO:0016887);; Molecular Function: metal ion binding (GO:0046872);	K13526|0.0e+00|bom:102278269|K13526 cation-transporting P-type ATPase 13A2 [EC:7.2.2.-] | (RefSeq) ATP13A2; ATPase 13A2	[P]	Inorganic ion transport and metabolism	E1-E2 ATPase	Probable cation-transporting ATPase 13A3 (Fragment) OS=Macaca fascicularis OX=9541 GN=ATP13A3 PE=2 SV=2	Cation-transporting ATPase (Fragment) OS=Bos mutus OX=72004 GN=M91_13158 PE=3 SV=1	P	Inorganic ion transport and metabolism	PREDICTED: LOW QUALITY PROTEIN: probable cation-transporting ATPase 13A2 [Bos mutus]
ATP13A3	[P]	Inorganic ion transport and metabolism	Molecular Function: ATP binding (GO:0005524);; Biological Process: cation transport (GO:0006812);; Cellular Component: integral component of membrane (GO:0016021);; Molecular Function: ATPase activity (GO:0016887);; Molecular Function: metal ion binding (GO:0046872);	K14951|0.0e+00|bom:102265349|K14951 cation-transporting P-type ATPase 13A3/4/5 [EC:7.2.2.-] | (RefSeq) ATP13A3; ATPase 13A3	[P]	Inorganic ion transport and metabolism	P5-type ATPase cation transporter	Probable cation-transporting ATPase 13A3 (Fragment) OS=Macaca fascicularis OX=9541 GN=ATP13A3 PE=2 SV=2	Cation-transporting ATPase OS=Bos indicus x Bos taurus OX=30522 GN=ATP13A3 PE=3 SV=1	P	Inorganic ion transport and metabolism	PREDICTED: probable cation-transporting ATPase 13A3 isoform X2 [Bos mutus]
ATP13A4	[S]	Function unknown	Molecular Function: ATP binding (GO:0005524);; Biological Process: cation transport (GO:0006812);; Biological Process: cellular calcium ion homeostasis (GO:0006874);; Cellular Component: integral component of membrane (GO:0016021);; Molecular Function: ATPase activity (GO:0016887);; Molecular Function: metal ion binding (GO:0046872);	K14951|0.0e+00|bom:102287738|K14951 cation-transporting P-type ATPase 13A3/4/5 [EC:7.2.2.-] | (RefSeq) ATP13A4; ATPase 13A4	[P]	Inorganic ion transport and metabolism	P5-type ATPase cation transporter	Probable cation-transporting ATPase 13A3 (Fragment) OS=Macaca fascicularis OX=9541 GN=ATP13A3 PE=2 SV=2	Cation-transporting ATPase OS=Bos taurus OX=9913 GN=ATP13A4 PE=3 SV=2	P	Inorganic ion transport and metabolism	PREDICTED: probable cation-transporting ATPase 13A4 [Bos mutus]
ATP13A5	[P]	Inorganic ion transport and metabolism	Molecular Function: ATP binding (GO:0005524);; Biological Process: cation transport (GO:0006812);; Cellular Component: integral component of membrane (GO:0016021);; Molecular Function: ATPase activity (GO:0016887);; Molecular Function: metal ion binding (GO:0046872);	K14951|0.0e+00|bom:102287457|K14951 cation-transporting P-type ATPase 13A3/4/5 [EC:7.2.2.-] | (RefSeq) ATP13A5; ATPase 13A5	[P]	Inorganic ion transport and metabolism	E1-E2 ATPase	Probable cation-transporting ATPase 13A3 (Fragment) OS=Macaca fascicularis OX=9541 GN=ATP13A3 PE=2 SV=2	Cation-transporting ATPase OS=Bos taurus OX=9913 GN=ATP13A5 PE=3 SV=1	P	Inorganic ion transport and metabolism	PREDICTED: probable cation-transporting ATPase 13A5 [Bos mutus]
ATP1A1	[P]	Inorganic ion transport and metabolism	Molecular Function: ATP binding (GO:0005524);; Molecular Function: potassium transmembrane transporter activity, phosphorylative mechanism (GO:0008556);; Cellular Component: integral component of membrane (GO:0016021);; Molecular Function: metal ion binding (GO:0046872);	K01539|0.0e+00|bom:102287260|K01539 sodium/potassium-transporting ATPase subunit alpha [EC:7.2.2.13] | (RefSeq) ATP1A1; ATPase Na+/K+ transporting subunit alpha 1	[P]	Inorganic ion transport and metabolism	E1-E2 ATPase	Sodium/potassium-transporting ATPase subunit alpha-1 OS=Bos taurus OX=9913 GN=ATP1A1 PE=1 SV=1	Sodium/potassium-transporting ATPase subunit alpha OS=Capra hircus OX=9925 GN=ATP1A1 PE=3 SV=1	P	Inorganic ion transport and metabolism	sodium/potassium-transporting ATPase subunit alpha-1 [Bos taurus]
ATP1A2	[P]	Inorganic ion transport and metabolism	Molecular Function: ATP binding (GO:0005524);; Molecular Function: potassium transmembrane transporter activity, phosphorylative mechanism (GO:0008556);; Cellular Component: integral component of membrane (GO:0016021);; Molecular Function: metal ion binding (GO:0046872);	K01539|0.0e+00|bbub:102405290|K01539 sodium/potassium-transporting ATPase subunit alpha [EC:7.2.2.13] | (RefSeq) sodium/potassium-transporting ATPase subunit alpha-2	[P]	Inorganic ion transport and metabolism	E1-E2 ATPase	Sodium/potassium-transporting ATPase subunit alpha-2 OS=Bos taurus OX=9913 GN=ATP1A2 PE=1 SV=1	Sodium/potassium-transporting ATPase subunit alpha OS=Bos indicus x Bos taurus OX=30522 GN=ATP1A2 PE=3 SV=1	P	Inorganic ion transport and metabolism	sodium/potassium-transporting ATPase subunit alpha-2 [Bos taurus]
ATP1A4	[P]	Inorganic ion transport and metabolism	Molecular Function: sodium:potassium-exchanging ATPase activity (GO:0005391);; Molecular Function: ATP binding (GO:0005524);; Cellular Component: sodium:potassium-exchanging ATPase complex (GO:0005890);; Biological Process: spermatogenesis (GO:0007283);; Biological Process: fertilization (GO:0009566);; Biological Process: flagellated sperm motility (GO:0030317);; Biological Process: regulation of…	K01539|0.0e+00|bom:102272122|K01539 sodium/potassium-transporting ATPase subunit alpha [EC:7.2.2.13] | (RefSeq) ATP1A4; ATPase Na+/K+ transporting subunit alpha 4	[P]	Inorganic ion transport and metabolism	E1-E2 ATPase	Sodium/potassium-transporting ATPase subunit alpha-2 OS=Bos taurus OX=9913 GN=ATP1A2 PE=1 SV=1	Sodium/potassium-transporting ATPase subunit alpha OS=Bos mutus OX=72004 GN=M91_19771 PE=3 SV=1	P	Inorganic ion transport and metabolism	PREDICTED: sodium/potassium-transporting ATPase subunit alpha-4 [Bos mutus]
ATP2A2	[P]	Inorganic ion transport and metabolism	Molecular Function: calcium transmembrane transporter activity, phosphorylative mechanism (GO:0005388);; Molecular Function: ATP binding (GO:0005524);; Cellular Component: endoplasmic reticulum (GO:0005783);; Cellular Component: integral component of membrane (GO:0016021);; Molecular Function: metal ion binding (GO:0046872);	K05853|0.0e+00|bom:102281077|K05853 P-type Ca2+ transporter type 2A [EC:7.2.2.10] | (RefSeq) ATP2A2; ATPase sarcoplasmic/endoplasmic reticulum Ca2+ transporting 2	[P]	Inorganic ion transport and metabolism	E1-E2 ATPase	Sarcoplasmic/endoplasmic reticulum calcium ATPase 2 OS=Canis lupus familiaris OX=9615 GN=ATP2A2 PE=2 SV=1	Calcium-transporting ATPase OS=Bos taurus OX=9913 GN=ATP2A2 PE=1 SV=1	P	Inorganic ion transport and metabolism	PREDICTED: LOW QUALITY PROTEIN: sarcoplasmic/endoplasmic reticulum calcium ATPase 2 [Bos mutus]
ATP2B4	[P]	Inorganic ion transport and metabolism	Molecular Function: calcium transmembrane transporter activity, phosphorylative mechanism (GO:0005388);; Molecular Function: ATP binding (GO:0005524);; Cellular Component: integral component of membrane (GO:0016021);	K05850|0.0e+00|bta:282146|K05850 P-type Ca2+ transporter type 2B [EC:7.2.2.10] | (RefSeq) ATP2B4; plasma membrane calcium-transporting ATPase 4	[P]	Inorganic ion transport and metabolism	Cation transporting ATPase, C-terminus	Plasma membrane calcium-transporting ATPase 4 OS=Bos taurus OX=9913 GN=ATP2B4 PE=1 SV=2	Calcium-transporting ATPase OS=Bos indicus x Bos taurus OX=30522 GN=ATP2B4 PE=3 SV=1	P	Inorganic ion transport and metabolism	PREDICTED: plasma membrane calcium-transporting ATPase 4 isoform X6 [Bos mutus]
ATP2C1	[P]	Inorganic ion transport and metabolism	Biological Process: transition metal ion transport (GO:0000041);; Cellular Component: Golgi membrane (GO:0000139);; Molecular Function: nucleotide binding (GO:0000166);; Molecular Function: molecular_function (GO:0003674);; Molecular Function: catalytic activity (GO:0003824);; Molecular Function: transporter activity (GO:0005215);; Molecular Function: manganese ion transmembrane transporter activ…	K01537|0.0e+00|bom:102287769|K01537 P-type Ca2+ transporter type 2C [EC:7.2.2.10] | (RefSeq) ATP2C1; ATPase secretory pathway Ca2+ transporting 1	[P]	Inorganic ion transport and metabolism	E1-E2 ATPase	Calcium-transporting ATPase type 2C member 1 OS=Bos taurus OX=9913 GN=ATP2C1 PE=2 SV=1	Calcium-transporting ATPase OS=Bos mutus OX=72004 GN=E5288_WYG011072 PE=3 SV=1	P	Inorganic ion transport and metabolism	PREDICTED: LOW QUALITY PROTEIN: calcium-transporting ATPase type 2C member 1 [Bos mutus]
ATP4A	[P]	Inorganic ion transport and metabolism	Molecular Function: magnesium ion binding (GO:0000287);; Molecular Function: ATP binding (GO:0005524);; Molecular Function: potassium:proton exchanging ATPase activity (GO:0008900);; Cellular Component: integral component of membrane (GO:0016021);	K01542|0.0e+00|biu:109571697|K01542 H+/K+-exchanging ATPase subunit alpha [EC:7.2.2.19] | (RefSeq) ATP4A; potassium-transporting ATPase alpha chain 1	[P]	Inorganic ion transport and metabolism	E1-E2 ATPase	Potassium-transporting ATPase alpha chain 1 OS=Sus scrofa OX=9823 GN=ATP4A PE=1 SV=3	Sodium/potassium-transporting ATPase subunit alpha OS=Bos indicus x Bos taurus OX=30522 GN=ATP4A PE=3 SV=1	P	Inorganic ion transport and metabolism	PREDICTED: potassium-transporting ATPase alpha chain 1 [Bos mutus]
ATP6V0A2	--	--	Cellular Component: vacuolar proton-transporting V-type ATPase, V0 domain (GO:0000220);; Cellular Component: acrosomal vesicle (GO:0001669);; Biological Process: cellular iron ion homeostasis (GO:0006879);; Molecular Function: proton transmembrane transporter activity (GO:0015078);; Cellular Component: integral component of membrane (GO:0016021);; Biological Process: cellular response to increase…	K02154|0.0e+00|biu:109571337|K02154 V-type H+-transporting ATPase subunit a | (RefSeq) ATP6V0A2; V-type proton ATPase 116 kDa subunit a	[C]	Energy production and conversion	V-type ATPase 116kDa subunit family	V-type proton ATPase 116 kDa subunit a2 OS=Bos taurus OX=9913 GN=ATP6V0A2 PE=2 SV=1	V-type proton ATPase subunit a OS=Bos mutus OX=72004 GN=E5288_WYG020848 PE=3 SV=1	C	Energy production and conversion	V-type proton ATPase 116 kDa subunit a2 [Bos taurus]
ATP6V0A4	[C]	Energy production and conversion	Cellular Component: vacuolar proton-transporting V-type ATPase, V0 domain (GO:0000220);; Molecular Function: proton transmembrane transporter activity (GO:0015078);; Cellular Component: integral component of membrane (GO:0016021);	K02154|0.0e+00|bom:102271215|K02154 V-type H+-transporting ATPase subunit a | (RefSeq) ATP6V0A4; ATPase H+ transporting V0 subunit a4	[C]	Energy production and conversion	V-type ATPase 116kDa subunit family	V-type proton ATPase 116 kDa subunit a1 OS=Bos taurus OX=9913 GN=ATP6V0A1 PE=2 SV=1	V-type proton ATPase subunit a OS=Bos mutus OX=72004 GN=M91_11812 PE=3 SV=1	C	Energy production and conversion	PREDICTED: V-type proton ATPase 116 kDa subunit a isoform 4 [Bos mutus]
ATP7A	[P]	Inorganic ion transport and metabolism	Molecular Function: copper ion binding (GO:0005507);; Molecular Function: ATP binding (GO:0005524);; Cellular Component: integral component of membrane (GO:0016021);; Molecular Function: ATPase-coupled cation transmembrane transporter activity (GO:0019829);; Biological Process: metal ion transport (GO:0030001);	K17686|0.0e+00|bom:102277252|K17686 P-type Cu+ transporter [EC:7.2.2.8] | (RefSeq) ATP7A; ATPase copper transporting alpha	[P]	Inorganic ion transport and metabolism	Heavy-metal-associated domain	Copper-transporting ATPase 2 OS=Ovis aries OX=9940 GN=ATP7B PE=2 SV=1	P-type Cu(+) transporter OS=Bos mutus OX=72004 GN=M91_04376 PE=3 SV=1	P	Inorganic ion transport and metabolism	PREDICTED: copper-transporting ATPase 1 isoform X1 [Bos mutus]
ATP7B	[P]	Inorganic ion transport and metabolism	Biological Process: transition metal ion transport (GO:0000041);; Cellular Component: Golgi membrane (GO:0000139);; Molecular Function: nucleotide binding (GO:0000166);; Molecular Function: molecular_function (GO:0003674);; Molecular Function: catalytic activity (GO:0003824);; Molecular Function: copper transmembrane transporter activity, phosphorylative mechanism (GO:0004008);; Molecular Functio…	K17686|0.0e+00|bom:102285974|K17686 P-type Cu+ transporter [EC:7.2.2.8] | (RefSeq) ATP7B; ATPase copper transporting beta	[P]	Inorganic ion transport and metabolism	Heavy-metal-associated domain	Copper-transporting ATPase 2 OS=Ovis aries OX=9940 GN=ATP7B PE=2 SV=1	P-type Cu(+) transporter OS=Bos mutus OX=72004 GN=E5288_WYG016806 PE=3 SV=1	P	Inorganic ion transport and metabolism	PREDICTED: copper-transporting ATPase 2 [Bos mutus]
ATP8A1	[P]	Inorganic ion transport and metabolism	Molecular Function: magnesium ion binding (GO:0000287);; Molecular Function: ATP binding (GO:0005524);; Cellular Component: endoplasmic reticulum (GO:0005783);; Cellular Component: Golgi apparatus (GO:0005794);; Cellular Component: plasma membrane (GO:0005886);; Biological Process: learning (GO:0007612);; Biological Process: phospholipid transport (GO:0015914);; Cellular Component: integral compo…	K14802|0.0e+00|bom:102273088|K14802 phospholipid-transporting ATPase [EC:7.6.2.1] | (RefSeq) ATP8A1; ATPase phospholipid transporting 8A1	[R]	General function prediction only	Phospholipid-translocating P-type ATPase C-terminal	Probable phospholipid-transporting ATPase IA OS=Bos taurus OX=9913 GN=ATP8A1 PE=1 SV=2	Phospholipid-transporting ATPase OS=Bos indicus x Bos taurus OX=30522 GN=ATP8A1 PE=3 SV=1	P	Inorganic ion transport and metabolism	PREDICTED: phospholipid-transporting ATPase IA isoform X1 [Bos mutus]
ATP8B1	[P]	Inorganic ion transport and metabolism	Molecular Function: magnesium ion binding (GO:0000287);; Molecular Function: ATP binding (GO:0005524);; Cellular Component: endoplasmic reticulum (GO:0005783);; Cellular Component: Golgi apparatus (GO:0005794);; Cellular Component: cytosol (GO:0005829);; Biological Process: drug transmembrane transport (GO:0006855);; Biological Process: sensory perception of sound (GO:0007605);; Biological Proces…	K01530|0.0e+00|bom:102267112|K01530 phospholipid-translocating ATPase [EC:7.6.2.1] | (RefSeq) ATP8B1; ATPase phospholipid transporting 8B1	[R]	General function prediction only	Phospholipid-translocating P-type ATPase C-terminal	Probable phospholipid-transporting ATPase IA OS=Bos taurus OX=9913 GN=ATP8A1 PE=1 SV=2	Phospholipid-transporting ATPase OS=Bos mutus OX=72004 GN=E5288_WYG021672 PE=3 SV=1	P	Inorganic ion transport and metabolism	PREDICTED: phospholipid-transporting ATPase IC [Bos mutus]
ATP8B3	[P]	Inorganic ion transport and metabolism	Molecular Function: magnesium ion binding (GO:0000287);; Molecular Function: ATP binding (GO:0005524);; Biological Process: phospholipid transport (GO:0015914);; Cellular Component: integral component of membrane (GO:0016021);; Molecular Function: ATPase-coupled intramembrane lipid transporter activity (GO:0140326);	K01530|0.0e+00|bom:102275579|K01530 phospholipid-translocating ATPase [EC:7.6.2.1] | (RefSeq) ATP8B3; ATPase phospholipid transporting 8B3	[R]	General function prediction only	Phospholipid-translocating P-type ATPase C-terminal	Probable phospholipid-transporting ATPase IA OS=Bos taurus OX=9913 GN=ATP8A1 PE=1 SV=2	Phospholipid-transporting ATPase OS=Bos indicus x Bos taurus OX=30522 GN=ATP8B3 PE=3 SV=1	P	Inorganic ion transport and metabolism	PREDICTED: LOW QUALITY PROTEIN: phospholipid-transporting ATPase IK [Bos mutus]
ATP8B4	[P]	Inorganic ion transport and metabolism	--	K01530|0.0e+00|bom:102287691|K01530 phospholipid-translocating ATPase [EC:7.6.2.1] | (RefSeq) ATP8B4; ATPase phospholipid transporting 8B4 (putative)	[R]	General function prediction only	Phospholipid-translocating P-type ATPase C-terminal	Phospholipid-transporting ATPase IB OS=Bos taurus OX=9913 GN=ATP8A2 PE=1 SV=4	Phospholipid-transporting ATPase OS=Bos mutus OX=72004 GN=E5288_WYG006607 PE=3 SV=1	P	Inorganic ion transport and metabolism	PREDICTED: LOW QUALITY PROTEIN: probable phospholipid-transporting ATPase IM [Bos mutus]
ATP9A	[P]	Inorganic ion transport and metabolism	Molecular Function: magnesium ion binding (GO:0000287);; Molecular Function: ATP binding (GO:0005524);; Cellular Component: early endosome (GO:0005769);; Cellular Component: trans-Golgi network (GO:0005802);; Biological Process: phospholipid transport (GO:0015914);; Cellular Component: integral component of membrane (GO:0016021);; Cellular Component: perinuclear region of cytoplasm (GO:0048471);;…	K01530|0.0e+00|bom:102277314|K01530 phospholipid-translocating ATPase [EC:7.6.2.1] | (RefSeq) ATP9A; ATPase phospholipid transporting 9A (putative)	[P]	Inorganic ion transport and metabolism	Phospholipid-translocating P-type ATPase C-terminal	Probable phospholipid-transporting ATPase IIB OS=Bos taurus OX=9913 GN=ATP9B PE=2 SV=1	Phospholipid-transporting ATPase OS=Bos taurus OX=9913 GN=ATP9A PE=3 SV=1	P	Inorganic ion transport and metabolism	PREDICTED: probable phospholipid-transporting ATPase IIA [Bos mutus]
ATR	--	--	Molecular Function: protein serine/threonine kinase activity (GO:0004674);; Molecular Function: protein binding (GO:0005515);	K06640|0.0e+00|bom:102268491|K06640 serine/threonine-protein kinase ATR [EC:2.7.11.1] | (RefSeq) ATR; ATR serine/threonine kinase	[TBLD]	--	Phosphatidylinositol 3- and 4-kinase	Serine-protein kinase ATM OS=Sus scrofa OX=9823 GN=ATM PE=3 SV=2	Non-specific serine/threonine protein kinase OS=Bos mutus OX=72004 GN=E5288_WYG010875 PE=3 SV=1	T	Signal transduction mechanisms	PREDICTED: serine/threonine-protein kinase ATR [Bos mutus]
ATRIP	--	--	Biological Process: cell cycle checkpoint (GO:0000075);; Biological Process: DNA damage checkpoint (GO:0000077);; Biological Process: regulation of cytokine production (GO:0001817);; Molecular Function: molecular_function (GO:0003674);; Molecular Function: nucleic acid binding (GO:0003676);; Molecular Function: DNA binding (GO:0003677);; Molecular Function: single-stranded DNA binding (GO:0003697…	K10905|0.0e+00|bom:102270833|K10905 ATR interacting protein | (RefSeq) ATRIP; ATR interacting protein	--	--	--	ATR-interacting protein (Fragment) OS=Macaca fascicularis OX=9541 GN=ATRIP PE=2 SV=2	Uncharacterized protein OS=Bos mutus OX=72004 GN=E5288_WYG018779 PE=4 SV=1	S	Function unknown	PREDICTED: LOW QUALITY PROTEIN: ATR-interacting protein [Bos mutus]
ATRN	[M]	Cell wall/membrane/envelope biogenesis	Cellular Component: integral component of membrane (GO:0016021);	K23664|1.9e-52|ipu:108256500|K23664 multipile epidermal growth factor-like domains protein 8 | (RefSeq) megf8; multiple EGF like domains 8	[TV]	--	Kelch motif	--	Attractin (Fragment) OS=Bos mutus OX=72004 GN=M91_18339 PE=4 SV=1	T	Signal transduction mechanisms	PREDICTED: attractin, partial [Bos mutus]
ATRX	[KL]	--	Biological Process: meiotic spindle organization (GO:0000212);; Cellular Component: condensed nuclear chromosome, centromeric region (GO:0000780);; Molecular Function: chromatin binding (GO:0003682);; Molecular Function: ATP binding (GO:0005524);; Biological Process: DNA replication-independent nucleosome assembly (GO:0006336);; Biological Process: chromatin remodeling (GO:0006338);; Biological P…	K10779|0.0e+00|bom:102278282|K10779 transcriptional regulator ATRX [EC:3.6.4.12] | (RefSeq) ATRX; ATRX, chromatin remodeler	[K]	Transcription	SNF2 family N-terminal domain	Transcriptional regulator ATRX OS=Pongo pygmaeus OX=9600 GN=ATRX PE=2 SV=1	ATP-dependent helicase ATRX OS=Bos taurus OX=9913 GN=ATRX PE=4 SV=3	K	Transcription	PREDICTED: transcriptional regulator ATRX isoform X1 [Bos mutus]
ATXN2L	--	--	Molecular Function: molecular_function (GO:0003674);; Molecular Function: nucleic acid binding (GO:0003676);; Molecular Function: RNA binding (GO:0003723);; Molecular Function: binding (GO:0005488);; Cellular Component: cellular_component (GO:0005575);; Cellular Component: intracellular (GO:0005622);; Cellular Component: obsolete cell (GO:0005623);; Cellular Component: nucleus (GO:0005634);; Cell…	K23625|0.0e+00|bom:102276261|K23625 ataxin 2/2L | (RefSeq) ATXN2L; ataxin 2 like	[A]	RNA processing and modification	Ataxin 2 SM domain	--	Ataxin-2-like protein OS=Bos mutus OX=72004 GN=M91_15169 PE=3 SV=1	A	RNA processing and modification	PREDICTED: ataxin-2-like protein isoform X1 [Bos mutus]
AUNIP	--	--	Biological Process: microtubule cytoskeleton organization (GO:0000226);; Biological Process: double-strand break repair via homologous recombination (GO:0000724);; Biological Process: recombinational repair (GO:0000725);; Cellular Component: spindle pole (GO:0000922);; Molecular Function: molecular_function (GO:0003674);; Molecular Function: nucleic acid binding (GO:0003676);; Molecular Function:…	K16800|9.4e-204|bom:102265604|K16800 aurora kinase A and ninein-interacting protein | (RefSeq) AUNIP; aurora kinase A and ninein interacting protein	--	--	Aurora kinase A and ninein interacting protein	Aurora kinase A and ninein-interacting protein OS=Bos taurus OX=9913 GN=AUNIP PE=2 SV=1	Uncharacterized protein OS=Bos mutus OX=72004 GN=E5288_WYG000622 PE=4 SV=1	K	Transcription	PREDICTED: aurora kinase A and ninein-interacting protein [Bos mutus]
AUTS2	--	--	Molecular Function: chromatin binding (GO:0003682);; Biological Process: positive regulation of transcription by RNA polymerase II (GO:0045944);; Biological Process: positive regulation of histone H3-K4 methylation (GO:0051571);; Biological Process: positive regulation of histone H4-K16 acetylation (GO:2000620);	K23214|0.0e+00|bom:102277741|K23214 autism susceptibility gene 2 protein | (RefSeq) AUTS2; autism susceptibility candidate 2	--	--	Autism susceptibility gene 2 protein	--	Activator of transcription and developmental regulator AUTS2 OS=Bos taurus OX=9913 GN=AUTS2 PE=4 SV=3	S	Function unknown	PREDICTED: LOW QUALITY PROTEIN: autism susceptibility gene 2 protein [Bos mutus]
AVEN	--	--	Cellular Component: cellular_component (GO:0005575);; Cellular Component: intracellular (GO:0005622);; Cellular Component: obsolete cell (GO:0005623);; Biological Process: biological_process (GO:0008150);; Biological Process: regulation of cell death (GO:0010941);; Cellular Component: endomembrane system (GO:0012505);; Cellular Component: membrane (GO:0016020);; Biological Process: regulation of …	K01068|4.5e-15|pki:111861013|K01068 acyl-coenzyme A thioesterase 1/2/4 [EC:3.1.2.2] | (RefSeq) cell death regulator Aven-like isoform X1	--	--	--	--	Cell death regulator Aven (Fragment) OS=Bos mutus OX=72004 GN=M91_16486 PE=4 SV=1	S	Function unknown	PREDICTED: cell death regulator Aven [Bos mutus]
AVPR1A	--	--	Biological Process: regulation of systemic arterial blood pressure by vasopressin (GO:0001992);; Molecular Function: G protein-coupled receptor activity (GO:0004930);; Molecular Function: vasopressin receptor activity (GO:0005000);; Cellular Component: integral component of plasma membrane (GO:0005887);; Biological Process: G protein-coupled receptor signaling pathway (GO:0007186);; Biological Pr…	K04226|3.4e-245|bom:102280888|K04226 arginine vasopressin receptor 1A | (RefSeq) AVPR1A; arginine vasopressin receptor 1A	[R]	General function prediction only	7 transmembrane receptor (rhodopsin family)	Vasopressin V1a receptor OS=Ovis aries OX=9940 GN=AVPR1A PE=3 SV=1	Vasopressin V1a receptor OS=Bos taurus OX=9913 GN=AVPR1A PE=2 SV=1	T	Signal transduction mechanisms	PREDICTED: vasopressin V1a receptor isoform X1 [Bos mutus]
AWAT2	--	--	Biological Process: retinoid metabolic process (GO:0001523);; Molecular Function: molecular_function (GO:0003674);; Molecular Function: catalytic activity (GO:0003824);; Molecular Function: 2-acylglycerol O-acyltransferase activity (GO:0003846);; Cellular Component: cellular_component (GO:0005575);; Cellular Component: intracellular (GO:0005622);; Cellular Component: obsolete cell (GO:0005623);; …	K11156|1.5e-195|bom:102275983|K11156 diacylglycerol O-acyltransferase 2-like protein 4 [EC:2.3.1.75 2.3.1.76] | (RefSeq) AWAT2; acyl-CoA wax alcohol acyltransferase 2	[I]	Lipid transport and metabolism	Diacylglycerol acyltransferase	Diacylglycerol O-acyltransferase 2-like protein 6 OS=Bos taurus OX=9913 GN=DGAT2L6 PE=2 SV=1	Acyltransferase OS=Bos mutus OX=72004 GN=E5288_WYG008151 PE=3 SV=1	I	Lipid transport and metabolism	PREDICTED: acyl-CoA wax alcohol acyltransferase 2 [Bos mutus]
AXDND1	--	--	--	--	--	--	Axonemal dynein light chain	Axonemal dynein light chain domain-containing protein 1 OS=Macaca fascicularis OX=9541 GN=AXDND1 PE=2 SV=2	Uncharacterized protein (Fragment) OS=Bos mutus OX=72004 GN=M91_03484 PE=4 SV=1	S	Function unknown	PREDICTED: axonemal dynein light chain domain-containing protein 1 [Bos mutus]
AXIN2	--	--	Biological Process: Wnt signaling pathway (GO:0016055);	K04385|0.0e+00|bom:102278168|K04385 axin 2 | (RefSeq) AXIN2, Axin-2; axin 2	[T]	Signal transduction mechanisms	DIX domain	--	Axin-2 OS=Bos mutus OX=72004 GN=M91_10358 PE=4 SV=1	T	Signal transduction mechanisms	PREDICTED: axin-2 [Bos mutus]
AXL	[R]	General function prediction only	Molecular Function: transmembrane receptor protein tyrosine kinase activity (GO:0004714);; Molecular Function: ATP binding (GO:0005524);; Cellular Component: integral component of membrane (GO:0016021);	K05115|0.0e+00|bom:102288353|K05115 AXL receptor tyrosine kinase [EC:2.7.10.1] | (RefSeq) AXL; AXL receptor tyrosine kinase	--	--	Protein tyrosine and serine/threonine kinase	Hepatocyte growth factor receptor OS=Rhinolophus ferrumequinum OX=59479 GN=MET PE=3 SV=1	Receptor protein-tyrosine kinase (Fragment) OS=Bos mutus OX=72004 GN=M91_14257 PE=4 SV=1	T	Signal transduction mechanisms	PREDICTED: tyrosine-protein kinase receptor UFO [Bos mutus]
AZGP1	--	--	Biological Process: detection of chemical stimulus involved in sensory perception of bitter taste (GO:0001580);; Biological Process: system process (GO:0003008);; Molecular Function: molecular_function (GO:0003674);; Molecular Function: catalytic activity (GO:0003824);; Molecular Function: nuclease activity (GO:0004518);; Molecular Function: ribonuclease activity (GO:0004540);; Molecular Function…	K06751|7.6e-58|csab:103221837|K06751 MHC class I antigen | (RefSeq) Chsa-A; popy class I histocompatibility antigen, alpha chain E	--	--	Class I Histocompatibility antigen, domains alpha 1 and 2	Zinc-alpha-2-glycoprotein OS=Bos taurus OX=9913 GN=AZGP1 PE=2 SV=1	Zinc-alpha-2-glycoprotein (Fragment) OS=Bos mutus OX=72004 GN=M91_05936 PE=3 SV=1	T	Signal transduction mechanisms	PREDICTED: zinc-alpha-2-glycoprotein [Bos mutus]
AZIN2	[E]	Amino acid transport and metabolism	Molecular Function: catalytic activity (GO:0003824);; Biological Process: polyamine biosynthetic process (GO:0006596);; Molecular Function: ornithine decarboxylase activator activity (GO:0042978);; Biological Process: positive regulation of polyamine transmembrane transport (GO:1902269);	K01583|2.1e-286|biu:109572177|K01583 arginine decarboxylase [EC:4.1.1.19] | (RefSeq) AZIN2; antizyme inhibitor 2 isoform X1	[E]	Amino acid transport and metabolism	Pyridoxal-dependent decarboxylase, pyridoxal binding domain	Ornithine decarboxylase OS=Bos taurus OX=9913 GN=ODC1 PE=2 SV=1	Arginine decarboxylase OS=Bos mutus OX=72004 GN=M91_11117 PE=3 SV=1	E	Amino acid transport and metabolism	PREDICTED: antizyme inhibitor 2 isoform X1 [Bos mutus]
B3GALT5	--	--	Molecular Function: molecular_function (GO:0003674);; Molecular Function: catalytic activity (GO:0003824);; Biological Process: cellular protein modification process (GO:0006464);; Biological Process: protein glycosylation (GO:0006486);; Biological Process: nitrogen compound metabolic process (GO:0006807);; Biological Process: biological_process (GO:0008150);; Biological Process: metabolic proces…	K03877|3.8e-185|bom:102287423|K03877 beta-1,3-galactosyltransferase 5 [EC:2.4.1.-] | (RefSeq) B3GALT5; beta-1,3-galactosyltransferase 5	[G]	Carbohydrate transport and metabolism	Galactosyltransferase	Beta-1,3-galactosyltransferase 5 (Fragment) OS=Pan paniscus OX=9597 GN=B3GALT5 PE=3 SV=1	Hexosyltransferase OS=Bos mutus OX=72004 GN=E5288_WYG011059 PE=3 SV=1	G	Carbohydrate transport and metabolism	PREDICTED: beta-1,3-galactosyltransferase 5 [Bos mutus]
B3GNT2	--	--	Cellular Component: Golgi membrane (GO:0000139);; Biological Process: polysaccharide biosynthetic process (GO:0000271);; Biological Process: cell morphogenesis (GO:0000902);; Biological Process: cell morphogenesis involved in differentiation (GO:0000904);; Biological Process: system process (GO:0003008);; Molecular Function: molecular_function (GO:0003674);; Molecular Function: catalytic activity…	K00741|2.7e-228|bom:102285789|K00741 N-acetyllactosaminide beta-1,3-N-acetylglucosaminyltransferase [EC:2.4.1.149] | (RefSeq) B3GNT2; UDP-GlcNAc:betaGal beta-1,3-N-acetylglucosaminyltransferase 2	[G]	Carbohydrate transport and metabolism	Galactosyltransferase	UDP-GlcNAc:betaGal beta-1,3-N-acetylglucosaminyltransferase 9 OS=Bos taurus OX=9913 GN=B3GNT9 PE=2 SV=1	Hexosyltransferase OS=Bos mutus OX=72004 GN=E5288_WYG011805 PE=3 SV=1	G	Carbohydrate transport and metabolism	PREDICTED: LOW QUALITY PROTEIN: N-acetyllactosaminide beta-1,3-N-acetylglucosaminyltransferase 2 [Bos mutus]
B3GNT5	--	--	Cellular Component: Golgi membrane (GO:0000139);; Biological Process: protein glycosylation (GO:0006486);; Cellular Component: integral component of membrane (GO:0016021);; Molecular Function: transferase activity, transferring glycosyl groups (GO:0016757);	K03766|5.2e-229|bom:102284217|K03766 beta-1,3-N-acetylglucosaminyltransferase 5 [EC:2.4.1.206] | (RefSeq) B3GNT5; UDP-GlcNAc:betaGal beta-1,3-N-acetylglucosaminyltransferase 5	[G]	Carbohydrate transport and metabolism	Galactosyltransferase	Lactosylceramide 1,3-N-acetyl-beta-D-glucosaminyltransferase OS=Sus scrofa OX=9823 GN=B3GNT5 PE=2 SV=1	Hexosyltransferase OS=Bos indicus x Bos taurus OX=30522 GN=B3GNT5 PE=3 SV=1	G	Carbohydrate transport and metabolism	PREDICTED: lactosylceramide 1,3-N-acetyl-beta-D-glucosaminyltransferase [Bos mutus]
B4GALNT2	[G]	Carbohydrate transport and metabolism	Molecular Function: transferase activity, transferring hexosyl groups (GO:0016758);; Cellular Component: integral component of Golgi membrane (GO:0030173);; Biological Process: lipid glycosylation (GO:0030259);	K09655|6.8e-290|bom:102271213|K09655 beta-1,4-N-acetylgalactosaminyltransferase 2 [EC:2.4.1.-] | (RefSeq) B4GALNT2; beta-1,4-N-acetyl-galactosaminyltransferase 2	--	--	Glycosyl transferase family 2	--	Beta-1,4 N-acetylgalactosaminyltransferase 2 (Fragment) OS=Bos mutus OX=72004 GN=M91_15620 PE=3 SV=1	M	Cell wall/membrane/envelope biogenesis	Beta-1,4 N-acetylgalactosaminyltransferase 2, partial [Bos mutus]
B4GALNT3	[G]	Carbohydrate transport and metabolism	Cellular Component: Golgi cisterna membrane (GO:0032580);; Molecular Function: N-acetyl-beta-glucosaminyl-glycoprotein 4-beta-N-acetylgalactosaminyltransferase activity (GO:0033842);	K09656|0.0e+00|bom:102275891|K09656 beta-1,4-N-acetylgalactosaminyltransferase 3 [EC:2.4.1.244] | (RefSeq) B4GALNT3; beta-1,4-N-acetyl-galactosaminyltransferase 3	--	--	Chondroitin N-acetylgalactosaminyltransferase	--	Beta-1,4-N-acetylgalactosaminyltransferase (Fragment) OS=Bos mutus OX=72004 GN=M91_15119 PE=3 SV=1	G	Carbohydrate transport and metabolism	PREDICTED: beta-1,4-N-acetylgalactosaminyltransferase 3 [Bos mutus]
B4GALNT4	--	--	Cellular Component: Golgi cisterna membrane (GO:0032580);; Molecular Function: N-acetyl-beta-glucosaminyl-glycoprotein 4-beta-N-acetylgalactosaminyltransferase activity (GO:0033842);	K09657|0.0e+00|bom:102283950|K09657 beta-1,4-N-acetylgalactosaminyltransferase 4 [EC:2.4.1.244] | (RefSeq) B4GALNT4; beta-1,4-N-acetyl-galactosaminyltransferase 4	--	--	Chondroitin N-acetylgalactosaminyltransferase	--	Beta-1,4-N-acetylgalactosaminyltransferase (Fragment) OS=Bos mutus OX=72004 GN=M91_06749 PE=3 SV=1	G	Carbohydrate transport and metabolism	PREDICTED: N-acetyl-beta-glucosaminyl-glycoprotein 4-beta-N-acetylgalactosaminyltransferase 1 [Bos mutus]
B4GALT5	--	--	Cellular Component: Golgi membrane (GO:0000139);; Biological Process: polysaccharide biosynthetic process (GO:0000271);; Molecular Function: molecular_function (GO:0003674);; Molecular Function: catalytic activity (GO:0003824);; Molecular Function: beta-N-acetylglucosaminylglycopeptide beta-1,4-galactosyltransferase activity (GO:0003831);; Molecular Function: N-acetyllactosamine synthase activity…	K09905|0.0e+00|bom:102279000|K09905 beta-1,4-galactosyltransferase 5 [EC:2.4.1.-] | (RefSeq) B4GALT5; beta-1,4-galactosyltransferase 5	[G]	Carbohydrate transport and metabolism	N-terminal region of glycosyl transferase group 7	Beta-1,4-galactosyltransferase 5 OS=Sus scrofa OX=9823 GN=B4GALT5 PE=1 SV=2	Prostacyclin synthase OS=Bos mutus OX=72004 GN=E5288_WYG012936 PE=3 SV=1	G	Carbohydrate transport and metabolism	PREDICTED: beta-1,4-galactosyltransferase 5 [Bos mutus]
BAALC	--	--	Cellular Component: cytoplasm (GO:0005737);	--	--	--	--	Brain and acute leukemia cytoplasmic protein OS=Sus scrofa OX=9823 GN=BAALC PE=2 SV=3	Brain and acute leukemia cytoplasmic protein (Fragment) OS=Bos mutus OX=72004 GN=M91_04018 PE=4 SV=1	O	Posttranslational modification, protein turnover, chaperones	PREDICTED: brain and acute leukemia cytoplasmic protein [Bos mutus]
BACH1	--	--	Biological Process: G1/S transition of mitotic cell cycle (GO:0000082);; Biological Process: regulation of transcription involved in G1/S transition of mitotic cell cycle (GO:0000083);; Biological Process: G2/M transition of mitotic cell cycle (GO:0000086);; Biological Process: regulation of transcription involved in G2/M transition of mitotic cell cycle (GO:0000117);; Biological Process: negativ…	K09042|0.0e+00|bom:102275185|K09042 transcription regulator BACH | (RefSeq) BACH1; BTB domain and CNC homolog 1	[K]	Transcription	bZIP Maf transcription factor	Transcription factor NF-E2 45 kDa subunit OS=Bos taurus OX=9913 GN=NFE2 PE=2 SV=1	Uncharacterized protein OS=Bos mutus OX=72004 GN=E5288_WYG015893 PE=4 SV=1	K	Transcription	PREDICTED: transcription regulator protein BACH1 [Bos mutus]
BAG6	--	--	Biological Process: kidney development (GO:0001822);; Biological Process: immune response-activating cell surface receptor signaling pathway (GO:0002429);; Molecular Function: signaling receptor binding (GO:0005102);; Cellular Component: nucleoplasm (GO:0005654);; Biological Process: synaptonemal complex assembly (GO:0007130);; Biological Process: spermatogenesis (GO:0007283);; Biological Process…	K23390|0.0e+00|bom:102279764|K23390 large proline-rich protein BAG6 | (RefSeq) BAG6; BCL2 associated athanogene 6	[O]	Posttranslational modification, protein turnover, chaperones	BCL2-associated athanogene 6	Large proline-rich protein BAG6 OS=Sus scrofa OX=9823 GN=BAG6 PE=1 SV=1	BCL2-associated athanogene 6 OS=Bos taurus OX=9913 GN=BAG6 PE=4 SV=1	O	Posttranslational modification, protein turnover, chaperones	PREDICTED: large proline-rich protein BAG6 isoform X1 [Bos mutus]
BAHCC1	--	--	Molecular Function: chromatin binding (GO:0003682);	--	[K]	Transcription	BAH domain	--	BAH domain and coiled-coil containing 1 OS=Bos taurus OX=9913 GN=BAHCC1 PE=4 SV=3	K	Transcription	PREDICTED: LOW QUALITY PROTEIN: BAH and coiled-coil domain-containing protein 1 [Bos mutus]
BAHD1	--	--	Molecular Function: chromatin binding (GO:0003682);	K04533|1.1e-31|adf:107333034|K04533 huntingtin | (RefSeq) huntingtin-like	[K]	Transcription	BAH domain	--	Bromo adjacent-like protein domain-containing 1 protein (Fragment) OS=Bos mutus OX=72004 GN=M91_12751 PE=4 SV=1	K	Transcription	PREDICTED: bromo adjacent homology domain-containing 1 protein isoform X1 [Bos mutus]
BAIAP2L1	--	--	Molecular Function: molecular_function (GO:0003674);; Molecular Function: binding (GO:0005488);; Molecular Function: protein binding (GO:0005515);; Cellular Component: cellular_component (GO:0005575);; Cellular Component: intracellular (GO:0005622);; Cellular Component: obsolete cell (GO:0005623);; Cellular Component: nucleus (GO:0005634);; Cellular Component: nucleoplasm (GO:0005654);; Cellular …	K20127|3.6e-297|bom:102270126|K20127 BAI1-associated protein 2-like protein 1 | (RefSeq) BAIAP2L1; BAI1 associated protein 2 like 1	--	--	IRSp53/MIM homology domain	Brain-specific angiogenesis inhibitor 1-associated protein 2 OS=Bos taurus OX=9913 GN=BAIAP2 PE=2 SV=1	Uncharacterized protein OS=Bos mutus OX=72004 GN=E5288_WYG008481 PE=4 SV=1	T	Signal transduction mechanisms	PREDICTED: brain-specific angiogenesis inhibitor 1-associated protein 2-like protein 1 [Bos mutus]
BAIAP3	--	--	--	K15621|0.0e+00|bom:102275461|K15621 BAI1-associated protein 3 | (RefSeq) BAIAP3; BAI1 associated protein 3	[UT]	--	C2 domain	Protein kinase C alpha type OS=Oryctolagus cuniculus OX=9986 GN=PRKCA PE=2 SV=3	BAI1-associated protein 3 (Fragment) OS=Bos mutus OX=72004 GN=M91_08765 PE=4 SV=1	--	--	PREDICTED: BAI1-associated protein 3 [Bos mutus]
BANK1	--	--	Molecular Function: signaling receptor binding (GO:0005102);; Biological Process: response to bacterium (GO:0009617);; Biological Process: B cell activation (GO:0042113);; Biological Process: positive regulation of MAPK cascade (GO:0043410);; Biological Process: negative regulation of translational initiation (GO:0045947);; Biological Process: positive regulation of peptidyl-tyrosine phosphorylat…	K12230|1.6e-32|ngi:103733209|K12230 phosphoinositide 3-kinase adapter protein 1 | (RefSeq) Pik3ap1; phosphoinositide-3-kinase adaptor protein 1	--	--	Toll/interleukin-1 receptor domain	--	DBB domain-containing protein OS=Bos indicus x Bos taurus OX=30522 GN=BANK1 PE=4 SV=1	S	Function unknown	PREDICTED: B-cell scaffold protein with ankyrin repeats [Bos mutus]
BARD1	--	--	--	K10683|0.0e+00|bom:102279141|K10683 BRCA1-associated RING domain protein 1 | (RefSeq) BARD1; BRCA1 associated RING domain 1	--	--	zf-RING of BARD1-type protein	--	Uncharacterized protein OS=Bos mutus OX=72004 GN=E5288_WYG000561 PE=4 SV=1	--	--	BRCA1-associated RING domain protein 1, partial [Bos mutus]
BAZ1A	--	--	Cellular Component: nucleus (GO:0005634);; Biological Process: chromatin remodeling (GO:0006338);; Molecular Function: metal ion binding (GO:0046872);	K11655|0.0e+00|bom:102275691|K11655 bromodomain adjacent to zinc finger domain protein 1A | (RefSeq) BAZ1A; bromodomain adjacent to zinc finger domain 1A	[B]	Chromatin structure and dynamics	Williams-Beuren syndrome DDT (WSD), D-TOX E motif	Bromodomain testis-specific protein OS=Macaca fascicularis OX=9541 GN=BRDT PE=2 SV=3	Uncharacterized protein OS=Bos indicus x Bos taurus OX=30522 GN=BAZ1A PE=4 SV=1	B	Chromatin structure and dynamics	PREDICTED: bromodomain adjacent to zinc finger domain protein 1A [Bos mutus]
BAZ2A	--	--	Molecular Function: DNA binding (GO:0003677);; Cellular Component: host cell nucleus (GO:0042025);; Molecular Function: metal ion binding (GO:0046872);	K15224|0.0e+00|bom:102280993|K15224 bromodomain adjacent to zinc finger domain protein 2A | (RefSeq) BAZ2A; bromodomain adjacent to zinc finger domain 2A	[B]	Chromatin structure and dynamics	Methyl-CpG binding domain	Lysine-specific demethylase 5C OS=Canis lupus familiaris OX=9615 GN=KDM5C PE=2 SV=1	Bromodomain adjacent to zinc finger domain protein 2A (Fragment) OS=Bos mutus OX=72004 GN=M91_19747 PE=3 SV=1	B	Chromatin structure and dynamics	Bromodomain adjacent to zinc finger domain protein 2A, partial [Bos mutus]
BAZ2B	--	--	Molecular Function: DNA binding (GO:0003677);; Cellular Component: host cell nucleus (GO:0042025);; Molecular Function: metal ion binding (GO:0046872);	K15224|2.4e-246|cmk:103189565|K15224 bromodomain adjacent to zinc finger domain protein 2A | (RefSeq) baz2a; bromodomain adjacent to zinc finger domain 2A	[B]	Chromatin structure and dynamics	Bromodomain	Lysine-specific demethylase 5D OS=Pan troglodytes OX=9598 GN=KDM5D PE=2 SV=1	Bromodomain adjacent to zinc finger domain protein 2B OS=Bos mutus OX=72004 GN=M91_10220 PE=3 SV=1	B	Chromatin structure and dynamics	PREDICTED: bromodomain adjacent to zinc finger domain protein 2B isoform X1 [Bos mutus]
BBS1	--	--	Cellular Component: BBSome (GO:0034464);; Biological Process: non-motile cilium assembly (GO:1905515);	K16746|0.0e+00|biu:109554597|K16746 Bardet-Biedl syndrome 1 protein | (RefSeq) BBS1; Bardet-Biedl syndrome 1 protein isoform X1	--	--	Ciliary BBSome complex subunit 1	--	Bardet-Biedl syndrome 1 protein OS=Bos mutus OX=72004 GN=M91_14006 PE=4 SV=1	S	Function unknown	PREDICTED: Bardet-Biedl syndrome 1 protein isoform X1 [Bos mutus]
BBS10	[O]	Posttranslational modification, protein turnover, chaperones	Molecular Function: ATP binding (GO:0005524);; Biological Process: chaperone-mediated protein complex assembly (GO:0051131);	K19401|0.0e+00|bom:102267327|K19401 Bardet-Biedl syndrome 10 protein | (RefSeq) BBS10; Bardet-Biedl syndrome 10	[O]	Posttranslational modification, protein turnover, chaperones	TCP-1/cpn60 chaperonin family	Bardet-Biedl syndrome 10 protein homolog OS=Pongo abelii OX=9601 GN=BBS10 PE=2 SV=1	Bardet-Biedl syndrome 10 protein (Fragment) OS=Bos mutus OX=72004 GN=M91_02546 PE=4 SV=1	O	Posttranslational modification, protein turnover, chaperones	PREDICTED: Bardet-Biedl syndrome 10 protein [Bos mutus]
BBS12	--	--	Molecular Function: ATP binding (GO:0005524);; Biological Process: chaperone-mediated protein complex assembly (GO:0051131);	K19402|0.0e+00|bom:102285175|K19402 Bardet-Biedl syndrome 12 protein | (RefSeq) BBS12; Bardet-Biedl syndrome 12	--	--	TCP-1/cpn60 chaperonin family	Bardet-Biedl syndrome 12 protein homolog OS=Pongo abelii OX=9601 GN=BBS12 PE=2 SV=2	Bardet-Biedl syndrome 12 protein-like protein (Fragment) OS=Bos mutus OX=72004 GN=M91_02645 PE=4 SV=1	S	Function unknown	Bardet-Biedl syndrome 12 protein-like protein, partial [Bos mutus]
BBS4	[R]	General function prediction only	Biological Process: reproduction (GO:0000003);; Biological Process: microtubule cytoskeleton organization (GO:0000226);; Cellular Component: pericentriolar material (GO:0000242);; Biological Process: mitotic cell cycle (GO:0000278);; Biological Process: mitotic cytokinesis (GO:0000281);; Biological Process: cytokinesis (GO:0000910);; Molecular Function: RNA polymerase II transcription factor bind…	K16531|1.7e-299|bom:102285199|K16531 Bardet-Biedl syndrome 4 protein | (RefSeq) BBS4; Bardet-Biedl syndrome 4	[R]	General function prediction only	Tetratricopeptide repeat	Bardet-Biedl syndrome 4 protein homolog OS=Bos taurus OX=9913 GN=BBS4 PE=1 SV=1	TPR_REGION domain-containing protein OS=Bos indicus x Bos taurus OX=30522 GN=BBS4 PE=4 SV=1	S	Function unknown	PREDICTED: Bardet-Biedl syndrome 4 protein [Bos mutus]
BBX	--	--	Molecular Function: DNA binding (GO:0003677);; Cellular Component: nucleus (GO:0005634);	K21643|0.0e+00|bom:102266426|K21643 HMG box transcription factor BBX | (RefSeq) BBX; BBX, HMG-box containing	[K]	Transcription	Domain of unknown function (DUF2028)	--	HMG box domain-containing protein OS=Bos indicus x Bos taurus OX=30522 GN=BBX PE=4 SV=1	K	Transcription	PREDICTED: HMG box transcription factor BBX [Bos mutus]
BCAN	[R]	General function prediction only	Molecular Function: hyaluronic acid binding (GO:0005540);; Biological Process: cell adhesion (GO:0007155);; Biological Process: hippocampus development (GO:0021766);; Cellular Component: extracellular matrix (GO:0031012);; Biological Process: synapse maturation (GO:0060074);; Cellular Component: glutamatergic synapse (GO:0098978);	K06795|0.0e+00|bom:102286580|K06795 brevican | (RefSeq) BCAN; brevican	--	--	Extracellular link domain	Brevican core protein OS=Bos taurus OX=9913 GN=BCAN PE=1 SV=1	Brevican core protein OS=Bos mutus OX=72004 GN=M91_20910 PE=3 SV=1	T	Signal transduction mechanisms	PREDICTED: brevican core protein [Bos mutus]
BCAR3	--	--	Molecular Function: phosphotyrosine residue binding (GO:0001784);; Biological Process: lens morphogenesis in camera-type eye (GO:0002089);; Molecular Function: guanyl-nucleotide exchange factor activity (GO:0005085);; Biological Process: small GTPase mediated signal transduction (GO:0007264);; Biological Process: insulin receptor signaling pathway (GO:0008286);; Molecular Function: kinase binding…	K08889|3.5e-12|bpec:110166010|K08889 tyrosine-protein kinase Fer [EC:2.7.10.2] | (RefSeq) tyrosine-protein kinase Fer-like isoform X1	--	--	SH2 domain	Breast cancer anti-estrogen resistance protein 3 homolog OS=Bos taurus OX=9913 GN=BCAR3 PE=2 SV=2	Breast cancer anti-estrogen resistance protein 3 OS=Bos mutus OX=72004 GN=M91_06380 PE=4 SV=1	T	Signal transduction mechanisms	PREDICTED: breast cancer anti-estrogen resistance protein 3 isoform X1 [Bos mutus]
BCAS1	--	--	Molecular Function: molecular_function (GO:0003674);; Molecular Function: binding (GO:0005488);; Molecular Function: protein binding (GO:0005515);; Cellular Component: cellular_component (GO:0005575);; Cellular Component: intracellular (GO:0005622);; Cellular Component: obsolete cell (GO:0005623);; Cellular Component: cytoplasm (GO:0005737);; Cellular Component: cytosol (GO:0005829);; Cellular Co…	K07436|4.5e-19|tgu:100226727|K07436 vitamin D3 24-hydroxylase [EC:1.14.15.16] | (RefSeq) 1,25-dihydroxyvitamin D(3) 24-hydroxylase, mitochondrial isoform X2	--	--	--	--	Breast carcinoma amplified sequence 1 OS=Bos taurus OX=9913 GN=BCAS1 PE=4 SV=1	S	Function unknown	PREDICTED: breast carcinoma-amplified sequence 1 isoform X1 [Bos mutus]
BCAT1	[EH]	--	Biological Process: branched-chain amino acid biosynthetic process (GO:0009082);; Molecular Function: L-leucine transaminase activity (GO:0052654);; Molecular Function: L-valine transaminase activity (GO:0052655);; Molecular Function: L-isoleucine transaminase activity (GO:0052656);	K00826|3.1e-232|biu:109559586|K00826 branched-chain amino acid aminotransferase [EC:2.6.1.42] | (RefSeq) BCAT1; branched-chain-amino-acid aminotransferase, cytosolic isoform X1	[E]	Amino acid transport and metabolism	Amino-transferase class IV	Branched-chain-amino-acid aminotransferase, cytosolic OS=Ovis aries OX=9940 GN=BCAT1 PE=2 SV=1	Branched-chain-amino-acid aminotransferase OS=Bos indicus x Bos taurus OX=30522 GN=BCAT1 PE=3 SV=1	E	Amino acid transport and metabolism	PREDICTED: branched-chain-amino-acid aminotransferase, cytosolic isoform X1 [Bos mutus]
BCL2A1	--	--	Biological Process: negative regulation of apoptotic process (GO:0043066);	K02162|1.3e-75|bom:102280081|K02162 hematopoietic Bcl-2-related protein A1 | (RefSeq) BCL2A1; BCL2 related protein A1	[T]	Signal transduction mechanisms	Apoptosis regulator proteins, Bcl-2 family	Bcl-2-related protein A1 OS=Bos taurus OX=9913 GN=BCL2A1 PE=2 SV=1	Bcl-2-related protein A1 OS=Bos mutus OX=72004 GN=E5288_WYG022718 PE=3 SV=1	T	Signal transduction mechanisms	PREDICTED: bcl-2-related protein A1 isoform X2 [Bos mutus]
BCL2L14	--	--	Cellular Component: cytosol (GO:0005829);; Biological Process: apoptotic process (GO:0006915);; Molecular Function: protein kinase binding (GO:0019901);; Cellular Component: intracellular organelle (GO:0043229);; Biological Process: regulation of extrinsic apoptotic signaling pathway (GO:2001236);	K03211|1.1e-10|tgu:100222125|K03211 ETS translocation variant 6/7 | (RefSeq) ETV7; transcription factor ETV7	--	--	--	Apoptosis facilitator Bcl-2-like protein 14 OS=Bos taurus OX=9913 GN=BCL2L14 PE=2 SV=1	Apoptosis facilitator Bcl-2-like protein 14 OS=Bos taurus OX=9913 GN=BCL2L14 PE=2 SV=1	T	Signal transduction mechanisms	PREDICTED: apoptosis facilitator Bcl-2-like protein 14 isoform X1 [Bos mutus]
BCL6B	--	--	Molecular Function: RNA polymerase II transcription regulatory region sequence-specific DNA binding (GO:0000977);; Molecular Function: DNA-binding transcription repressor activity, RNA polymerase II-specific (GO:0001227);; Cellular Component: nucleus (GO:0005634);	K22648|2.0e-198|bom:102283521|K22648 B-cell CLL/lymphoma 6 member B protein | (RefSeq) BCL6B; B-cell CLL/lymphoma 6B	[R]	General function prediction only	Zinc-finger double domain	Zinc finger protein 131 OS=Pongo abelii OX=9601 GN=ZNF131 PE=2 SV=1	B-cell CLL/lymphoma 6 member B protein OS=Bos mutus OX=72004 GN=E5288_WYG020986 PE=4 SV=1	S	Function unknown	PREDICTED: B-cell CLL/lymphoma 6 member B protein [Bos mutus]
BCO1	[Q]	Secondary metabolites biosynthesis, transport and catabolism	Molecular Function: beta-carotene 15,15'-monooxygenase activity (GO:0003834);; Molecular Function: monooxygenase activity (GO:0004497);; Biological Process: retinal metabolic process (GO:0042574);; Molecular Function: metal ion binding (GO:0046872);; Biological Process: beta-carotene metabolic process (GO:1901810);	K00515|0.0e+00|bom:102266127|K00515 beta-carotene 15,15'-dioxygenase [EC:1.13.11.63] | (RefSeq) BCO1, BCMO1; beta-carotene oxygenase 1	[Q]	Secondary metabolites biosynthesis, transport and catabolism	Retinal pigment epithelial membrane protein	Beta,beta-carotene 9',10'-oxygenase OS=Macaca fascicularis OX=9541 GN=BCO2 PE=2 SV=2	Beta carotene-15,15 '-monooxygenase 1 OS=Bos mutus OX=72004 GN=BCMO1 PE=2 SV=1	Q	Secondary metabolites biosynthesis, transport and catabolism	PREDICTED: beta,beta-carotene 15,15'-monooxygenase [Bos mutus]
BDKRB2	--	--	Molecular Function: bradykinin receptor activity (GO:0004947);; Biological Process: smooth muscle contraction (GO:0006939);; Cellular Component: integral component of membrane (GO:0016021);; Biological Process: vasoconstriction (GO:0042310);	K03916|2.6e-220|bom:102280425|K03916 bradykinin receptor B2 | (RefSeq) BDKRB2; bradykinin receptor B2	--	--	7 transmembrane receptor (rhodopsin family)	B2 bradykinin receptor OS=Sus scrofa OX=9823 GN=BDKRB2 PE=2 SV=1	B2 bradykinin receptor OS=Bos indicus x Bos taurus OX=30522 GN=BDKRB1 PE=3 SV=1	T	Signal transduction mechanisms	PREDICTED: B2 bradykinin receptor [Bos mutus]
BDP1	--	--	Cellular Component: transcription factor TFIIIB complex (GO:0000126);; Molecular Function: RNA polymerase III general transcription initiation factor binding (GO:0001025);; Molecular Function: TFIIIC-class transcription factor complex binding (GO:0001156);; Molecular Function: molecular_function (GO:0003674);; Molecular Function: binding (GO:0005488);; Molecular Function: protein binding (GO:0005…	K15198|0.0e+00|bom:102265953|K15198 transcription factor TFIIIB component B'' | (RefSeq) BDP1; B double prime 1, subunit of RNA polymerase III transcription initiation factor IIIB	[K]	Transcription	Myb DNA-binding like	--	SANT domain-containing protein OS=Bos mutus OX=72004 GN=E5288_WYG012774 PE=4 SV=1	K	Transcription	PREDICTED: transcription factor TFIIIB component B'' homolog [Bos mutus]
BECN2	--	--	Biological Process: autophagy (GO:0006914);; Biological Process: G protein-coupled receptor catabolic process (GO:1990172);	K08334|6.5e-252|bom:102266952|K08334 beclin | (RefSeq) BECN2; beclin 2	[T]	Signal transduction mechanisms	Apg6 BARA domain	Beclin-1 OS=Sus scrofa OX=9823 GN=BECN1 PE=1 SV=1	Beclin-1-like protein 1 OS=Bos mutus OX=72004 GN=E5288_WYG004976 PE=3 SV=1	T	Signal transduction mechanisms	PREDICTED: beclin-2 [Bos mutus]
BEND2	--	--	--	--	--	--	BEN domain	--	BEN domain-containing protein 2 OS=Bos mutus OX=72004 GN=M91_08939 PE=4 SV=1	S	Function unknown	PREDICTED: BEN domain-containing protein 2 [Bos mutus]
BEND7	--	--	--	--	--	--	BEN domain	--	BEN domain-containing protein OS=Bos mutus OX=72004 GN=E5288_WYG021409 PE=4 SV=1	S	Function unknown	PREDICTED: BEN domain-containing protein 7 [Bos mutus]
BEST3	--	--	Molecular Function: chloride channel activity (GO:0005254);; Cellular Component: plasma membrane (GO:0005886);; Cellular Component: chloride channel complex (GO:0034707);	K13880|0.0e+00|bom:102284903|K13880 bestrophin-3 | (RefSeq) BEST3; bestrophin 3	[R]	General function prediction only	Bestrophin, RFP-TM, chloride channel	Bestrophin-1 OS=Macaca fascicularis OX=9541 GN=BEST1 PE=2 SV=1	Bestrophin (Fragment) OS=Bos mutus OX=72004 GN=M91_18921 PE=3 SV=1	P	Inorganic ion transport and metabolism	PREDICTED: bestrophin-3 isoform X1 [Bos mutus]
BEX4	--	--	Cellular Component: spindle pole (GO:0000922);; Molecular Function: molecular_function (GO:0003674);; Molecular Function: binding (GO:0005488);; Molecular Function: protein binding (GO:0005515);; Cellular Component: cellular_component (GO:0005575);; Cellular Component: intracellular (GO:0005622);; Cellular Component: obsolete cell (GO:0005623);; Cellular Component: nucleus (GO:0005634);; Cellular…	K12465|1.3e-13|tmu:101361146|K12465 nerve growth factor receptor-associated protein 1 | (RefSeq) protein BEX3	--	--	Brain expressed X-linked like family	Protein BEX4 OS=Pongo abelii OX=9601 GN=BEX4 PE=3 SV=1	Protein BEX4 OS=Bos mutus OX=72004 GN=M91_07002 PE=3 SV=1	S	Function unknown	PREDICTED: protein BEX4 [Bos mutus]
BFSP1	--	--	Molecular Function: structural constituent of eye lens (GO:0005212);	K10378|3.6e-284|bom:102284261|K10378 filensin | (RefSeq) BFSP1, Filensin; beaded filament structural protein 1	--	--	--	Filensin OS=Bos taurus OX=9913 GN=BFSP1 PE=1 SV=3	Filensin (Fragment) OS=Bos mutus OX=72004 GN=M91_08334 PE=4 SV=1	Z	Cytoskeleton	PREDICTED: filensin [Bos mutus]
BHMG1	--	--	--	--	[K]	Transcription	HMG (high mobility group) box	--	Uncharacterized protein OS=Bos mutus OX=72004 GN=E5288_WYG016587 PE=4 SV=1	K	Transcription	PREDICTED: basic helix-loop-helix and HMG box domain-containing protein 1 [Bos mutus]
BICC1	--	--	Molecular Function: RNA binding (GO:0003723);; Biological Process: negative regulation of canonical Wnt signaling pathway (GO:0090090);	K18756|0.0e+00|bom:102266188|K18756 protein bicaudal C | (RefSeq) BICC1; BicC family RNA binding protein 1	--	--	KH domain	--	SAM domain-containing protein OS=Bos indicus x Bos taurus OX=30522 GN=BICC1 PE=3 SV=1	--	--	PREDICTED: protein bicaudal C homolog 1, partial [Bos mutus]
BIRC2	--	--	Biological Process: regulation of apoptotic process (GO:0042981);	K16060|0.0e+00|bom:102286771|K16060 baculoviral IAP repeat-containing protein 2/3 | (RefSeq) BIRC2; baculoviral IAP repeat containing 2	[DR]	--	Inhibitor of Apoptosis domain	Baculoviral IAP repeat-containing protein 3 OS=Canis lupus familiaris OX=9615 GN=BIRC3 PE=2 SV=1	Baculoviral IAP repeat-containing protein 2 (Fragment) OS=Bos mutus OX=72004 GN=M91_02025 PE=3 SV=1	D	Cell cycle control, cell division, chromosome partitioning	Baculoviral IAP repeat-containing protein 2, partial [Bos mutus]
BIRC3	--	--	Biological Process: regulation of apoptotic process (GO:0042981);	K16060|0.0e+00|bom:102269806|K16060 baculoviral IAP repeat-containing protein 2/3 | (RefSeq) BIRC3; baculoviral IAP repeat containing 3	[DR]	--	Inhibitor of Apoptosis domain	Baculoviral IAP repeat-containing protein 3 OS=Canis lupus familiaris OX=9615 GN=BIRC3 PE=2 SV=1	Baculoviral IAP repeat-containing protein 3 (Fragment) OS=Bos mutus OX=72004 GN=M91_12764 PE=3 SV=1	D	Cell cycle control, cell division, chromosome partitioning	PREDICTED: baculoviral IAP repeat-containing protein 3 isoform X1 [Bos mutus]
BIVM	--	--	--	K10846|1.2e-286|biu:109566944|K10846 DNA excision repair protein ERCC-5 | (RefSeq) LOW QUALITY PROTEIN: DNA repair protein complementing XP-G cells	--	--	--	--	Uncharacterized protein OS=Bos indicus x Bos taurus OX=30522 GN=LOC113902536 PE=4 SV=1	S	Function unknown	PREDICTED: basic immunoglobulin-like variable motif-containing protein [Bos mutus]
BLM	[L]	Replication, recombination and repair	Biological Process: regulation of cyclin-dependent protein serine/threonine kinase activity (GO:0000079);; Molecular Function: four-way junction DNA binding (GO:0000400);; Molecular Function: Y-form DNA binding (GO:0000403);; Molecular Function: bubble DNA binding (GO:0000405);; Biological Process: DNA double-strand break processing (GO:0000729);; Cellular Component: chromosome, telomeric region …	K10901|0.0e+00|bom:102281850|K10901 bloom syndrome protein [EC:3.6.4.12] | (RefSeq) BLM; Bloom syndrome RecQ like helicase	[L]	Replication, recombination and repair	N-terminal region of Bloom syndrome protein	ATP-dependent DNA helicase Q1 OS=Pongo abelii OX=9601 GN=RECQL PE=2 SV=1	DNA helicase OS=Bos mutus OX=72004 GN=M91_17733 PE=3 SV=1	L	Replication, recombination and repair	PREDICTED: Bloom syndrome protein isoform X1 [Bos mutus]
BLMH	[E]	Amino acid transport and metabolism	Molecular Function: cysteine-type endopeptidase activity (GO:0004197);; Cellular Component: cytoplasm (GO:0005737);	K01372|3.0e-276|bom:102273666|K01372 bleomycin hydrolase [EC:3.4.22.40] | (RefSeq) BLMH; bleomycin hydrolase	[E]	Amino acid transport and metabolism	Peptidase C1-like family	Bleomycin hydrolase (Fragment) OS=Oryctolagus cuniculus OX=9986 GN=BLMH PE=1 SV=1	Bleomycin hydrolase OS=Bos indicus x Bos taurus OX=30522 GN=BLMH PE=3 SV=1	E	Amino acid transport and metabolism	PREDICTED: bleomycin hydrolase isoform X2 [Bos mutus]
BLOC1S5	--	--	Biological Process: vesicle-mediated transport (GO:0016192);; Cellular Component: transport vesicle (GO:0030133);; Cellular Component: BLOC-1 complex (GO:0031083);; Biological Process: otolith morphogenesis (GO:0032474);; Biological Process: developmental pigmentation (GO:0048066);; Biological Process: anterograde synaptic vesicle transport (GO:0048490);; Cellular Component: axon cytoplasm (GO:19…	K20187|4.9e-95|bom:102269508|K20187 biogenesis of lysosome-related organelles complex 1 subunit 5 | (RefSeq) BLOC1S5; biogenesis of lysosomal organelles complex 1 subunit 5	--	--	Organelle biogenesis, Muted-like protein	Biogenesis of lysosome-related organelles complex 1 subunit 5 OS=Sus scrofa OX=9823 GN=BLOC1S5 PE=2 SV=1	Biogenesis of lysosome-related organelles complex 1 subunit 5 OS=Bos mutus OX=72004 GN=E5288_WYG019881 PE=3 SV=1	S	Function unknown	PREDICTED: biogenesis of lysosome-related organelles complex 1 subunit 5 [Bos mutus]
BMP2K	[T]	Signal transduction mechanisms	Molecular Function: protein kinase activity (GO:0004672);; Molecular Function: ATP binding (GO:0005524);; Cellular Component: nuclear speck (GO:0016607);; Molecular Function: phosphatase regulator activity (GO:0019208);; Biological Process: regulation of bone mineralization (GO:0030500);	K08854|0.0e+00|bom:102281679|K08854 BMP2 inducible kinase [EC:2.7.11.1] | (RefSeq) BMP2K; BMP2 inducible kinase	[T]	Signal transduction mechanisms	BMP-2-inducible protein kinase C-terminus	AP2-associated protein kinase 1 OS=Bos taurus OX=9913 GN=AAK1 PE=1 SV=2	Protein kinase domain-containing protein OS=Bos indicus x Bos taurus OX=30522 GN=BMP2K PE=4 SV=1	T	Signal transduction mechanisms	PREDICTED: LOW QUALITY PROTEIN: BMP-2-inducible protein kinase [Bos mutus]
BMP3	--	--	Biological Process: osteoblast differentiation (GO:0001649);; Cellular Component: extracellular region (GO:0005576);; Molecular Function: growth factor activity (GO:0008083);	K05496|7.0e-276|bom:102270214|K05496 bone morphogenetic protein 3 | (RefSeq) BMP3; bone morphogenetic protein 3	[T]	Signal transduction mechanisms	Transforming growth factor beta like domain	Bone morphogenetic protein 3 OS=Bos taurus OX=9913 GN=BMP3 PE=1 SV=2	Bone morphogenetic protein 3 (Fragment) OS=Bos mutus OX=72004 GN=M91_03635 PE=3 SV=1	T	Signal transduction mechanisms	PREDICTED: bone morphogenetic protein 3 [Bos mutus]
BMPER	--	--	Molecular Function: protein binding (GO:0005515);	K19398|8.9e-296|sanh:107697278|K19398 Bardet-Biedl syndrome 9 protein | (RefSeq) protein PTHB1-like	[WV]	--	von Willebrand factor type D domain	SCO-spondin OS=Bos taurus OX=9913 GN=SSPO PE=2 SV=2	BMP-binding endothelial regulator protein OS=Bos mutus OX=72004 GN=M91_01568 PE=4 SV=1	--	--	PREDICTED: BMP-binding endothelial regulator protein [Bos mutus]
BMS1	--	--	Biological Process: ribosome biogenesis (GO:0042254);	K14569|0.0e+00|bom:102276688|K14569 ribosome biogenesis protein BMS1 | (RefSeq) BMS1; BMS1, ribosome biogenesis factor	[J]	Translation, ribosomal structure and biogenesis	40S ribosome biogenesis protein Tsr1 and BMS1 C-terminal	--	Ribosome biogenesis protein BMS1-like protein (Fragment) OS=Bos mutus OX=72004 GN=M91_21327 PE=4 SV=1	J	Translation, ribosomal structure and biogenesis	PREDICTED: ribosome biogenesis protein BMS1 homolog, partial [Bos mutus]
BNIP2	--	--	Biological Process: microtubule cytoskeleton organization (GO:0000226);; Cellular Component: spindle pole (GO:0000922);; Biological Process: in utero embryonic development (GO:0001701);; Biological Process: blastocyst development (GO:0001824);; Biological Process: regulation of protein phosphorylation (GO:0001932);; Biological Process: positive regulation of protein phosphorylation (GO:0001934);;…	K18448|9.8e-295|bom:102265350|K18448 BCL2/adenovirus E1B 19 kDa protein-interacting protein 2 | (RefSeq) BNIP2; BCL2 interacting protein 2	--	--	Bcl2-/adenovirus E1B nineteen kDa-interacting protein 2	Caytaxin OS=Macaca fascicularis OX=9541 GN=ATCAY PE=2 SV=1	BCL2/adenovirus E1B 19 kDa protein-interacting protein 2 (Fragment) OS=Bos mutus OX=72004 GN=M91_19105 PE=4 SV=1	S	Function unknown	PREDICTED: BCL2/adenovirus E1B 19 kDa protein-interacting protein 2 [Bos mutus]
BNIP3	--	--	Cellular Component: mitochondrial envelope (GO:0005740);; Cellular Component: integral component of membrane (GO:0016021);; Biological Process: positive regulation of apoptotic process (GO:0043065);	K15464|5.2e-96|bbub:102407898|K15464 BCL2/adenovirus E1B 19 kDa protein-interacting protein 3 | (RefSeq) BNIP3; BCL2/adenovirus E1B 19 kDa protein-interacting protein 3	--	--	BNIP3	BCL2/adenovirus E1B 19 kDa protein-interacting protein 3 OS=Bos taurus OX=9913 GN=BNIP3 PE=2 SV=1	Uncharacterized protein OS=Bos indicus x Bos taurus OX=30522 GN=BNIP3 PE=3 SV=1	C	Energy production and conversion	PREDICTED: BCL2/adenovirus E1B 19 kDa protein-interacting protein 3 [Bos mutus]
BOC	--	--	Cellular Component: nucleoplasm (GO:0005654);; Cellular Component: integral component of plasma membrane (GO:0005887);; Biological Process: smoothened signaling pathway (GO:0007224);; Biological Process: axon guidance (GO:0007411);; Biological Process: positive regulation of myoblast differentiation (GO:0045663);	K20020|0.0e+00|bom:102278735|K20020 brother of CDO | (RefSeq) BOC; BOC cell adhesion associated, oncogene regulated	--	--	Immunoglobulin domain	Contactin-1 OS=Bos taurus OX=9913 GN=CNTN1 PE=2 SV=1	Brother of CDO OS=Bos mutus OX=72004 GN=M91_07946 PE=4 SV=1	T	Signal transduction mechanisms	PREDICTED: brother of CDO isoform X2 [Bos mutus]
BOD1L1	--	--	Biological Process: cell division (GO:0051301);	K05186|4.6e-06|hai:109374352|K05186 gamma-aminobutyric acid receptor subunit gamma | (RefSeq) GABRG3; gamma-aminobutyric acid type A receptor gamma3 subunit	--	--	COMPASS (Complex proteins associated with Set1p) component shg1	--	Biorientation of chromosomes in cell division protein 1-like protein (Fragment) OS=Bos mutus OX=72004 GN=M91_10555 PE=4 SV=1	S	Function unknown	PREDICTED: biorientation of chromosomes in cell division protein 1-like 1 [Bos mutus]
BOK	--	--	Biological Process: regulation of apoptotic process (GO:0042981);	K02561|4.8e-277|bom:102274784|K02561 Bcl-2-related ovarian killer protein | (RefSeq) BOK; BOK, BCL2 family apoptosis regulator	[T]	Signal transduction mechanisms	Apoptosis regulator proteins, Bcl-2 family	--	Uncharacterized protein OS=Sus scrofa OX=9823 GN=BOK PE=3 SV=1	T	Signal transduction mechanisms	PREDICTED: bcl-2-related ovarian killer protein [Bos mutus]
BORA	--	--	Biological Process: G2/M transition of mitotic cell cycle (GO:0000086);; Biological Process: mitotic cell cycle (GO:0000278);; Molecular Function: molecular_function (GO:0003674);; Molecular Function: binding (GO:0005488);; Molecular Function: protein binding (GO:0005515);; Cellular Component: cellular_component (GO:0005575);; Cellular Component: intracellular (GO:0005622);; Cellular Component: o…	K16831|1.5e-273|bom:102284224|K16831 protein aurora borealis | (RefSeq) BORA; bora, aurora kinase A activator	--	--	Protein aurora borealis N-terminus	--	Protein aurora borealis OS=Bos indicus x Bos taurus OX=30522 GN=BORA PE=3 SV=1	S	Function unknown	PREDICTED: protein aurora borealis isoform X2 [Bos mutus]
BPI	--	--	Molecular Function: lipopolysaccharide binding (GO:0001530);; Cellular Component: extracellular space (GO:0005615);; Biological Process: immune response (GO:0006955);; Biological Process: defense response to Gram-negative bacterium (GO:0050829);	K05399|1.9e-120|pcw:110211440|K05399 lipopolysaccharide-binding protein | (RefSeq) lipopolysaccharide-binding protein-like	[V]	Defense mechanisms	LBP / BPI / CETP family, C-terminal domain	Bactericidal permeability-increasing protein OS=Bos taurus OX=9913 GN=BPI PE=2 SV=2	Bactericidal permeability-increasing protein (Fragment) OS=Bos mutus OX=72004 GN=M91_02798 PE=3 SV=1	V	Defense mechanisms	PREDICTED: bactericidal permeability-increasing protein [Bos mutus]
BPIFA1	--	--	Biological Process: immune response in nasopharyngeal-associated lymphoid tissue (GO:0002395);; Cellular Component: extracellular space (GO:0005615);; Molecular Function: lipid binding (GO:0008289);; Biological Process: antibacterial humoral response (GO:0019731);; Biological Process: innate immune response (GO:0045087);; Biological Process: regulation of liquid surface tension (GO:0050828);; Bio…	--	--	--	LBP / BPI / CETP family, N-terminal domain	BPI fold-containing family A member 1 OS=Bos taurus OX=9913 GN=BPIFA1 PE=2 SV=1	BPI fold-containing family A member 1 OS=Bos mutus OX=72004 GN=M91_05149 PE=3 SV=1	T	Signal transduction mechanisms	PREDICTED: BPI fold-containing family A member 1 [Bos mutus]
BPIFB1	--	--	Biological Process: innate immune response in mucosa (GO:0002227);; Cellular Component: extracellular space (GO:0005615);; Molecular Function: lipid binding (GO:0008289);; Biological Process: negative regulation of toll-like receptor 4 signaling pathway (GO:0034144);	--	[V]	Defense mechanisms	LBP / BPI / CETP family, N-terminal domain	BPI fold-containing family B member 1 OS=Bos taurus OX=9913 GN=BPIFB1 PE=2 SV=1	Long palate, lung and nasal epithelium carcinoma-associated protein 1 OS=Bos mutus OX=72004 GN=M91_05151 PE=4 SV=1	V	Defense mechanisms	PREDICTED: BPI fold-containing family B member 1 [Bos mutus]
BPIFB4	--	--	Molecular Function: lipid binding (GO:0008289);	--	[V]	Defense mechanisms	LBP / BPI / CETP family, C-terminal domain	--	BPI fold containing family B member 4 OS=Bos indicus x Bos taurus OX=30522 GN=BPIFB4 PE=4 SV=1	V	Defense mechanisms	PREDICTED: BPI fold-containing family B member 4 [Bos mutus]
BPIFB6	--	--	Molecular Function: lipid binding (GO:0008289);	K05399|1.1e-07|mdo:100032863|K05399 lipopolysaccharide-binding protein | (RefSeq) LBP; lipopolysaccharide-binding protein	[V]	Defense mechanisms	LBP / BPI / CETP family, N-terminal domain	--	Bactericidal/permeability-increasing protein-like 3 OS=Bos mutus OX=72004 GN=M91_18086 PE=4 SV=1	V	Defense mechanisms	PREDICTED: BPI fold-containing family B member 6 isoform X1 [Bos mutus]
BPIFC	--	--	Cellular Component: extracellular space (GO:0005615);; Molecular Function: lipid binding (GO:0008289);	K05399|3.6e-68|srx:107718693|K05399 lipopolysaccharide-binding protein | (RefSeq) bactericidal permeability-increasing protein-like	[V]	Defense mechanisms	LBP / BPI / CETP family, C-terminal domain	--	Bactericidal/permeability-increasing protein-like 2 OS=Bos mutus OX=72004 GN=M91_13990 PE=3 SV=1	V	Defense mechanisms	PREDICTED: BPI fold-containing family C protein [Bos mutus]
BPTF	--	--	Molecular Function: DNA binding (GO:0003677);; Biological Process: regulation of transcription by RNA polymerase II (GO:0006357);; Molecular Function: zinc ion binding (GO:0008270);; Cellular Component: NURF complex (GO:0016589);	K11728|0.0e+00|bom:102278378|K11728 nucleosome-remodeling factor subunit BPTF | (RefSeq) BPTF; bromodomain PHD finger transcription factor	[BK]	--	Bromodomain	Bromodomain testis-specific protein OS=Macaca fascicularis OX=9541 GN=BRDT PE=2 SV=3	Bromodomain PHD finger transcription factor OS=Bos indicus x Bos taurus OX=30522 GN=BPTF PE=4 SV=1	--	--	PREDICTED: nucleosome-remodeling factor subunit BPTF isoform X1 [Bos mutus]
BRAP	--	--	Cellular Component: ubiquitin ligase complex (GO:0000151);; Biological Process: MAPK cascade (GO:0000165);; Molecular Function: molecular_function (GO:0003674);; Molecular Function: catalytic activity (GO:0003824);; Molecular Function: ubiquitin-protein transferase activity (GO:0004842);; Molecular Function: signal sequence binding (GO:0005048);; Molecular Function: binding (GO:0005488);; Molecul…	K10632|0.0e+00|biu:109571078|K10632 BRCA1-associated protein [EC:2.3.2.27] | (RefSeq) BRAP; BRCA1-associated protein	[R]	General function prediction only	BRCA1-associated protein 2	Ubiquitin carboxyl-terminal hydrolase 16 OS=Bos taurus OX=9913 GN=USP16 PE=2 SV=2	Uncharacterized protein OS=Bos mutus OX=72004 GN=E5288_WYG020790 PE=4 SV=1	O	Posttranslational modification, protein turnover, chaperones	PREDICTED: BRCA1-associated protein isoform X1 [Bos mutus]
BRAT1	--	--	Biological Process: cellular response to DNA damage stimulus (GO:0006974);; Biological Process: cell population proliferation (GO:0008283);	K23112|0.0e+00|bom:102264993|K23112 BRCA1-associated ATM activator 1 | (RefSeq) BRAT1; BRCA1 associated ATM activator 1	--	--	HEAT repeat	BRCA1-associated ATM activator 1 OS=Ailuropoda melanoleuca OX=9646 GN=BRAT1 PE=3 SV=1	Uncharacterized protein OS=Bos indicus x Bos taurus OX=30522 GN=BRAT1 PE=4 SV=1	S	Function unknown	PREDICTED: BRCA1-associated ATM activator 1 [Bos mutus]
BRCA1	--	--	Molecular Function: DNA binding (GO:0003677);; Molecular Function: ubiquitin-protein transferase activity (GO:0004842);; Cellular Component: chromosome (GO:0005694);; Biological Process: DNA repair (GO:0006281);; Biological Process: DNA recombination (GO:0006310);; Biological Process: cell cycle (GO:0007049);; Molecular Function: zinc ion binding (GO:0008270);; Cellular Component: BRCA1-BARD1 com…	K10605|0.0e+00|bom:102266344|K10605 breast cancer type 1 susceptibility protein [EC:2.3.2.27] | (RefSeq) BRCA1; BRCA1, DNA repair associated	[LK]	--	Serine-rich domain associated with BRCT	Breast cancer type 1 susceptibility protein homolog OS=Bos taurus OX=9913 GN=BRCA1 PE=1 SV=1	Breast cancer type 1 susceptibility protein homolog OS=Bos mutus OX=72004 GN=M91_15224 PE=4 SV=1	--	--	PREDICTED: breast cancer type 1 susceptibility protein isoform X1 [Bos mutus]
BRCA2	--	--	Biological Process: telomere maintenance via recombination (GO:0000722);; Biological Process: double-strand break repair via homologous recombination (GO:0000724);; Cellular Component: nuclear chromosome, telomeric region (GO:0000784);; Cellular Component: lateral element (GO:0000800);; Biological Process: oocyte maturation (GO:0001556);; Biological Process: inner cell mass cell proliferation (GO…	K08775|0.0e+00|bom:102276437|K08775 breast cancer 2 susceptibility protein | (RefSeq) BRCA2; BRCA2, DNA repair associated	[L]	Replication, recombination and repair	BRCA2, helical	Breast cancer type 2 susceptibility protein homolog OS=Felis catus OX=9685 GN=BRCA2 PE=2 SV=2	BRCA2 DNA repair associated OS=Bos taurus OX=9913 GN=BRCA2 PE=4 SV=3	L	Replication, recombination and repair	PREDICTED: LOW QUALITY PROTEIN: breast cancer type 2 susceptibility protein [Bos mutus]
BRD2	--	--	Biological Process: neural tube closure (GO:0001843);; Molecular Function: chromatin binding (GO:0003682);; Cellular Component: cytoplasm (GO:0005737);; Biological Process: nucleosome assembly (GO:0006334);; Biological Process: regulation of transcription by RNA polymerase II (GO:0006357);; Cellular Component: nuclear speck (GO:0016607);; Molecular Function: lysine-acetylated histone binding (GO:…	K08871|0.0e+00|bbub:102393451|K08871 bromodomain-containing protein 2 | (RefSeq) BRD2; bromodomain-containing protein 2 isoform X4	[K]	Transcription	Bromodomain	Bromodomain-containing protein 2 OS=Bos taurus OX=9913 GN=BRD2 PE=3 SV=1	Uncharacterized protein OS=Bos indicus x Bos taurus OX=30522 GN=BRD2 PE=4 SV=1	K	Transcription	PREDICTED: bromodomain-containing protein 2 isoform X1 [Bos mutus]
BRD3	--	--	Molecular Function: chromatin binding (GO:0003682);; Biological Process: regulation of transcription by RNA polymerase II (GO:0006357);; Molecular Function: lysine-acetylated histone binding (GO:0070577);	K11721|0.0e+00|bom:102265997|K11721 bromodomain-containing protein 3 | (RefSeq) BRD3; bromodomain containing 3	[K]	Transcription	Bromodomain	Bromodomain-containing protein 2 OS=Canis lupus familiaris OX=9615 GN=BRD2 PE=3 SV=1	Uncharacterized protein OS=Bos indicus x Bos taurus OX=30522 GN=BRD3 PE=4 SV=1	K	Transcription	PREDICTED: bromodomain-containing protein 3 [Bos mutus]
BRD7	--	--	Molecular Function: p53 binding (GO:0002039);; Molecular Function: transcription coactivator activity (GO:0003713);; Molecular Function: transcription corepressor activity (GO:0003714);; Cellular Component: nucleoplasm (GO:0005654);; Cellular Component: cytosol (GO:0005829);; Biological Process: regulation of transcription by RNA polymerase II (GO:0006357);; Molecular Function: transcription fact…	K11723|0.0e+00|bom:102266489|K11723 bromodomain-containing protein 7 | (RefSeq) BRD7; bromodomain containing 7	[K]	Transcription	Domain of unknown function (DUF3512)	Bromodomain-containing protein 7 OS=Pongo abelii OX=9601 GN=BRD7 PE=2 SV=1	Bromodomain-containing protein 7 OS=Bos mutus OX=72004 GN=E5288_WYG003080 PE=4 SV=1	K	Transcription	PREDICTED: bromodomain-containing protein 7 isoform X2 [Bos mutus]
BRD8	--	--	Cellular Component: Swr1 complex (GO:0000812);; Cellular Component: mitochondrion (GO:0005739);; Cellular Component: NuA4 histone acetyltransferase complex (GO:0035267);; Biological Process: histone H4 acetylation (GO:0043967);; Biological Process: histone H2A acetylation (GO:0043968);	K11321|0.0e+00|oas:101108568|K11321 bromodomain-containing protein 8 | (RefSeq) BRD8; LOW QUALITY PROTEIN: bromodomain-containing protein 8	--	--	Bromodomain	Bromodomain-containing protein 2 OS=Bos taurus OX=9913 GN=BRD2 PE=3 SV=1	Uncharacterized protein OS=Bos indicus x Bos taurus OX=30522 GN=BRD8 PE=4 SV=1	K	Transcription	PREDICTED: bromodomain-containing protein 8 isoform X1 [Bos mutus]
BRDT	--	--	Biological Process: reproduction (GO:0000003);; Biological Process: nuclear division (GO:0000280);; Biological Process: histone displacement (GO:0001207);; Molecular Function: molecular_function (GO:0003674);; Molecular Function: transcription coregulator activity (GO:0003712);; Molecular Function: transcription coactivator activity (GO:0003713);; Molecular Function: binding (GO:0005488);; Molecu…	K11724|0.0e+00|bom:102267862|K11724 bromodomain testis-specific protein | (RefSeq) BRDT; bromodomain testis associated	[K]	Transcription	Bromodomain	Bromodomain testis-specific protein OS=Macaca fascicularis OX=9541 GN=BRDT PE=2 SV=3	Bromodomain testis-specific protein OS=Bos mutus OX=72004 GN=M91_06362 PE=4 SV=1	K	Transcription	PREDICTED: bromodomain testis-specific protein [Bos mutus]
BRINP1	--	--	Cellular Component: cytoplasm (GO:0005737);; Biological Process: cell death (GO:0008219);; Biological Process: positive regulation of neuron differentiation (GO:0045666);; Biological Process: negative regulation of mitotic cell cycle (GO:0045930);	--	--	--	BMP/retinoic acid-inducible neural-specific protein	BMP/retinoic acid-inducible neural-specific protein 1 OS=Bos taurus OX=9913 GN=BRINP1 PE=2 SV=1	Deleted in bladder cancer protein 1-like protein OS=Bos mutus OX=72004 GN=M91_07244 PE=3 SV=1	T	Signal transduction mechanisms	PREDICTED: BMP/retinoic acid-inducible neural-specific protein 1 [Bos mutus]
BRIP1	[L]	Replication, recombination and repair	Biological Process: reproduction (GO:0000003);; Biological Process: cell cycle checkpoint (GO:0000075);; Biological Process: DNA damage checkpoint (GO:0000077);; Biological Process: nuclear division (GO:0000280);; Biological Process: meiotic DNA double-strand break processing (GO:0000706);; Biological Process: DNA double-strand break processing (GO:0000729);; Biological Process: developmental pro…	K15362|0.0e+00|bom:102269436|K15362 fanconi anemia group J protein [EC:3.6.4.12] | (RefSeq) BRIP1; BRCA1 interacting protein C-terminal helicase 1	[L]	Replication, recombination and repair	Helicase C-terminal domain	Regulator of telomere elongation helicase 1 OS=Bos taurus OX=9913 GN=RTEL1 PE=2 SV=1	Helicase ATP-binding domain-containing protein OS=Bos mutus OX=72004 GN=E5288_WYG020888 PE=4 SV=1	L	Replication, recombination and repair	PREDICTED: LOW QUALITY PROTEIN: Fanconi anemia group J protein [Bos mutus]
BRIX1	--	--	Biological Process: ribosomal large subunit assembly (GO:0000027);; Molecular Function: molecular_function (GO:0003674);; Molecular Function: nucleic acid binding (GO:0003676);; Molecular Function: RNA binding (GO:0003723);; Molecular Function: binding (GO:0005488);; Cellular Component: cellular_component (GO:0005575);; Cellular Component: intracellular (GO:0005622);; Cellular Component: obsolete…	K14820|9.5e-201|bom:102271049|K14820 ribosome biogenesis protein BRX1 | (RefSeq) BRIX1; BRX1, biogenesis of ribosomes	[J]	Translation, ribosomal structure and biogenesis	Brix domain	Ribosome biogenesis protein BRX1 homolog OS=Bos taurus OX=9913 GN=BRIX1 PE=2 SV=1	Brix domain-containing protein 2 (Fragment) OS=Bos mutus OX=72004 GN=M91_08901 PE=3 SV=1	J	Translation, ribosomal structure and biogenesis	PREDICTED: ribosome biogenesis protein BRX1 homolog [Bos mutus]
BRMS1L	--	--	Biological Process: negative regulation of transcription by RNA polymerase II (GO:0000122);; Biological Process: histone deacetylation (GO:0016575);; Molecular Function: histone deacetylase binding (GO:0042826);; Cellular Component: Sin3-type complex (GO:0070822);	K19196|1.9e-176|aml:100467929|K19196 breast cancer metastasis-suppressor 1 and related proteins | (RefSeq) BRMS1L; breast cancer metastasis-suppressor 1-like protein isoform X2	[DK]	--	Sds3-like	Breast cancer metastasis-suppressor 1-like protein OS=Bos taurus OX=9913 GN=BRMS1L PE=2 SV=1	Breast cancer metastasis-suppressor 1-like OS=Pan troglodytes OX=9598 GN=BRMS1L PE=2 SV=1	K	Transcription	breast cancer metastasis-suppressor 1-like protein [Bos taurus]
BRSK2	[M]	Cell wall/membrane/envelope biogenesis	Molecular Function: protein kinase activity (GO:0004672);; Molecular Function: ATP binding (GO:0005524);	K08796|0.0e+00|bom:102271805|K08796 BR serine/threonine kinase [EC:2.7.11.1] | (RefSeq) BRSK2; BR serine/threonine kinase 2	[D]	Cell cycle control, cell division, chromosome partitioning	Protein kinase domain	5'-AMP-activated protein kinase catalytic subunit alpha-2 OS=Sus scrofa OX=9823 GN=PRKAA2 PE=2 SV=2	Protein kinase domain-containing protein OS=Propithecus coquereli OX=379532 GN=BRSK2 PE=4 SV=1	T	Signal transduction mechanisms	PREDICTED: serine/threonine-protein kinase BRSK2 [Bos mutus]
BRWD1	--	--	Molecular Function: protein binding (GO:0005515);	K11798|0.0e+00|bom:102264924|K11798 bromodomain and WD repeat domain containing protein 1/3 | (RefSeq) BRWD1; bromodomain and WD repeat domain containing 1	[R]	General function prediction only	Bromodomain	--	Bromodomain and WD repeat-containing protein 1 (Fragment) OS=Bos mutus OX=72004 GN=M91_04389 PE=4 SV=1	S	Function unknown	PREDICTED: bromodomain and WD repeat-containing protein 1 isoform X2 [Bos mutus]
BRWD3	--	--	Biological Process: cytoskeleton organization (GO:0007010);; Biological Process: regulation of cell shape (GO:0008360);	K11798|0.0e+00|bom:102277370|K11798 bromodomain and WD repeat domain containing protein 1/3 | (RefSeq) BRWD3; bromodomain and WD repeat domain containing 3	[R]	General function prediction only	Bromodomain	Bromodomain testis-specific protein OS=Macaca fascicularis OX=9541 GN=BRDT PE=2 SV=3	Uncharacterized protein OS=Ovis aries OX=9940 GN=BRWD3 PE=4 SV=1	S	Function unknown	PREDICTED: bromodomain and WD repeat-containing protein 3 isoform X1 [Bos mutus]
BSCL2	--	--	Cellular Component: integral component of membrane (GO:0016021);; Biological Process: lipid storage (GO:0019915);	K19365|8.7e-255|bom:102271840|K19365 seipin | (RefSeq) BSCL2, Seipin; BSCL2, seipin lipid droplet biogenesis associated	[S]	Function unknown	Putative adipose-regulatory protein (Seipin)	Seipin OS=Bos taurus OX=9913 GN=BSCL2 PE=2 SV=1	Seipin OS=Bos mutus OX=72004 GN=M91_07636 PE=4 SV=1	S	Function unknown	PREDICTED: seipin [Bos mutus]
BSDC1	--	--	--	K00451|7.9e-22|tut:107361368|K00451 homogentisate 1,2-dioxygenase [EC:1.13.11.5] | (RefSeq) uncharacterized protein LOC107361368	[S]	Function unknown	BSD domain	BSD domain-containing protein 1 OS=Bos taurus OX=9913 GN=BSDC1 PE=2 SV=1	BSD domain-containing protein OS=Bos indicus x Bos taurus OX=30522 GN=BSDC1 PE=4 SV=1	S	Function unknown	PREDICTED: BSD domain-containing protein 1 isoform X1 [Bos mutus]
BSN	--	--	Cellular Component: axon (GO:0030424);; Biological Process: protein localization to synapse (GO:0035418);; Molecular Function: metal ion binding (GO:0046872);; Cellular Component: cytoskeleton of presynaptic active zone (GO:0048788);; Molecular Function: structural constituent of presynaptic active zone (GO:0098882);; Cellular Component: glutamatergic synapse (GO:0098978);; Cellular Component: GA…	K16882|2.6e-198|lcm:102355172|K16882 protein piccolo | (RefSeq) PCLO; piccolo presynaptic cytomatrix protein	--	--	Piccolo Zn-finger	--	Bassoon presynaptic cytomatrix protein OS=Bos taurus OX=9913 GN=BSN PE=4 SV=3	S	Function unknown	PREDICTED: LOW QUALITY PROTEIN: protein bassoon [Bos mutus]
BSND	--	--	Biological Process: chloride transport (GO:0006821);; Cellular Component: integral component of membrane (GO:0016021);	K19331|1.5e-173|bom:102281488|K19331 barttin (chloride channel Ka/b beta subunit) | (RefSeq) BSND, Barttin; barttin CLCNK type accessory beta subunit	--	--	Bartter syndrome, infantile, with sensorineural deafness (Barttin)	--	Barttin OS=Bos mutus OX=72004 GN=M91_20977 PE=4 SV=1	S	Function unknown	PREDICTED: barttin [Bos mutus]
BTAF1	[S]	Function unknown	Molecular Function: transcription coregulator activity (GO:0003712);; Molecular Function: ATP binding (GO:0005524);; Cellular Component: nucleoplasm (GO:0005654);; Molecular Function: DNA-dependent ATPase activity (GO:0008094);; Biological Process: negative regulation of chromatin binding (GO:0035562);; Biological Process: negative regulation of transcription, DNA-templated (GO:0045892);	K15192|0.0e+00|bom:102274321|K15192 TATA-binding protein-associated factor [EC:3.6.4.-] | (RefSeq) BTAF1; B-TFIID TATA-box binding protein associated factor 1	[K]	Transcription	Domain of unknown function (DUF3535)	Transcription activator BRG1 OS=Bos taurus OX=9913 GN=SMARCA4 PE=2 SV=1	Uncharacterized protein OS=Bos indicus x Bos taurus OX=30522 GN=BTAF1 PE=4 SV=1	K	Transcription	PREDICTED: TATA-binding protein-associated factor 172 [Bos mutus]
BTBD16	--	--	Cellular Component: ubiquitin ligase complex (GO:0000151);; Cellular Component: cellular_component (GO:0005575);; Cellular Component: intracellular (GO:0005622);; Cellular Component: obsolete cell (GO:0005623);; Cellular Component: nucleus (GO:0005634);; Cellular Component: protein-containing complex (GO:0032991);; Cellular Component: organelle (GO:0043226);; Cellular Component: membrane-bounded …	K10487|1.2e-294|bom:102267939|K10487 BTB/POZ domain-containing protein 16 | (RefSeq) BTBD16; BTB domain containing 16	[R]	General function prediction only	BTB/POZ domain	BTB/POZ domain-containing protein 16 OS=Bos taurus OX=9913 GN=BTBD16 PE=2 SV=1	BTB/POZ domain-containing protein 16 OS=Bos taurus OX=9913 GN=BTBD16 PE=4 SV=2	S	Function unknown	PREDICTED: BTB/POZ domain-containing protein 16 [Bos mutus]
BTBD18	--	--	Biological Process: positive regulation of transcription elongation from RNA polymerase II promoter (GO:0032968);	K10443|5.8e-11|ipu:108268847|K10443 kelch-like protein 2/3 | (RefSeq) klhl3; kelch like family member 3	[TR]	--	BTB/POZ domain	Kelch-like protein 3 OS=Bos taurus OX=9913 GN=KLHL3 PE=3 SV=3	BTB/POZ domain-containing protein 18 OS=Bos mutus OX=72004 GN=M91_06806 PE=4 SV=1	S	Function unknown	PREDICTED: BTB/POZ domain-containing protein 18 [Bos mutus]
BTBD7	--	--	Cellular Component: nucleus (GO:0005634);; Biological Process: regulation of branching involved in salivary gland morphogenesis (GO:0060693);; Biological Process: morphogenesis of a branching epithelium (GO:0061138);	K10479|0.0e+00|bom:102278279|K10479 BTB/POZ domain-containing protein 7 | (RefSeq) BTBD7; BTB domain containing 7	[R]	General function prediction only	BTB/POZ domain	--	Uncharacterized protein OS=Bos indicus x Bos taurus OX=30522 GN=BTBD7 PE=4 SV=1	S	Function unknown	PREDICTED: BTB/POZ domain-containing protein 7 [Bos mutus]
BTBD8	--	--	Molecular Function: transcription regulatory region sequence-specific DNA binding (GO:0000976);; Molecular Function: regulatory region nucleic acid binding (GO:0001067);; Molecular Function: molecular_function (GO:0003674);; Molecular Function: nucleic acid binding (GO:0003676);; Molecular Function: DNA binding (GO:0003677);; Molecular Function: double-stranded DNA binding (GO:0003690);; Molecula…	K10480|2.5e-226|bom:102283675|K10480 BTB/POZ domain-containing protein 8 | (RefSeq) BTBD8; BTB domain containing 8	--	--	BTB/POZ domain	--	BTB/POZ domain-containing protein 8 OS=Bos mutus OX=72004 GN=M91_06365 PE=4 SV=1	S	Function unknown	PREDICTED: BTB/POZ domain-containing protein 8 [Bos mutus]
BTD	[R]	General function prediction only	Molecular Function: molecular_function (GO:0003674);; Molecular Function: catalytic activity (GO:0003824);; Cellular Component: cellular_component (GO:0005575);; Cellular Component: extracellular region (GO:0005576);; Cellular Component: extracellular space (GO:0005615);; Cellular Component: intracellular (GO:0005622);; Cellular Component: obsolete cell (GO:0005623);; Cellular Component: nucleus …	K01435|0.0e+00|bom:102282711|K01435 biotinidase [EC:3.5.1.12] | (RefSeq) BTD; biotinidase	[E]	Amino acid transport and metabolism	Vanin C-terminal domain	Biotinidase OS=Bos taurus OX=9913 GN=BTD PE=2 SV=1	CN hydrolase domain-containing protein OS=Bos mutus OX=72004 GN=E5288_WYG018777 PE=3 SV=1	E	Amino acid transport and metabolism	PREDICTED: biotinidase [Bos mutus]
BTG4	--	--	Biological Process: negative regulation of cell population proliferation (GO:0008285);	K14443|1.8e-136|bom:102264973|K14443 protein Tob/BTG | (RefSeq) BTG4; BTG anti-proliferation factor 4	[TR]	--	BTG family	Protein BTG3 OS=Sus scrofa OX=9823 GN=BTG3 PE=2 SV=1	Protein BTG4 OS=Bos mutus OX=72004 GN=M91_13083 PE=3 SV=1	T	Signal transduction mechanisms	PREDICTED: protein BTG4 [Bos mutus]
BTLA	--	--	Biological Process: immune response-regulating cell surface receptor signaling pathway (GO:0002768);; Cellular Component: integral component of plasma membrane (GO:0005887);; Molecular Function: signaling receptor activity (GO:0038023);	K06707|1.3e-171|bom:102282297|K06707 B- and T-lymphocyte attenuator | (RefSeq) BTLA; B and T lymphocyte associated	--	--	--	--	B-and T-lymphocyte attenuator OS=Bos mutus OX=72004 GN=M91_07956 PE=4 SV=1	T	Signal transduction mechanisms	PREDICTED: B- and T-lymphocyte attenuator [Bos mutus]
BUB1	--	--	Cellular Component: condensed nuclear chromosome outer kinetochore (GO:0000942);; Molecular Function: protein kinase activity (GO:0004672);; Molecular Function: ATP binding (GO:0005524);; Cellular Component: nucleoplasm (GO:0005654);; Cellular Component: cytosol (GO:0005829);; Biological Process: regulation of sister chromatid cohesion (GO:0007063);; Biological Process: mitotic spindle assembly c…	K02178|0.0e+00|bom:102278310|K02178 checkpoint serine/threonine-protein kinase [EC:2.7.11.1] | (RefSeq) BUB1; BUB1 mitotic checkpoint serine/threonine kinase	[D]	Cell cycle control, cell division, chromosome partitioning	Mad3/BUB1 homology region 1	--	Uncharacterized protein OS=Bos indicus x Bos taurus OX=30522 GN=BUB1 PE=4 SV=1	T	Signal transduction mechanisms	PREDICTED: LOW QUALITY PROTEIN: mitotic checkpoint serine/threonine-protein kinase BUB1 [Bos mutus]
BUB1B	--	--	Biological Process: reproduction (GO:0000003);; Biological Process: cell cycle checkpoint (GO:0000075);; Cellular Component: ubiquitin ligase complex (GO:0000151);; Cellular Component: nuclear ubiquitin ligase complex (GO:0000152);; Cellular Component: nuclear chromosome (GO:0000228);; Biological Process: mitotic cell cycle (GO:0000278);; Biological Process: nuclear division (GO:0000280);; Cellul…	K06637|0.0e+00|bom:102274816|K06637 mitotic checkpoint serine/threonine-protein kinase BUB1 beta [EC:2.7.11.1] | (RefSeq) BUB1B; BUB1 mitotic checkpoint serine/threonine kinase B	[D]	Cell cycle control, cell division, chromosome partitioning	Mad3/BUB1 homology region 1	--	Uncharacterized protein OS=Bos mutus OX=72004 GN=E5288_WYG003821 PE=4 SV=1	T	Signal transduction mechanisms	PREDICTED: mitotic checkpoint serine/threonine-protein kinase BUB1 beta [Bos mutus]
BUD13	--	--	Biological Process: mRNA splicing, via spliceosome (GO:0000398);; Cellular Component: nucleoplasm (GO:0005654);; Cellular Component: U2-type precatalytic spliceosome (GO:0071005);	K13106|2.0e-252|bom:102282550|K13106 pre-mRNA-splicing factor CWC26 | (RefSeq) BUD13; BUD13 homolog	[S]	Function unknown	Pre-mRNA-splicing factor of RES complex	--	BUD13 homolog OS=Bos mutus OX=72004 GN=M91_20358 PE=3 SV=1	S	Function unknown	PREDICTED: BUD13 homolog isoform X1 [Bos mutus]
BZRAP1	--	--	Molecular Function: molecular_function (GO:0003674);; Molecular Function: signaling receptor binding (GO:0005102);; Molecular Function: binding (GO:0005488);; Molecular Function: protein binding (GO:0005515);; Cellular Component: cellular_component (GO:0005575);; Cellular Component: intracellular (GO:0005622);; Cellular Component: obsolete cell (GO:0005623);; Cellular Component: cytoplasm (GO:000…	K19922|0.0e+00|bom:102268162|K19922 peripheral-type benzodiazepine receptor-associated protein 1 | (RefSeq) TSPOAP1, BZRAP1; TSPO associated protein 1	[TZ]	--	Variant SH3 domain	--	Peripheral-type benzodiazepine receptor-associated protein 1 OS=Bos mutus OX=72004 GN=M91_18577 PE=3 SV=1	T	Signal transduction mechanisms	PREDICTED: peripheral-type benzodiazepine receptor-associated protein 1 [Bos mutus]
[truncated: 4,311 more rows]
