# Supplementary material for: Genomic Insights and Conservation Priorities for Kongshan Cattle: A Whole-Genome Resequencing Approach
Source: Animals (Basel). 2024 Oct 23;14(21):3056. doi: 10.3390/ani14213056 (PMC11545070; doi:10.3390/ani14213056)
Supplement: Supplementary file 1 [file animals-14-03056-s001.zip › Table S4 GO Enrichment Analysis of Variant Genes.xlsx]

## Sheet: BP
Category	Term	Count	%	PValue	Genes	List Total	Pop Hits	Pop Total	Fold Enrichment	Bonferroni	Benjamini	FDR
GOTERM_BP_DIRECT	GO:0007018~microtubule-based movement	46	0.988609	3.90677e-11	DNAH1, DNAH2, DNAH7, DNAH5, DNAH6, KIF14, DNHD1, KIF12, DNAH9, KIF11, KIF17, KIF15, KIF5C, KIF5B, KIF13A, KIF13B, KIF21A, KIF1B, KIF1A, KIF21B, KIF3C, DYNC2H1, DYNC1H1, DNAH12, DNAH11, DNAH10, DYNLT1, DNAH17, STARD9, DNAH14, KIF25, KIF24, KIF7, KTN1, CENPE, DYNC1LI1, KIF18A, KIF9, KIF18B, KIFC2, KIF16B, KIF26B, KIF2C, KIF2B, KIF20A, KIF20B	4010	88	20393	2.65835	2.25069e-07	2.25069e-07	2.22529e-07
GOTERM_BP_DIRECT	GO:0098609~cell-cell adhesion	66	1.41844	2.25464e-10	ROBO3, ITGAM, ITGB4, ITGA2B, ICAM3, LAMC2, ITGAE, ITGAL, CELSR3, ROBO1, CHL1, BOC, ITGAV, NRCAM, NEO1, CD34, CDON, DSP, ITGA4, WSB2, ITGA3, DCC, ITGA1, HSPG2, PYGO1, EMCN, ITGAD, IGDCC4, FNDC1, PKP2, ITGA8, MYH9, DSG1, PKP1, ITGA7, DSG2, ITGA5, DSG3, TLN2, DSG4, TLN1, DSC1, IGSF5, COL13A1, FBLIM1, LRP5, LPP, PRTG, PDPN, CDH23, ICOS, JUP, SELP, TJP1, CD2, DLG2, VNN1, NPHS1, ITGA10, FAT1, CNTN1, FA…	4010	156	20393	2.15157	1.2989e-06	4.5893e-07	4.53752e-07
GOTERM_BP_DIRECT	GO:0006468~protein phosphorylation	141	3.0303	2.38984e-10	TRIO, AMHR2, NRK, ULK4, TESK1, BUB1B, MYLK3, MYLK, RPS6KA4, STK10, SLK, RPS6KA2, AKT3, NEK1, NEK3, MAP3K9, STK32A, PSKH2, ROS1, MAP3K4, PDGFRB, CDKL2, EPHA5, CDKL3, MAP2K1, MUSK, EPHA8, DAPK2, LMTK3, LMTK2, NRBP1, ERN1, ERN2, MELK, MAK, SIK3, ALPK3, ALPK2, ROR2, PRKD1, SIK2, ALPK1, ANKK1, CSF1R, BRSK2, PXK, NPR2, PIK3R4, MST1R, STK4, KALRN, STK31, GRK5, IRAK2, GRK4, STK36, ABL2, TRPM7, MARK3, TRP…	4010	434	20393	1.65221	1.37679e-06	4.5893e-07	4.53752e-07
GOTERM_BP_DIRECT	GO:0060271~cilium assembly	72	1.54739	3.57164e-10	CEP126, C2CD3, TRAF3IP1, CEP164, FNBP1L, PTPDC1, PCM1, TCTN3, TCTN2, IQUB, TEKT1, TEKT2, DZIP1L, CEP250, TEKT5, CFAP43, BBS4, DYNC2H1, OFD1, IQCB1, RSPH6A, DNAAF1, CEP131, ARMC9, KIF24, CFAP221, TMEM216, MAK, WDPCP, TRIM59, ALPK1, CFAP54, CFAP53, LAMA5, FAM149B1, INTU, ARL6, FBF1, PLA2G3, ASAP1, TTBK2, PKHD1, IFT74, ABLIM1, TMEM67, CEP70, NPHP3, PCNT, DISC1, ZNF423, PIBF1, PLK4, RSPH4A, CCDC57, C…	4010	178	20393	2.05707	2.05762e-06	5.14405e-07	5.08601e-07
GOTERM_BP_DIRECT	GO:0007411~axon guidance	63	1.35397	8.57347e-10	CYFIP1, ROBO3, NRP1, NRP2, TRIO, LAMC3, USP33, PTPRO, LAMC2, LAMC1, MYPN, GLI3, GLI2, ROBO1, CHL1, KIF5B, BOC, DAG1, NRCAM, EMB, HMCN1, NEO1, CDON, EPHA5, DSCAM, DCC, EPHA8, SEMA6D, PAX6, HSPG2, MAPK8IP3, IGDCC4, PALLD, DSCAML1, MATN2, LAMA5, SEMA7A, SEMA3C, LAMA2, LAMA1, ARHGEF25, LAMA3, MYCBP2, NEXN, SEMA3E, KALRN, PRTG, EFNB2, RELN, DVL1, SLIT1, SLIT3, NCAM1, VASP, LAMB3, SEMA4D, LAMB2, SEMA4B…	4010	150	20393	2.13593	4.93917e-06	9.87836e-07	9.7669e-07
GOTERM_BP_DIRECT	GO:0007160~cell-matrix adhesion	35	0.752203	1.20257e-08	SNED1, CD63, ITGAM, COL13A1, ITGB4, ITGB3, ITGA2B, ITGAE, ADAMTS12, ITGAL, NID1, NID2, OTOA, TNN, ITGAV, MUC4, CD34, TECTA, FGB, CD96, ITGA4, ITGA3, ITGA1, FGG, FN1, COL3A1, ITGAD, STRC, ITGA10, COL5A3, ANGPTL3, ITGA8, ITGA7, ITGA5, FREM1	4010	67	20393	2.65662	6.92775e-05	1.14177e-05	1.12888e-05
GOTERM_BP_DIRECT	GO:0016310~phosphorylation	142	3.05179	1.38732e-08	TRIO, PLXND1, AMHR2, CERK, NRK, MYLK, IGF1R, RPS6KA4, HYKK, PPIP5K1, RPS6KA2, AKT3, NEK1, PLXNC1, MAP3K9, SEPHS1, MAP3K4, XYLB, PDGFRB, CDKL2, CDKL3, MAP2K1, MUSK, VRK2, MAPK8IP3, ERN1, ERN2, MELK, MAK, ULK3, ALPK3, ALPK2, PRKD1, SIK2, ALPK1, CSNK1G1, IPPK, CERKL, PRKDC, AK1, PIK3R4, AK4, AK5, MST1R, STK4, KALRN, AK9, GRK5, IRAK2, GRK4, STK36, ABL2, PIP5K1B, TRPM7, PLXNA4, MAP2K6, PCK2, SRPK2, NE…	4010	463	20393	1.55971	7.99205e-05	1.14177e-05	1.12888e-05
GOTERM_BP_DIRECT	GO:0030198~extracellular matrix organization	55	1.18203	1.24634e-07	ERO1A, VIT, COL16A1, ECM2, OLFML2B, COL12A1, DMP1, OLFML2A, RXFP1, MMP20, ADAMTSL1, ADAMTS3, ADAMTS1, MMP28, TNR, ADAMTS8, ADAMTS9, ADAMTS7, CSGALNACT1, SCARA3, MMP7, ADAMTS20, MMP12, COL4A1, COL4A3, COL4A6, COL6A6, COL6A5, COL17A1, COL15A1, TNXB, COL13A1, COL11A1, PAPLN, HSD17B12, ADAMTS12, ADAMTS16, ADAMTS14, ADAMTS13, ABI3BP, ADAMTS18, NPHP3, IMPG1, GFAP, OTOL1, SMOC2, COL3A1, COL5A3, ERCC2, C…	4010	139	20393	2.01226	0.00071776	8.97522e-05	8.87396e-05
GOTERM_BP_DIRECT	GO:0007156~homophilic cell adhesion via plasma membrane adhesion molecules	52	1.11756	1.9222e-07	RET, CLSTN2, CLSTN3, CLSTN1, CDH9, CELSR3, MYPN, ROBO1, CDH3, CHL1, HMCN2, NRCAM, EMB, HMCN1, DSCAM, HSPG2, PALLD, CDHR1, CDHR2, CDHR3, DSG1, CDHR4, CDHR5, DSG2, DSG3, DSG4, CDH16, CDH17, DSC1, DSCAML1, CDH18, CDH19, NEXN, PCDH12, IGSF23, CDH20, CDH23, NCAM1, CDH26, NTRK2, SDK1, PTK7, PCDHB1, FAT1, PLXNB3, PLXNB2, FAT2, FAT3, ESAM, DCHS1, FAT4, SDK2	4010	130	20393	2.03421	0.00110677	0.000123042	0.000121654
GOTERM_BP_DIRECT	GO:0007528~neuromuscular junction development	19	0.408339	3.16234e-07	UNC13B, CHRNA1, UNC13C, MUSK, LAMB2, DCTN1, LRRK2, TNC, CACNA2D2, KY, CACNB1, PPFIBP1, CACNB4, ALS2, NEDD4, DOK7, CACNA1S, AGRN, SPG11	4010	28	20393	3.4509	0.00182016	0.000182182	0.000180127
GOTERM_BP_DIRECT	GO:0033674~positive regulation of kinase activity	25	0.537288	5.11085e-07	RET, CSF1R, FLT3, FLT4, MST1R, IGF1R, DSTYK, ERBB3, ERBB4, ERBB2, ROS1, NTRK1, PDGFRB, NTRK2, MUSK, TIE1, STYK1, TNK1, MERTK, AXL, ROR2, FGFR4, MET, FGFR3, FGFR1	4010	45	20393	2.8253	0.00294003	0.000267669	0.000264649
GOTERM_BP_DIRECT	GO:0000724~double-strand break repair via homologous recombination	37	0.795186	7.00014e-07	BLM, ANKLE1, MCM8, MCM9, TONSL, SMC5, NUCKS1, BRCA1, SMC6, SAMHD1, BRCA2, RAD54B, RECQL4, WRN, ZFYVE26, RECQL5, SWI5, RBBP8, REV3L, TOPBP1, ZSWIM7, NBN, RBBP8NL, GEN1, POLN, RMI1, INTS3, NSMCE2, RECQL, RPA1, SPIDR, PALB2, RAD52, RAD51B, MMS22L, RFWD3, AUNIP	4010	83	20393	2.26705	0.00402466	0.000336065	0.000332274
GOTERM_BP_DIRECT	GO:0007052~mitotic spindle organization	27	0.580271	1.43575e-06	CEP126, DCTN2, KIF12, WDR62, KIF17, NUF2, KIF21A, KIF21B, PCNT, DLGAP5, PLK4, DYNC1H1, STIL, PLK5, MAP1S, PLK2, KIF7, CKAP5, NDC80, TBCK, CENPE, TBCE, TACC3, EFHC1, TACC2, EFHC2, SPC25	4010	53	20393	2.59074	0.00823724	0.000636257	0.000629079
GOTERM_BP_DIRECT	GO:0006260~DNA replication	32	0.687728	3.4348e-06	PIF1, BLM, RTEL1, MCM8, MCM10, TBRG1, RECQL4, POLD3, WRN, SLX4, CHAF1A, ORC3, TOP1MT, POLD2, ORC2, POLL, POLE, GINS1, RFC1, RMI1, RPA1, LRWD1, SSRP1, TICRR, FAM111B, POLA1, POLA2, NASP, CINP, SDE2, DNA2, MCM2	4010	71	20393	2.29207	0.0195934	0.00141342	0.00139747
GOTERM_BP_DIRECT	GO:0035556~intracellular signal transduction	100	2.14915	4.61635e-06	DGKG, DGKD, DGKB, ITSN1, MYLK3, PREX2, RPS6KA4, PREX1, RPS6KA2, AKT3, STK32A, SH2D6, RGS9, CDKL3, WSB2, DAPK2, NRBP1, MELK, MAK, SIK3, PRKD1, SIK2, DGKI, SHC4, NOTCH2, BRSK2, NPR2, STK4, PLD1, KALRN, PLD2, IRAK2, DVL1, PLEK2, SOCS6, MARK3, SOCS4, MARK1, SRPK2, DNAH12, DCLK2, DCDC1, ADCY10, DNMBP, WNK1, WNK2, WNK3, PPP1R1B, MAST4, CAB39L, MAST2, MAST1, LRRK1, TLK1, JAK2, JAK3, JAK1, ARHGEF11, IRAK…	4010	331	20393	1.53642	0.0262443	0.00177299	0.00175298
GOTERM_BP_DIRECT	GO:0006508~proteolysis	144	3.09478	5.34508e-06	PLAT, CNDP1, LACTB, NPEPPS, HMCES, ANPEP, CAPN5, CPNE1, CAPN3, CAPN1, HABP2, TGM2, ADGB, USP8, AGTPBP1, USP5, HGF, PRSS57, PCOLCE, PRSS55, PRSS54, ADAM2, ACE2, AFG3L2, ADAM18, PREPL, RBP3, PAPPA, MASP2, ADAM8, ADAM7, CFB, ENPEP, CPB1, HTRA3, HTRA4, CFI, AEBP1, ADAMTS12, TRHDE, KLK7, KLK6, DPP4, ADAMTS16, ADAMTS14, DPP6, ADAMTS13, ADAMTS18, USP50, AMZ2, ST14, LVRN, LNPEP, TMPRSS15, ACR, CYLD, PROC…	4010	517	20393	1.41647	0.0303238	0.00192456	0.00190285
GOTERM_BP_DIRECT	GO:0034587~piRNA processing	13	0.27939	7.51722e-06	EXD1, PIWIL4, DDX4, PIWIL3, TDRD9, TDRD7, TDRD6, TDRD5, TDRD1, HENMT1, PNLDC1, ASZ1, FKBP6	4010	17	20393	3.88894	0.0423825	0.00254745	0.00251871
GOTERM_BP_DIRECT	GO:0016339~calcium-dependent cell-cell adhesion via plasma membrane cell adhesion molecules	20	0.42983	9.66374e-06	PCDH12, ATP2C1, CDH9, SELP, CDH3, SELL, CDH20, CDHR1, CDHR2, CDH23, FAT1, CDHR3, CDHR4, CDHR5, CDH26, CDH16, CDH17, DSC1, CDH18, CDH19	4010	36	20393	2.8253	0.0541517	0.00309293	0.00305804
GOTERM_BP_DIRECT	GO:0001822~kidney development	27	0.580271	1.16487e-05	DDC, PLXND1, TRAF3IP1, GREB1L, LRP2, PKD1, PCSK5, GLI2, PKHD1, PRTG, SGPL1, TBC1D32, ADAMTS1, NPHP3, CEP290, STRA6, PTCD2, TIPARP, ARID5B, RPGRIP1L, BICC1, JMJD6, PYGO1, ITGA8, ANKS6, WDPCP, FREM2	4010	58	20393	2.3674	0.0649061	0.00335715	0.00331928
GOTERM_BP_DIRECT	GO:0016477~cell migration	60	1.28949	1.1778e-05	NCKAP1, DOCK5, ITGB4, ITGB3, WWC1, USP33, WWC2, PIK3C2G, LAMC2, LAMC1, PIK3C2A, PTPRF, PIK3CG, PIK3C2B, SYDE2, SYDE1, SPDL1, NDEL1, APC2, USP45, VAV1, VAV2, CD2AP, TGFBR3, FSCN2, DOCK2, MET, PHLDB2, DOCK1, ENG, CD63, ENPEP, SDC4, BRAT1, PBXIP1, MST1R, ADAMTS12, STRIP2, EFS, PODXL, GPC1, PDPN, GPC5, NCKAP1L, MISP, LAMB3, JUP, USP9X, LAMB2, LAMB1, CDC42BPA, MERTK, FMNL1, SH3D21, APC, AXL, CASS4, CE…	4010	177	20393	1.72391	0.0656027	0.00335715	0.00331928
GOTERM_BP_DIRECT	GO:0007605~sensory perception of sound	35	0.752203	1.22375e-05	USP53, NPR2, TMPRSS3, COL11A2, CHD7, USH1C, LRP2, COCH, LOXHD1, NIPBL, OTOA, ESPNL, CASP3, MYO6, CDH23, OTOG, ATP6V0A4, TBL1X, CCDC50, PDZD7, ADGRV1, ATP8B1, MYO7B, MYO7A, SOD1, DIAPH3, MYO3B, MYO1A, KCNMA1, MYO3A, PKHD1L1, CLRN3, FGFR3, SLC26A5, FGFR1	4010	85	20393	2.09404	0.0680729	0.00335715	0.00331928
GOTERM_BP_DIRECT	GO:0019228~neuronal action potential	17	0.365356	1.29519e-05	CHRNA1, NPR2, GPR88, CACNA1B, CACNA1A, CACNA1H, MTOR, CACNA1G, CACNA1I, SCN10A, SCN11A, SCN8A, KCNMA1, KCNMB3, SCN7A, SCN4A, SCN5A	4010	28	20393	3.08765	0.0719007	0.00339164	0.00335337
GOTERM_BP_DIRECT	GO:0010457~centriole-centriole cohesion	9	0.193424	1.64808e-05	CEP68, NIN, CEP135, DCTN1, CROCC, CEP250, RTTN, CEP44, CNTLN	4010	9	20393	5.08554	0.0905788	0.00405654	0.00401077
GOTERM_BP_DIRECT	GO:0098703~calcium ion import across plasma membrane	15	0.322373	1.68993e-05	CACNA1B, TRPV2, TRPV3, CACNA1A, CACNA1D, TRPV1, CACNA1F, CACNA1E, CACNA1G, TRPM1, TRPM2, TRPV6, TRPV4, TRPV5, CACNA1S	4010	23	20393	3.31665	0.0927687	0.00405654	0.00401077
GOTERM_BP_DIRECT	GO:0036297~interstrand cross-link repair	17	0.365356	2.36181e-05	DCLRE1B, DCLRE1A, POLN, FANCM, FANCL, FANCA, FANCC, NUCKS1, FANCB, FANCG, FANCF, NEIL3, SLX4, FANCD2, RFWD3, HMCES, FAAP100	4010	29	20393	2.98118	0.127215	0.00543187	0.00537058
GOTERM_BP_DIRECT	GO:0008104~protein localization	32	0.687728	2.50827e-05	CRB1, SCYL3, CCDC68, ITSN1, DDX42, LYST, CEP128, AP4M1, AKAP10, GJA1, AKAP11, MYO6, SCYL1, SPHKAP, STK11IP, IST1, LRBA, NBEAL1, NBEAL2, AXIN2, MLH3, PARD3B, SLC9A2, AHI1, RRAGA, NIN, LATS2, ALS2, HEATR5A, HEATR5B, ESAM, PLEC	4010	77	20393	2.11347	0.134548	0.00543187	0.00537058
GOTERM_BP_DIRECT	GO:0045494~photoreceptor cell maintenance	18	0.386847	2.54575e-05	IQCB1, CRB2, CRB1, ADGRV1, USP45, ABCA4, USH1C, SPATA7, RP1, BBS12, CDHR1, MAK, CROCC, CDH23, NPHP3, NPHP4, ERCC6, DRAM2	4010	32	20393	2.86061	0.136414	0.00543187	0.00537058
GOTERM_BP_DIRECT	GO:0000902~cell morphogenesis	33	0.70922	3.91119e-05	NCKAP1, CYFIP1, ARHGEF28, WNT8A, TFCP2L1, FRY, CDH9, CDH3, RELN, CDH20, PDPN, CDH23, NCKAP1L, CDH26, CAP1, HGF, SHROOM1, SSH1, ASXL1, CDHR1, CDHR2, FAT1, CDHR3, CDHR4, CDHR5, ARHGEF2, CDH16, CDH17, DSC1, FRYL, CDH18, PLEC, CDH19	4010	82	20393	2.04662	0.201746	0.00804727	0.00795648
GOTERM_BP_DIRECT	GO:0031122~cytoplasmic microtubule organization	20	0.42983	4.21069e-05	MAP10, MACF1, CEP126, DYNC1H1, DCTN1, TUBGCP2, WDR73, CAMSAP1, CAMSAP2, CAMSAP3, CCDC88B, CLIP1, PCM1, SLK, CCDC88C, DVL1, TUBGCP5, TUBGCP6, TUBGCP3, TUBGCP4	4010	39	20393	2.60797	0.215401	0.00808593	0.0079947
GOTERM_BP_DIRECT	GO:0043087~regulation of GTPase activity	20	0.42983	4.21069e-05	ARHGAP9, PLXND1, IQGAP1, ARHGAP27, IQGAP2, IQGAP3, VAV1, VAV2, ARHGAP12, FGD6, RASA3, TRAPPC6B, RASA1, PLXNB3, PLXNB2, RAB3GAP2, PLXNB1, PLXNC1, PLXNA4, PRKG1	4010	39	20393	2.60797	0.215401	0.00808593	0.0079947
GOTERM_BP_DIRECT	GO:0007275~multicellular organism development	50	1.07458	6.21807e-05	RET, FLT3, FLT4, CDH9, IGF1R, CDH3, ROS1, PDGFRB, MUSK, DKK2, DKK4, CDHR1, CDHR4, ROR2, CDH16, CDH17, MET, CDH18, CDH19, NOTCH2, NOTCH3, CSF1R, NOTCH1, GREB1L, WNT8A, CHRD, MST1R, FSTL4, DLL4, FSTL5, ERBB3, CDH20, ERBB4, ERBB2, CDH23, CDH26, JAG2, NTRK1, NTRK2, PTCD2, JAG1, TIE1, STYK1, TNK1, MERTK, VANGL2, AXL, FGFR4, FGFR3, FGFR1	4010	147	20393	1.72977	0.30109	0.0115556	0.0114252
GOTERM_BP_DIRECT	GO:0007596~blood coagulation	24	0.515796	6.87832e-05	FGB, FGA, F10, VWF, NOS3, F12, SERPINA10, F11, FGG, ANXA5, HPS4, SLC4A1, PLG, HPS5, F2, TFPI, KNG1, F5, THBD, PROC, F13B, GAS6, HGFAC, HABP2	4010	53	20393	2.30288	0.327177	0.0123831	0.0122434
GOTERM_BP_DIRECT	GO:1905515~non-motile cilium assembly	23	0.494305	7.64358e-05	BBS1, CEP126, C2CD3, DCTN1, IFT140, GORAB, CEP350, CEP131, RPGRIP1L, RPGRIP1, PCM1, ARL13B, TBC1D32, KCNQ1, CENPJ, TMEM216, MAK, MKS1, NPHP3, CEP250, DISC1, CEP290, CC2D2A	4010	50	20393	2.33935	0.356198	0.0133438	0.0131933
GOTERM_BP_DIRECT	GO:0060294~cilium movement involved in cell motility	13	0.27939	8.45156e-05	RSPH6A, DYNC2H1, RSPH4A, DNAH11, DNAH2, DNAH10, DNAH7, DNAH14, DNAH6, TEKT1, TEKT2, CFAP46, TEKT5	4010	20	20393	3.3056	0.385481	0.0142498	0.014089
GOTERM_BP_DIRECT	GO:0051649~establishment of localization in cell	25	0.537288	8.65724e-05	RYR2, DNAH5, MTTP, DNAH9, NOD2, GHRHR, CFAP43, APOB, CUBN, MSR1, DNAAF2, SLC11A1, ANO9, MERTK, ANO2, ANO3, CFAP221, KEL, AXL, CROCC, CFAP54, DZIP1, SLC27A5, SLC26A6, SLC27A4	4010	57	20393	2.2305	0.39272	0.0142498	0.014089
GOTERM_BP_DIRECT	GO:0007157~heterophilic cell-cell adhesion via plasma membrane cell adhesion molecules	21	0.451322	9.21552e-05	NOTCH2, CRB2, JAG2, NOTCH3, CRB1, SNED1, TENM1, MEGF6, JAG1, TENM3, TENM4, CRTAM, ITGAL, SELP, DLL4, CD6, SELL, MMRN1, CEACAM20, ITGA5, FAT4	4010	44	20393	2.42719	0.411942	0.0147474	0.014581
GOTERM_BP_DIRECT	GO:0030050~vesicle transport along actin filament	11	0.236407	9.64526e-05	MYO1B, MYO1A, MYO5B, MYO6, MYO5A, ACTN4, FNBP1L, MYO1H, MYO19, MYO1F, MYO1G	4010	15	20393	3.72939	0.426324	0.0150179	0.0148485
GOTERM_BP_DIRECT	GO:0030036~actin cytoskeleton organization	47	1.0101	0.000102656	KANK1, SPTBN5, TNXB, TESK1, LDB3, ATP2C1, EHBP1, SPTA1, SYDE1, MICALL1, XIRP1, PHACTR3, PHACTR2, XIRP2, FLNB, DMD, PLEK2, THSD7A, HMCN1, PDLIM5, SPTAN1, SPTBN1, SPTBN2, FARP2, VASP, SPECC1, ARHGEF10, STARD13, ARHGEF17, MINK1, ACTN4, SSH2, SSH3, SPTB, SSH1, TBCK, SMTN, DIAPH3, PALLD, SPECC1L, EHBP1L1, FSCN2, AMOTL1, NF2, DOCK2, ARHGEF5	4010	138	20393	1.73203	0.446465	0.0155632	0.0153876
GOTERM_BP_DIRECT	GO:0000278~mitotic cell cycle	37	0.795186	0.000124179	TUBAL3, TUBGCP2, CLTC, TUBD1, SKA2, PPP2CB, KIF5C, KIF5B, MYB, CEP250, CAMTA1, SNX9, POLE, WDHD1, NEK9, PLK5, PPP1R12A, NEK4, PLK2, SETDB2, TBCD, TUBE1, MASTL, ASPM, CENPE, NEDD1, KIF9, CENPF, SPATA17, WEE2, TUBGCP5, TUBGCP6, TUBGCP3, NCAPD2, TUBGCP4, NRDE2, MCPH1	4010	101	20393	1.86302	0.511023	0.0183435	0.0181365
GOTERM_BP_DIRECT	GO:0007166~cell surface receptor signaling pathway	49	1.05308	0.000129878	VIPR2, CD80, TSPAN12, CELSR3, MILR1, SPN, FCRLB, ADGRE5, MS4A18, ADGRE3, MS4A14, FCRL1, LAG3, ADGRV1, FCRL5, FCRL3, PTH2R, ADGRA3, F2, VAV1, JMJD6, ADGRF3, ADGRF1, PAPPA, ADGRF4, PECAM1, MS4A2, PAPPA2, LAMA1, HHLA2, ATP1A4, CBL, ADGRG3, ADGRG4, GHRHR, ADGRG1, ADGRG2, ADGRG7, ADGRG5, NCR3LG1, ADGRG6, MAPK1, MLKL, TRPA1, GCGR, RANBP9, ADGRD1, ADGRD2, ADGRL4	4010	147	20393	1.69518	0.52682	0.0187057	0.0184947
GOTERM_BP_DIRECT	GO:0086010~membrane depolarization during action potential	11	0.236407	0.000211762	CACNA1I, SCN10A, SCN11A, SCN8A, CACNA1B, SCN7A, CACNA1A, SCN4A, SCN5A, CACNA1H, CACNA1G	4010	16	20393	3.49631	0.704797	0.0297552	0.0294195
GOTERM_BP_DIRECT	GO:0035725~sodium ion transmembrane transport	25	0.537288	0.000224688	HCN4, ATP1A4, CACNA1B, CACNA1A, CACNA1H, SLC6A3, CACNA1G, SLC6A4, CACNA1I, ASIC4, ASIC5, SCN11A, SCN7A, SCN5A, SLC12A2, SLC6A14, SLC12A1, SLC6A11, SLC6A6, SCN10A, SLC6A9, WNK1, SCN8A, SCNN1A, SCN4A	4010	60	20393	2.11897	0.725985	0.0308197	0.0304719
GOTERM_BP_DIRECT	GO:0033627~cell adhesion mediated by integrin	17	0.365356	0.000280926	ITGAM, ITGA4, ITGA3, ITGB4, ITGB3, ITGA2B, ITGA1, ITGAE, ITGAL, ITGAD, MMRN1, ITGA10, ITGA8, ITGA7, ITGAV, ITGA5, FBN1	4010	34	20393	2.54277	0.801832	0.0367821	0.0363671
GOTERM_BP_DIRECT	GO:0051321~meiotic cell cycle	17	0.365356	0.000280926	TUBGCP2, TEX11, RPA1, SMC1B, STRA8, WEE2, SLC26A8, RBBP8, TUBGCP5, TUBGCP6, TUBGCP3, HORMAD2, HORMAD1, TUBGCP4, NBN, MNS1, FKBP6	4010	34	20393	2.54277	0.801832	0.0367821	0.0363671
GOTERM_BP_DIRECT	GO:0007010~cytoskeleton organization	27	0.580271	0.00029522	MAST4, MAST2, MAST1, SYNE1, FGD3, FGD4, STRIP2, ABLIM1, IGSF23, PCLO, ABLIM2, ZMYM4, ZMYM6, PALM, PDZD8, PACSIN1, CAP1, SVIL, MICAL3, RANBP9, MICAL2, VIL1, GAN, PHIP, BRWD1, AJUBA, BRWD3	4010	68	20393	2.01926	0.817502	0.0377948	0.0373683
GOTERM_BP_DIRECT	GO:0006281~DNA repair	47	1.0101	0.00031123	PIF1, RTEL1, PARPBP, PAXIP1, TRRAP, PNKP, DOT1L, TTF2, BRCA1, BACH1, ALKBH3, ALKBH2, SLX4, CHAF1A, PTTG1, POLD2, HLTF, EP400, ATRIP, TOP3B, ZRANB3, FANCI, WDHD1, MBD4, SLF1, RFC1, LIG1, MGMT, FANCL, USP45, ATRX, CDC5L, SSRP1, CHD1L, ETAA1, TDP1, PSME4, CINP, UBE2U, TIMELESS, RAD17, TRIP12, MMS19, RAD9B, RAD9A, ATR, WRAP53	4010	144	20393	1.65986	0.833586	0.0389782	0.0385384
GOTERM_BP_DIRECT	GO:0031175~neuron projection development	29	0.623254	0.000362096	RB1, TNXB, RASGRF1, TNC, FRY, PPP1R9A, CAMSAP1, CAMSAP2, HERC1, MAP2, CLMN, MICALL1, MICALL2, TMEM108, MAP4, MYOC, LAMB1, CAMSAP3, GPRIN3, GPRIN2, ADGRF1, VAPA, GPRIN1, NEDD4, RAPGEF2, ERCC6, FGFR3, FRYL, FGFR1	4010	76	20393	1.94053	0.875868	0.0443837	0.043883
GOTERM_BP_DIRECT	GO:0034332~adherens junction organization	18	0.386847	0.000386773	DSP, CDH9, CDH3, CDH20, CDHR1, CDHR2, CDH23, FAT1, CDHR3, CDHR4, CDHR5, CDH26, CDH16, CDH17, DSC1, CDH18, PLEC, CDH19	4010	38	20393	2.40894	0.892324	0.0464208	0.0458971
GOTERM_BP_DIRECT	GO:0007224~smoothened signaling pathway	25	0.537288	0.000401838	RB1, PKD2L1, GLI1, GLI3, GLI2, ARL13B, TCTN3, STK36, TCTN2, TTC21B, IQUB, ZNF423, CDON, EVC2, STIL, PTCH1, HIPK1, HIPK2, DISP1, DISP2, KIAA0586, CENPJ, ULK3, WDPCP, DZIP1	4010	62	20393	2.05062	0.901278	0.0472446	0.0467116
GOTERM_BP_DIRECT	GO:0051897~positive regulation of phosphatidylinositol 3-kinase/protein kinase B signal transduction	36	0.773694	0.00043721	RET, PDGFA, SEMA3E, MST1R, CBL, PIK3CG, IGF1R, ERBB4, PDGFC, CPNE1, PTK2B, NKX3-1, PDGFRB, OSBPL8, SEMA4D, MYOC, EPHA8, HGF, FN1, F2, MERTK, VAV2, SELP, AXL, NEDD4, GFRAL, CASS4, CHI3L1, TCF4, PRKD1, GAS6, PIK3AP1, RGL2, FGFR3, FGFR1, ENG	4010	103	20393	1.77747	0.919485	0.0499613	0.0493976
GOTERM_BP_DIRECT	GO:0006898~receptor-mediated endocytosis	20	0.42983	0.000442288	CAP1, CUBN, MSR1, LRP1, CLTC, STAB2, LRP4, DNAJC13, LRP2, HMMR, VLDLR, LRP8, DNM2, AP1G1, MICALL1, MRC1, TMEM108, SNX9, GUSB, PLA2R1	4010	45	20393	2.26024	0.921808	0.0499613	0.0493976
GOTERM_BP_DIRECT	GO:0030155~regulation of cell adhesion	16	0.343864	0.000457551	JAG2, LAMA5, PPP1R12A, TNXB, LAMA2, LAMA1, SPINK5, LAMA3, TNC, LMO7, PRLR, PTK2, EMCN, TNN, PTK2B, CYTIP	4010	32	20393	2.54277	0.928393	0.0506914	0.0501195
GOTERM_BP_DIRECT	GO:0007099~centriole replication	13	0.27939	0.000502533	PLK4, CEP135, CCDC57, CEP152, CCP110, KIAA0753, CEP192, RTTN, CNTROB, CEP63, CEP85, CEP44, CDK5RAP2	4010	23	20393	2.87443	0.944746	0.0546244	0.0540081
GOTERM_BP_DIRECT	GO:0030317~flagellated sperm motility	23	0.494305	0.000544153	CATSPER1, DNAH1, DNAH11, CATSPER2, DNAH5, VPS13A, ATP2B4, ASH1L, PRSS55, CABS1, EFCAB9, INPP5B, CATSPERD, ARMC3, IQUB, TEKT2, NPHP4, QRICH2, TEKT5, APOB, PLTP, TTLL8, CCDC40	4010	56	20393	2.0887	0.956531	0.058053	0.057398
GOTERM_BP_DIRECT	GO:0001701~in utero embryonic development	44	0.945626	0.00061025	NOTCH2, NOTCH1, RRN3, ELL, C2CD3, CHD8, CHD7, GLI3, GLI2, INPP5B, EPB41L5, GJA1, ADAMTS3, C6, CPT2, MYBPHL, MAN2A1, MYO18B, FLVCR1, INPP5K, VPS54, SOX8, SLC25A20, NBN, APOB, KDM6A, JAG2, SLC34A2, DNAAF2, HEG1, TIE1, RPGRIP1L, GDF3, MAPK8IP3, CAMSAP3, COL3A1, DIAPH3, ERCC2, MYH9, ANKS6, ZFPM2, FGFR3, MYH7, FGFR1	4010	136	20393	1.64532	0.970303	0.063921	0.0631998
GOTERM_BP_DIRECT	GO:0051497~negative regulation of stress fiber assembly	10	0.214915	0.000683898	MYOC, RHPN1, INPP5K, ARHGAP28, PIK3R1, RHPN2, MET, ARHGAP6, PHLDB2, CGNL1	4010	15	20393	3.39036	0.980577	0.070356	0.0695622
GOTERM_BP_DIRECT	GO:0007043~cell-cell junction assembly	19	0.408339	0.000703106	CDH9, HDAC7, CDH3, CDH20, CDHR1, CDHR2, CDH23, PKP2, FAT1, CDHR3, CDHR4, PKP1, CDHR5, CDH26, CDH16, CDH17, DSC1, CDH18, CDH19	4010	43	20393	2.2471	0.982613	0.0710631	0.0702613
GOTERM_BP_DIRECT	GO:0120316~sperm flagellum assembly	8	0.171932	0.000771923	CFAP61, RSPH6A, CCDC38, CFAP221, CFAP54, DZIP1, CFAP53, CEP128	4010	10	20393	4.06843	0.988307	0.0753737	0.0745233
GOTERM_BP_DIRECT	GO:0035335~peptidyl-tyrosine dephosphorylation	8	0.171932	0.000771923	PTPN18, UBASH3B, PTPRZ1, PTPN22, PTPN12, PTPN13, TNS2, PTPRF	4010	10	20393	4.06843	0.988307	0.0753737	0.0745233
GOTERM_BP_DIRECT	GO:0031297~replication fork processing	14	0.300881	0.000795228	ZRANB3, GEN1, POLQ, TIPIN, RTEL1, FANCM, BOD1L1, ATRX, TONSL, NUCKS1, ETAA1, MMS22L, EME1, RFWD3	4010	27	20393	2.63694	0.989777	0.0763551	0.0754937
GOTERM_BP_DIRECT	GO:0006869~lipid transport	26	0.558779	0.000970301	MTTP, VLDLR, ABCA12, ABCA13, GM2A, MFSD2B, PDZD8, ABCA1, ABCA2, ABCC1, ABCA5, ABCA6, VPS13C, ATG9B, ABCA3, VPS13D, ABCA4, ABCA9, VPS13B, APOBR, ABCA7, TEX2, ABCA10, ESYT3, ESYT2, ABCG2	4010	69	20393	1.91629	0.996275	0.0916377	0.0906038
GOTERM_BP_DIRECT	GO:0055075~potassium ion homeostasis	9	0.193424	0.00110084	SLC12A2, SLC12A4, WNK1, KCNQ1, SLC12A1, SLC12A6, SLC12A7, SLC12A8, SLC12A9	4010	13	20393	3.52076	0.998245	0.102098	0.100946
GOTERM_BP_DIRECT	GO:0030488~tRNA methylation	15	0.322373	0.00111651	TRMT10A, METTL2A, NSUN2, TRMO, NOP2, THUMPD2, THADA, TARBP1, TRMT6, TRMT12, WDR6, LCMT2, METTL6, TRMT44, TRDMT1	4010	31	20393	2.46074	0.998397	0.102098	0.100946
GOTERM_BP_DIRECT	GO:0007626~locomotory behavior	20	0.42983	0.00114391	MCOLN3, DSCAM, UBA6, GAA, GPR88, VPS13A, CACNA1B, DBH, ADCY8, PEX13, GRM1, SLC6A3, SOD1, ALDH1A3, RELN, ADORA2A, ALS2, PPP1R1B, CNTN1, BAHCC1	4010	48	20393	2.11897	0.998631	0.10297	0.101808
GOTERM_BP_DIRECT	GO:0000226~microtubule cytoskeleton organization	39	0.838169	0.00118734	CUL9, CUL7, BRSK2, TXNDC9, TUBAL3, DOCK7, TUBD1, SPATA7, MAP2, MAP7, MAP4, DISC1, MARK3, MARK1, APC2, GAS2L3, MAP1S, TBCD, DCLK2, TUBE1, HAUS6, CGN, PARD3B, DYNC1LI1, TTLL5, MELK, SON, TTLL4, MAP7D3, PRC1, MAP7D1, MAP1B, MAP7D2, MAP1A, TBCE, TACC3, SIK3, SIK2, PHLDB2	4010	120	20393	1.6528	0.998934	0.105234	0.104047
GOTERM_BP_DIRECT	GO:0070588~calcium ion transmembrane transport	23	0.494305	0.00123923	RYR1, RYR2, SLC24A1, SLC24A3, ITPR1, ATP2B4, ATP2A2, ITPR2, ITPR3, ITGAE, ATP2C1, CACNA1H, RYR3, CACNA1G, CACNB1, CACNA1I, TRPM2, P2RX6, CACNB4, SCN11A, GAS6, SLC24A5, SLC25A25	4010	59	20393	1.9825	0.99921	0.108169	0.106949
GOTERM_BP_DIRECT	GO:0071539~protein localization to centrosome	10	0.214915	0.00129093	PCM1, STIL, C2CD3, CEP350, CCDC14, KIAA0753, CEP131, CEP250, TRIM69, CEP192	4010	16	20393	3.17846	0.999414	0.109077	0.107847
GOTERM_BP_DIRECT	GO:0070593~dendrite self-avoidance	10	0.214915	0.00129093	DSCAM, PALLD, CHL1, NEXN, NCAM1, NRCAM, HMCN1, EMB, DSCAML1, MYPN	4010	16	20393	3.17846	0.999414	0.109077	0.107847
GOTERM_BP_DIRECT	GO:0006302~double-strand break repair	21	0.451322	0.00130643	POLN, DTX3L, PRKDC, PARP2, ZGRF1, DDX1, LIG3, ESCO2, PARP9, SETX, MAD2L2, RNF168, SMCHD1, MTA1, EME1, TDP2, TDP1, APLF, TNKS1BP1, NBN, ATR	4010	52	20393	2.05377	0.999464	0.109077	0.107847
GOTERM_BP_DIRECT	GO:0032012~regulation of ARF protein signal transduction	11	0.236407	0.00136701	CYTH3, ARFGEF1, ARFGEF2, GIT2, CYTH4, PSD2, PSD4, PSD3, GBF1, ARFGAP1, ARFGEF3	4010	19	20393	2.94426	0.999622	0.112505	0.111236
GOTERM_BP_DIRECT	GO:0006606~protein import into nucleus	29	0.623254	0.00143693	IPO11, NUP107, NOTCH1, LRRK2, PIK3R1, IPO7, GLI3, IPO4, ABRA, IPO5, IPO8, IPO9, POM121C, NUP85, TPR, FAM53B, TNPO2, SPG11, APPL2, TNPO3, NUP214, SEC13, NUP155, NUP133, NUP153, MMP12, POM121L2, POLA2, CRY2	4010	82	20393	1.79854	0.999747	0.112947	0.111673
GOTERM_BP_DIRECT	GO:0044331~cell-cell adhesion mediated by cadherin	16	0.343864	0.00144682	CDH9, PLEKHA7, CD2AP, CDH3, CDH20, CDHR1, CDHR2, FAT1, CDHR3, CDHR5, CDH26, CDH16, CDH17, DSC1, CDH18, CDH19	4010	35	20393	2.32482	0.999762	0.112947	0.111673
GOTERM_BP_DIRECT	GO:0016485~protein processing	22	0.472813	0.00145839	MBTPS1, CPM, C2CD3, ECEL1, TYSND1, ECE1, AEBP1, GLI3, PHEX, ADAM19, AFG3L2, NCSTN, ADAMTS3, KEL, NAGLU, PITRM1, CASP3, SDE2, ATG4C, ATG4B, TLL2, CPE	4010	56	20393	1.99789	0.999777	0.112947	0.111673
GOTERM_BP_DIRECT	GO:0072015~podocyte development	6	0.128949	0.00147041	NOTCH2, ASXL1, JAG1, NPHS1, GLCCI1, IQGAP1	4010	6	20393	5.08554	0.999792	0.112947	0.111673
GOTERM_BP_DIRECT	GO:0046415~urate metabolic process	6	0.128949	0.00147041	SLC22A12, SLC16A9, SLC17A1, SLC17A3, ABCG2, SLC22A11	4010	6	20393	5.08554	0.999792	0.112947	0.111673
GOTERM_BP_DIRECT	GO:0006874~intracellular calcium ion homeostasis	24	0.515796	0.00172494	RYR1, GCM2, RYR2, SLC24A1, CASR, SLC24A3, TRPA1, PTH, ATP13A1, ATP2B4, ATP2A2, TCIRG1, ATP2C1, SLC8B1, RYR3, PKHD1, KEL, VAPB, ATP13A4, VPS54, ATP13A5, ATP13A2, ATP13A3, SLC24A5	4010	64	20393	1.90708	0.999952	0.130755	0.12928
GOTERM_BP_DIRECT	GO:1902287~semaphorin-plexin signaling pathway involved in axon guidance	8	0.171932	0.00176183	PLXND1, PLXNB3, PLXNB2, PLXNB1, ECE1, PLXNC1, MET, PLXNA4	4010	11	20393	3.69857	0.999961	0.131817	0.13033
GOTERM_BP_DIRECT	GO:1902476~chloride transmembrane transport	19	0.408339	0.00178485	GABRA2, SLC12A2, SLC12A4, SLC12A1, ANO9, SLC4A1, ANO6, ANO5, ANO2, ANO3, GABRR3, ANO1, GLRA3, GLRB, ANO10, SLC12A6, SLC12A7, SLC12A8, SLC12A9	4010	46	20393	2.10055	0.999966	0.131827	0.13034
GOTERM_BP_DIRECT	GO:0055085~transmembrane transport	92	1.97722	0.00196185	SLC23A3, SLC44A3, SLC23A1, SLC35F1, SLC4A1, SLCO6A1, ABCA12, ABCC10, ABCA13, SLC4A4, ABCC11, ABCC12, SLC2A8, SLC22A12, MFSD9, SLC22A16, SLC39A9, SLCO2B1, FLVCR1, FLVCR2, MFSD1, SLC16A9, SLC35A5, SLC18A1, SLC16A4, SLC22A11, ABCC3, SLC13A4, ABCC2, ABCC8, SLC30A5, SLC2A12, ABCC6, TAP2, TAP1, KCNAB1, ABCC9, SLCO1C1, ABCA10, KCNU1, SLC5A9, KCNQ1, KCNMA1, SLCO2A1, SLC18B1, ABCG2, HCN4, CATSPER1, OCA2, …	4010	349	20393	1.3406	0.999988	0.143066	0.141452
GOTERM_BP_DIRECT	GO:0006909~phagocytosis	18	0.386847	0.00208087	LRP1, ANXA3, SLC11A1, PLD4, ICAM3, NOD2, MST1R, MERTK, ITGAL, UNC13D, DNM2, JMJD6, AXL, LEPR, GAS6, TLR4, MET, LDLR	4010	43	20393	2.12883	0.999994	0.149848	0.148158
GOTERM_BP_DIRECT	GO:0006820~monoatomic anion transport	11	0.236407	0.00225515	SLC4A7, SLC4A8, SLC4A9, SLC4A10, SLC17A5, SLC4A11, SLC4A1, SLC17A8, SLC17A1, SLC4A4, SLC17A3	4010	20	20393	2.79704	0.999998	0.158674	0.156883
GOTERM_BP_DIRECT	GO:0007520~myoblast fusion	10	0.214915	0.00226667	DOCK5, TANC1, NPHS1, MYH9, PLEKHO1, CACNA1S, DOCK2, NEO1, DOCK1, CDON	4010	17	20393	2.99149	0.999998	0.158674	0.156883
GOTERM_BP_DIRECT	GO:0007283~spermatogenesis	62	1.33247	0.00229468	PIWIL4, PIWIL3, MEI4, ARID4A, BRCA2, GLI1, MEA1, HERC4, ZCWPW1, GJA1, SLC22A16, SCMH1, PGM3, SOX8, HORMAD1, SBF1, GGT1, ROS1, NDC1, LHCGR, KCTD19, CABS1, SHISA6, ASPM, SPATA16, KATNAL1, CATSPERD, PNLDC1, CYLC1, CFAP97, FKBP6, SPATA9, CATSPER1, DDX4, NPR2, BAG6, INPP5B, STRA8, SGPL1, DHX36, ASZ1, MOV10L1, APOB, SLC19A2, JAG2, SPAG8, SPATA6L, TDRD9, TDRD7, TDRD6, TDRD5, MERTK, SOD1, TDRD1, AXL, SLC…	4010	220	20393	1.4332	0.999998	0.158674	0.156883
GOTERM_BP_DIRECT	GO:0006897~endocytosis	38	0.816677	0.00231359	DENND1B, LRRK2, USP33, ITSN1, LRP5, LRP4, VLDLR, FNBP1L, PIK3C2A, LRP8, RAB22A, MRC2, AP3M2, MICALL1, MYO6, SNX9, ATP9A, USP20, MYO7B, HIP1R, TBC1D2B, EPS15L1, AP2B1, MYO7A, SORL1, LRP1B, MYO1B, HEATR5A, MYO1A, HEATR5B, AAK1, MYCBPAP, PIK3C3, ENTHD1, PLA2R1, MYO1F, CSNK1G1, MYO1G	4010	120	20393	1.61042	0.999998	0.158674	0.156883
GOTERM_BP_DIRECT	GO:0007507~heart development	36	0.773694	0.0027485	NRP2, DNAH5, LDB3, GLI3, GLI2, GJA1, TBC1D32, ERBB4, CASP3, SH3PXD2B, MUC13, EP300, SMYD1, SMYD4, PDLIM5, NKX3-1, KDM6A, KDM6B, IFT140, HEG1, FN1, MICAL2, BICC1, JMJD6, COL3A1, MTHFD1, WNK1, KCNQ1, HAND1, PKP2, ANKS6, ZFPM2, DZIP1, ZFPM1, FREM2, FBN1	4010	113	20393	1.62017	1	0.184626	0.182543
GOTERM_BP_DIRECT	GO:0016311~dephosphorylation	35	0.752203	0.0027573	PTPRU, PTPRS, PTPRQ, PTPRO, PTPN21, PTPN22, PTPDC1, PTPRF, MTMR6, PTPRG, DUSP12, PTPRZ1, INPP5K, ACP2, TNS3, DUSP5, PTPN18, PTPRN2, PTPN12, SSH2, PTPN13, PTPN14, SSH3, THNSL2, SSH1, PTPRE, PTP4A2, PTPRB, PTPRA, DNAJC6, PXYLP1, PTPN7, PTPN4, PTPN5, FRA10AC1	4010	109	20393	1.63297	1	0.184626	0.182543
GOTERM_BP_DIRECT	GO:0097681~double-strand break repair via alternative nonhomologous end joining	7	0.150441	0.00278814	POLQ, HELQ, POLN, HMCES, LIG3, TOPBP1, NBN	4010	9	20393	3.95542	1	0.184626	0.182543
GOTERM_BP_DIRECT	GO:0007030~Golgi organization	29	0.623254	0.0031796	UBXN2B, LMAN2L, LRRK2, HTT, ARHGAP21, LMAN1, GOLGA5, NAGLU, TRAPPC12, TMED6, ARFGEF1, SEC16B, COG8, ATP8B4, ATP8B3, COG7, ATP8B1, COG4, SEC16A, COG2, HUWE1, COG1, VPS13B, TRAPPC8, TJAP1, GAK, TRIP11, PLEKHM2, PRKD1	4010	86	20393	1.71489	1	0.208155	0.205807
GOTERM_BP_DIRECT	GO:0045945~positive regulation of transcription by RNA polymerase III	8	0.171932	0.00351202	MYBBP1A, ELL, ICE2, CHD8, ZC3H8, DDX21, ERCC6, MTOR	4010	12	20393	3.39036	1	0.224808	0.222272
GOTERM_BP_DIRECT	GO:0008589~regulation of smoothened signaling pathway	8	0.171932	0.00351202	C2CD3, INTU, IFT140, TTC21B, FBXL17, MKS1, RPGRIP1L, EFCAB7	4010	12	20393	3.39036	1	0.224808	0.222272
GOTERM_BP_DIRECT	GO:0030324~lung development	18	0.386847	0.00365898	LAMA5, NOTCH1, ITGA3, HEG1, DNAAF1, ABCA3, GLI1, GLI3, GLI2, JMJD6, COL3A1, PDPN, TIMELESS, NPHP3, EP300, CHI3L1, ZFPM2, CCDC40	4010	45	20393	2.03421	1	0.226578	0.224022
GOTERM_BP_DIRECT	GO:0009888~tissue development	14	0.300881	0.0037281	LAMA5, LAMA2, LAMB3, LAMB2, LAMC3, LAMA1, GAA, LAMA3, LAMC2, LAMB1, LAMC1, USH2A, HSPG2, NTN3	4010	31	20393	2.29669	1	0.226578	0.224022
GOTERM_BP_DIRECT	GO:0007020~microtubule nucleation	10	0.214915	0.00374793	NEDD1, TPX2, CCDC57, TUBGCP2, AKAP9, TUBGCP5, TUBGCP6, TUBGCP3, TUBGCP4, NDEL1	4010	18	20393	2.8253	1	0.226578	0.224022
GOTERM_BP_DIRECT	GO:0006270~DNA replication initiation	10	0.214915	0.00374793	PRIM2, POLA2, ORC1, ORC3, PRIM1, ORC2, MCM10, CDC6, MCM6, TOPBP1	4010	18	20393	2.8253	1	0.226578	0.224022
GOTERM_BP_DIRECT	GO:0007140~male meiotic nuclear division	9	0.193424	0.00377565	KCTD19, KIF18A, DDX4, SYCP2, ASZ1, TEX14, TEX15, MLH3, ZNF541	4010	15	20393	3.05132	1	0.226578	0.224022
GOTERM_BP_DIRECT	GO:0043171~peptide catabolic process	9	0.193424	0.00377565	NPEPPS, ENPEP, ADAMTS13, ERAP2, LVRN, ANPEP, ERAP1, LNPEP, TRHDE	4010	15	20393	3.05132	1	0.226578	0.224022
GOTERM_BP_DIRECT	GO:0003356~regulation of cilium beat frequency	6	0.128949	0.00430886	DNAH11, DNAAF1, CFAP206, CFAP43, CCDC40, AK9	4010	7	20393	4.35903	1	0.250941	0.24811
GOTERM_BP_DIRECT	GO:1905037~autophagosome organization	6	0.128949	0.00430886	ZFYVE26, ULK3, ULK2, ULK1, SPG11, PIK3C2B	4010	7	20393	4.35903	1	0.250941	0.24811
GOTERM_BP_DIRECT	GO:0000281~mitotic cytokinesis	17	0.365356	0.00431231	USP8, CUL7, PDCD6IP, ANLN, ZFYVE26, SON, APC, INCENP, RASA1, EFHC1, MYH14, SNX9, KIF20A, EFHC2, MYH10, SPTBN1, MAP9	4010	42	20393	2.05843	1	0.250941	0.24811
GOTERM_BP_DIRECT	GO:0007169~cell surface receptor protein tyrosine kinase signaling pathway	29	0.623254	0.00457648	RET, SHC4, CSF1R, CSF1, FLT3, FLT4, MST1R, EFS, ERBB3, ERBB4, ERBB2, SH2D6, ROS1, NTRK1, EPHA5, NTRK2, MUSK, EPHA8, TIE1, STYK1, TNK1, MERTK, AHI1, AXL, CASS4, LCP2, ROR2, MET, FRK	4010	88	20393	1.67592	1	0.263651	0.260676
GOTERM_BP_DIRECT	GO:0007288~sperm axoneme assembly	12	0.257898	0.00481642	ARMC2, DNAH1, TTC12, SPEF2, CEP131, CFAP58, PLA2G3, CEP192, CFAP206, CFAP43, CFAP44, AK9	4010	25	20393	2.44106	1	0.272033	0.268964
GOTERM_BP_DIRECT	GO:0006284~base-excision repair	12	0.257898	0.00481642	POLQ, USP47, NEIL3, NEIL2, LIG1, PARP2, HUWE1, RPA1, XRCC1, ERCC6, NEIL1, MUTYH	4010	25	20393	2.44106	1	0.272033	0.268964
GOTERM_BP_DIRECT	GO:0043547~positive regulation of GTPase activity	30	0.644745	0.00544218	DOCK6, BCAR3, DOCK9, RASGRF2, DOCK8, RASGRF1, DOCK7, SNX13, ASAP1, RASGRP4, ARHGAP44, DOCK11, RALGDS, CCL16, TGM2, SEMA4D, RALGAPA2, TSC2, ARAP3, ARAP1, MYO9A, TBC1D2, RAPGEF2, RGL3, RAPGEF5, SOS1, RGL2, SOS2, RAPGEF3, RAPGEF4	4010	93	20393	1.6405	1	0.304392	0.300958
GOTERM_BP_DIRECT	GO:0055064~chloride ion homeostasis	7	0.150441	0.00581247	SLC12A2, SLC12A4, SLC12A1, SLC12A6, SLC12A7, SLC12A8, SLC12A9	4010	10	20393	3.55988	1	0.310052	0.306554
GOTERM_BP_DIRECT	GO:0030048~actin filament-based movement	7	0.150441	0.00581247	MYO1B, MYO1A, MYO6, MYO7B, MYH9, MYO7A, MYO1G	4010	10	20393	3.55988	1	0.310052	0.306554
GOTERM_BP_DIRECT	GO:0070509~calcium ion import	7	0.150441	0.00581247	CACNA1I, CACNA1B, CACNA1A, MICU1, SLC24A5, CACNA1H, CACNA1G	4010	10	20393	3.55988	1	0.310052	0.306554
GOTERM_BP_DIRECT	GO:0046548~retinal rod cell development	7	0.150441	0.00581247	RPGRIP1, NTRK2, RP1, SAMD7, NAGLU, RPGRIP1L, RORB	4010	10	20393	3.55988	1	0.310052	0.306554
GOTERM_BP_DIRECT	GO:0033314~mitotic DNA replication checkpoint signaling	7	0.150441	0.00581247	ORC1, RAD17, NAE1, CDC6, TOPBP1, CLSPN, TICRR	4010	10	20393	3.55988	1	0.310052	0.306554
GOTERM_BP_DIRECT	GO:0071320~cellular response to cAMP	13	0.27939	0.00598061	HCN4, KCNE1, PDE2A, AQP9, ITPR2, AKAP6, AHR, PIK3CG, KCNQ1, AKAP9, RAPGEF2, INPP5K, SLC26A6	4010	29	20393	2.27972	1	0.313221	0.309687
GOTERM_BP_DIRECT	GO:0000723~telomere maintenance	13	0.27939	0.00598061	DCLRE1B, PIF1, BLM, RTEL1, RIF1, XRCC5, PRKDC, TERF1, RECQL4, WRN, NBN, NFRKB, ATR	4010	29	20393	2.27972	1	0.313221	0.309687
GOTERM_BP_DIRECT	GO:0071716~leukotriene transport	5	0.107458	0.00628667	ABCC3, ABCC1, ABCC2, ABCC6, ABCC11	4010	5	20393	5.08554	1	0.322467	0.318828
GOTERM_BP_DIRECT	GO:0015705~iodide transport	5	0.107458	0.00628667	SLC5A8, TG, KCNQ1, SLC26A7, TGM2	4010	5	20393	5.08554	1	0.322467	0.318828
GOTERM_BP_DIRECT	GO:0006139~nucleobase-containing compound metabolic process	8	0.171932	0.00632507	EXD1, EXD2, EXD3, DDX11, SRBD1, AK4, TK2, AK9	4010	13	20393	3.12956	1	0.322467	0.318828
GOTERM_BP_DIRECT	GO:0048015~phosphatidylinositol-mediated signaling	12	0.257898	0.00688535	PLCB3, PI4KA, PLCG2, PIK3C2G, PIK3C3, PLCH1, PLCH2, PLCD3, PIK3C2A, PLCD4, PIK3CG, PIK3C2B	4010	26	20393	2.34717	1	0.347952	0.344026
GOTERM_BP_DIRECT	GO:0060041~retina development in camera-type eye	14	0.300881	0.00701125	OPN4, LAMB2, CHD7, TCIRG1, MERTK, VAX2, JMJD6, RP1L1, RP1, TTLL5, MFRP, NPHP4, PDE6A, MDM1	4010	33	20393	2.1575	1	0.348205	0.344277
GOTERM_BP_DIRECT	GO:0031032~actomyosin structure organization	14	0.300881	0.00701125	LIMCH1, CDC42BPG, CDC42BPA, EPB41L4B, EPB41L5, EPB41L4A, EPB41L1, EPB41L3, MYO18B, MYO18A, MYH14, MYH9, TRPM7, MYH10	4010	33	20393	2.1575	1	0.348205	0.344277
GOTERM_BP_DIRECT	GO:0042391~regulation of membrane potential	23	0.494305	0.0074707	CHRNA1, KCNH3, KCNH8, HTR3A, WWP2, HTR3B, SLC4A4, GABRR3, SLC4A8, GABRR1, GLRA3, GLRB, CHRNG, NEDD4, KIF5B, CHRNE, KCNMA1, PIEZO2, PIEZO1, ZACN, DLD, KCNH1, SLC26A5	4010	67	20393	1.74578	1	0.367852	0.363702
GOTERM_BP_DIRECT	GO:0007229~integrin-mediated signaling pathway	24	0.515796	0.00757995	NRP1, LAMA5, SEMA7A, ITGAM, ITGA4, ITGA3, ITGB4, ITGB3, ITGA2B, ITGA1, FN1, ITGAE, ITGAL, COL3A1, DIAPH3, ITGAD, PTPRA, ITGA10, ITGA8, ITGA7, PTK2B, ITGAV, ITGA5, CDH17	4010	71	20393	1.71905	1	0.370068	0.365893
GOTERM_BP_DIRECT	GO:0007162~negative regulation of cell adhesion	11	0.236407	0.00786104	PLXND1, DSCAM, ERBB3, SEMA4D, RASA1, PLXNB3, PLXNB2, PLXNB1, PLXNC1, KNG1, PLXNA4	4010	23	20393	2.43221	1	0.379173	0.374895
GOTERM_BP_DIRECT	GO:0090630~activation of GTPase activity	15	0.322373	0.00789808	ARHGEF26, ARHGAP29, SIPA1L2, ARHGAP25, RAP1GAP, ARHGAP24, TIAM2, SGSM1, RALGAPB, SIPA1L1, TBC1D5, ARHGEF5, SIPA1, NGEF, GARNL3	4010	37	20393	2.0617	1	0.379173	0.374895
GOTERM_BP_DIRECT	GO:0010976~positive regulation of neuron projection development	20	0.42983	0.00848503	NTRK1, RET, NTRK2, MUSK, ZNF804A, PLA2G3, SETX, DVL1, PLXNB3, CNTN1, ABL2, RAPGEF2, PLXNB2, EP300, PTK2B, SLC25A20, ROR2, PRKD1, FGFR3, FGFR1	4010	56	20393	1.81626	1	0.403985	0.399427
GOTERM_BP_DIRECT	GO:0006884~cell volume homeostasis	10	0.214915	0.00886535	SLC12A2, SLC12A4, WNK1, CLNS1A, SLC12A1, ABCB8, SLC12A6, SLC12A7, SLC12A8, SLC12A9	4010	20	20393	2.54277	1	0.410997	0.40636
GOTERM_BP_DIRECT	GO:0007265~Ras protein signal transduction	22	0.472813	0.00891207	RB1, BRAP, USP8, RALB, CSF1, KSR1, RASGRF2, RASGRF1, IQGAP3, RASGRP4, RAPGEF2, USP50, RGL3, RAPGEF5, SOS1, RGL2, SOS2, RAPGEF6, RALGDS, DGKI, RAPGEF3, RAPGEF4	4010	64	20393	1.74815	1	0.410997	0.40636
GOTERM_BP_DIRECT	GO:0090263~positive regulation of canonical Wnt signaling pathway	24	0.515796	0.00910889	USP47, KANK1, USP8, TNKS, LRRK2, PPM1N, LRRK1, USP34, PRDM15, XIAP, PLEKHA4, DKK2, SCEL, ASPM, HHEX, WNK1, TTC21B, UBR5, FAM53B, GPC5, TBL1X, RECK, LGR4, CSNK1G1	4010	72	20393	1.69518	1	0.410997	0.40636
GOTERM_BP_DIRECT	GO:0030199~collagen fibril organization	14	0.300881	0.00934396	COL28A1, COL14A1, COL11A1, COL11A2, LOXL4, ADAMTS12, LOXL2, ADAMTS14, COL3A1, COL2A1, COL5A1, OPTC, COL5A2, VIPAS39	4010	34	20393	2.09404	1	0.410997	0.40636
GOTERM_BP_DIRECT	GO:0009615~response to virus	14	0.300881	0.00934396	URI1, MX2, MX1, DDX21, MST1R, ZC3HAV1, NMI, CD2AP, IL17RA, IFIH1, OAS2, DHX58, APOB, CCT5	4010	34	20393	2.09404	1	0.410997	0.40636
GOTERM_BP_DIRECT	GO:0003341~cilium movement	14	0.300881	0.00934396	RSPH6A, RSPH4A, CFAP70, DNAAF1, DNAAF5, CFAP206, TTC29, CAMSAP3, CFAP221, TTLL3, ZBBX, ZMYND10, CFAP53, TTLL8	4010	34	20393	2.09404	1	0.410997	0.40636
GOTERM_BP_DIRECT	GO:0006303~double-strand break repair via nonhomologous end joining	12	0.257898	0.00958741	DCLRE1B, DCLRE1A, XRCC4, XRCC5, PRKDC, POLM, PNKP, APLF, XRCC1, LIG4, POLL, NHEJ1	4010	27	20393	2.26024	1	0.410997	0.40636
GOTERM_BP_DIRECT	GO:0018149~peptide cross-linking	6	0.128949	0.00963107	EPB42, F13A1, TGM7, TGM6, TGM3, TGM2	4010	8	20393	3.81415	1	0.410997	0.40636
GOTERM_BP_DIRECT	GO:0051128~regulation of cellular component organization	6	0.128949	0.00963107	COL5A1, ABL2, PTK2B, CKAP5, PTK2, MTOR	4010	8	20393	3.81415	1	0.410997	0.40636
GOTERM_BP_DIRECT	GO:0048668~collateral sprouting	6	0.128949	0.00963107	NIN, IST1, NPR2, DVL1, PRKG1, CD2AP	4010	8	20393	3.81415	1	0.410997	0.40636
GOTERM_BP_DIRECT	GO:0016045~detection of bacterium	6	0.128949	0.00963107	PGLYRP3, PGLYRP2, NOD1, NOD2, NLRC4, NAIP	4010	8	20393	3.81415	1	0.410997	0.40636
GOTERM_BP_DIRECT	GO:0048048~embryonic eye morphogenesis	6	0.128949	0.00963107	MFAP5, FBN2, EFEMP1, FOXL2, VAX2, FBN1	4010	8	20393	3.81415	1	0.410997	0.40636
GOTERM_BP_DIRECT	GO:0051984~positive regulation of chromosome segregation	6	0.128949	0.00963107	NCAPG2, NCAPG, CDC6, SMC6, SMC4, SMC2	4010	8	20393	3.81415	1	0.410997	0.40636
GOTERM_BP_DIRECT	GO:0030212~hyaluronan metabolic process	6	0.128949	0.00963107	ITIH5, ITIH4, ITIH3, ITIH2, ITIH6, ITIH1	4010	8	20393	3.81415	1	0.410997	0.40636
GOTERM_BP_DIRECT	GO:0001676~long-chain fatty acid metabolic process	9	0.193424	0.00981032	CPT2, ACOX1, ACAD9, ACSL6, ACSL5, SLC27A6, SLC27A2, SLC27A5, SLC27A4	4010	17	20393	2.69234	1	0.412535	0.40788
GOTERM_BP_DIRECT	GO:0006298~mismatch repair	9	0.193424	0.00981032	SETD2, MSH3, EXO1, RPA1, PMS2, XPC, PMS1, MLH3, MUTYH	4010	17	20393	2.69234	1	0.412535	0.40788
GOTERM_BP_DIRECT	GO:0036159~inner dynein arm assembly	8	0.171932	0.0105234	DNAH1, DNAH2, DNAH7, DNAAF2, DNAAF1, DNAAF5, ZMYND10, CCDC40	4010	14	20393	2.90602	1	0.433018	0.428132
GOTERM_BP_DIRECT	GO:0007051~spindle organization	8	0.171932	0.0105234	ASPM, SPATA17, TRIM36, CAMTA1, AUNIP, CHD3, KIZ, KNSTRN	4010	14	20393	2.90602	1	0.433018	0.428132
GOTERM_BP_DIRECT	GO:0051310~metaphase chromosome alignment	7	0.150441	0.0106732	CENPF, INCENP, MAP1S, SPICE1, TRAPPC12, KIF2B, CENPQ	4010	11	20393	3.23625	1	0.433018	0.428132
GOTERM_BP_DIRECT	GO:0006957~complement activation, alternative pathway	7	0.150441	0.0106732	C3, C5, C7, C8B, CFP, C8A, CFB	4010	11	20393	3.23625	1	0.433018	0.428132
GOTERM_BP_DIRECT	GO:1990166~protein localization to site of double-strand break	7	0.150441	0.0106732	FAM178B, SLF1, RPA1, RAD17, TP53BP1, TOPBP1, NBN	4010	11	20393	3.23625	1	0.433018	0.428132
GOTERM_BP_DIRECT	GO:0006914~autophagy	26	0.558779	0.0107954	ITGB4, BECN2, CLTC, NOD2, FNBP1L, FOXO1, NAGLU, HERC1, ANXA7, DRAM2, VPS39, SEC16B, RUBCN, ATG3, SEC16A, VPS13A, DNAJC16, DNM2, ULK3, ATG4C, ATG4B, ULK2, SMCR8, TMBIM6, ULK1, S100A9	4010	81	20393	1.63239	1	0.434912	0.430005
GOTERM_BP_DIRECT	GO:0000132~establishment of mitotic spindle orientation	13	0.27939	0.0110446	GPSM2, NUMA1, DYNLT1, DCTN1, HTT, NDC80, PKHD1, GJA1, INSC, SPDL1, MISP, CDK5RAP2, NDEL1	4010	31	20393	2.13264	1	0.439533	0.434574
GOTERM_BP_DIRECT	GO:0035987~endodermal cell differentiation	11	0.236407	0.011139	BRD3, SETD2, ITGA4, LAMB3, COL4A2, COL11A1, COL12A1, FN1, MYH9, LAMB1, ITGA5	4010	24	20393	2.33087	1	0.439533	0.434574
GOTERM_BP_DIRECT	GO:0000077~DNA damage checkpoint signaling	11	0.236407	0.011139	DTX3L, DOT1L, CDC5L, RAD17, TP53BP1, EIF2AK4, ERCC6, USP28, PARP9, ATRIP, ATR	4010	24	20393	2.33087	1	0.439533	0.434574
GOTERM_BP_DIRECT	GO:0042981~regulation of apoptotic process	35	0.752203	0.0121136	USP36, RBM25, PHLPP1, DDX42, LRP5, NOD1, NOD2, NLRC4, LRP8, MALT1, GJA1, CASP8, SLK, CASP1, ABL2, NLRP1, JAK2, JAK3, BCL2L14, BOK, TGM2, CARD6, FBXO11, RSL1D1, CREB3, PINK1, PLSCR3, DLG5, TRAF5, MADD, ALPK2, NF2, RIN1, CARD14, BIRC3	4010	119	20393	1.49575	1	0.474738	0.469382
GOTERM_BP_DIRECT	GO:0140374~antiviral innate immune response	14	0.300881	0.0122415	ZBP1, MORC3, USP44, MX1, EIF2AK2, ZDHHC1, IFIT3, IFIT2, IFIH1, RNF135, SENP7, MAVS, DHX58, NLRP1	4010	35	20393	2.03421	1	0.476507	0.471131
GOTERM_BP_DIRECT	GO:0007059~chromosome segregation	20	0.42983	0.0127162	USP44, SETDB2, HJURP, TTK, ESCO2, SKA2, DIAPH3, MIS18A, STAG3, TOP1MT, ERCC2, TLK1, KIF2C, CENPN, MMS19, OIP5, DLGAP5, CDK5RAP2, SPC25, NDEL1	4010	58	20393	1.75363	1	0.490243	0.484711
GOTERM_BP_DIRECT	GO:0010467~gene expression	25	0.537288	0.0128254	CRB1, DDC, LRP5, SLC3A1, FMN1, TCIRG1, IQGAP3, GLI2, VPS54, ENPP1, SVEP1, IKBKE, ROS1, TGM2, ABCC6, HIPK2, GFAP, DIAPH3, NPHS1, CNTN1, TLR4, FGFR3, FBN1, PLEC, FGFR1	4010	78	20393	1.62998	1	0.490243	0.484711
GOTERM_BP_DIRECT	GO:0043542~endothelial cell migration	10	0.214915	0.0128496	DPP4, PTP4A2, STARD13, PAXIP1, PLXND1, NOS3, PLEKHG5, VSTM4, S100A9, LOXL2	4010	21	20393	2.42168	1	0.490243	0.484711
GOTERM_BP_DIRECT	GO:0003007~heart morphogenesis	12	0.257898	0.0130365	MESP2, ASXL1, NIPBL, COL5A1, GAA, CHD7, DAG1, ABCC9, FAT4, ALPK2, MTOR, KDM6A	4010	28	20393	2.17952	1	0.494099	0.488524
GOTERM_BP_DIRECT	GO:0000209~protein polyubiquitination	38	0.816677	0.0142067	UBE3C, UBE3D, TNKS, RNF180, RNF19B, UBE2L6, UBE3B, UBE2J1, TRIM2, UBR5, TRIM68, ZSWIM2, RNF20, SHPRH, NHLRC3, SMURF2, WSB2, SMURF1, HUWE1, FBXL17, UBE4A, WWP1, UBE2QL1, UBE4B, RC3H2, TOPORS, SOD1, RNF123, NEDD4, HECW2, HECW1, UBE2U, MKRN3, TRIP12, TRIM38, DZIP3, BIRC2, RNF165	4010	133	20393	1.45301	1	0.53118	0.525187
GOTERM_BP_DIRECT	GO:0007368~determination of left/right symmetry	13	0.27939	0.0145728	IFT140, DNAH5, RPGRIP1L, PCSK6, PCSK5, BICC1, DISP1, TBC1D32, MKS1, NPHP3, ANKS6, RTTN, CFAP53	4010	32	20393	2.066	1	0.53118	0.525187
GOTERM_BP_DIRECT	GO:0045668~negative regulation of osteoblast differentiation	13	0.27939	0.0145728	HDAC4, NOTCH1, SEMA4D, CHRD, LRP5, CRIM1, AXIN2, RORB, TMEM64, IPO7, HDAC7, RANBP3L, NBR1	4010	32	20393	2.066	1	0.53118	0.525187
GOTERM_BP_DIRECT	GO:0061512~protein localization to cilium	13	0.27939	0.0145728	BBS1, FAM149B1, ARL6, IFT140, TTC21A, TULP2, ASAP1, TBC1D32, TTC21B, ZMYND10, DZIP1, ZNF423, BBS4	4010	32	20393	2.066	1	0.53118	0.525187
GOTERM_BP_DIRECT	GO:0034727~piecemeal microautophagy of the nucleus	9	0.193424	0.0146602	ATG9B, ATG4C, ATG2A, ULK3, ULK2, ATG4B, ULK1, SNX7, ATG2B	4010	18	20393	2.54277	1	0.53118	0.525187
GOTERM_BP_DIRECT	GO:0050772~positive regulation of axonogenesis	9	0.193424	0.0146602	TIAM2, NIN, PLXND1, METRN, PLXNB3, PLXNB2, PLXNB1, PLXNC1, PLXNA4	4010	18	20393	2.54277	1	0.53118	0.525187
GOTERM_BP_DIRECT	GO:0051056~regulation of small GTPase mediated signal transduction	9	0.193424	0.0146602	RALGAPB, SIPA1L1, RALGAPA2, TSC2, ARHGAP28, SIPA1L2, SIPA1, RAP1GAP, GARNL3	4010	18	20393	2.54277	1	0.53118	0.525187
GOTERM_BP_DIRECT	GO:0006631~fatty acid metabolic process	19	0.408339	0.0152124	LYPLA1, ACBD4, ACOT11, ACOT12, CROT, CPT1C, ACADSB, ACSF2, AACS, C3, PM20D1, GNPAT, SGPL1, GPAM, GPAT4, NAAA, ANGPTL3, THEM4, GPAT2	4010	55	20393	1.75682	1	0.542187	0.53607
GOTERM_BP_DIRECT	GO:0072344~rescue of stalled ribosome	11	0.236407	0.0153541	HBS1L, NEMF, RNF25, TCF25, LTN1, ASCC3, TRNT1, ABCE1, GIGYF2, GCN1, ANKZF1	4010	25	20393	2.23764	1	0.542187	0.53607
GOTERM_BP_DIRECT	GO:0060117~auditory receptor cell development	5	0.107458	0.0159192	SLC4A7, TMC1, KCNQ1, FGFR3, FGFR1	4010	6	20393	4.23795	1	0.542187	0.53607
GOTERM_BP_DIRECT	GO:1990116~ribosome-associated ubiquitin-dependent protein catabolic process	5	0.107458	0.0159192	RNF10, NEMF, TCF25, LTN1, ASCC3	4010	6	20393	4.23795	1	0.542187	0.53607
GOTERM_BP_DIRECT	GO:1905820~positive regulation of chromosome separation	5	0.107458	0.0159192	NUMA1, NCAPG2, NCAPG, SMC4, SMC2	4010	6	20393	4.23795	1	0.542187	0.53607
GOTERM_BP_DIRECT	GO:0060333~type II interferon-mediated signaling pathway	5	0.107458	0.0159192	HPX, STAT1, IFNGR1, TYK2, JAK1	4010	6	20393	4.23795	1	0.542187	0.53607
GOTERM_BP_DIRECT	GO:0042796~snRNA transcription by RNA polymerase III	5	0.107458	0.0159192	ELL, SNAPC1, ICE2, SNAPC4, ZC3H8	4010	6	20393	4.23795	1	0.542187	0.53607
GOTERM_BP_DIRECT	GO:0006072~glycerol-3-phosphate metabolic process	5	0.107458	0.0159192	GNPAT, GPAM, GPD2, GPAT3, GPAT2	4010	6	20393	4.23795	1	0.542187	0.53607
GOTERM_BP_DIRECT	GO:0033572~transferrin transport	5	0.107458	0.0159192	TFRC, TFR2, REP15, LMTK2, DNM2	4010	6	20393	4.23795	1	0.542187	0.53607
GOTERM_BP_DIRECT	GO:0071321~cellular response to cGMP	5	0.107458	0.0159192	HCN4, NPR2, PDE2A, PDE3A, RAPGEF2	4010	6	20393	4.23795	1	0.542187	0.53607
GOTERM_BP_DIRECT	GO:0030335~positive regulation of cell migration	38	0.816677	0.0159993	RET, GRB7, CSF1R, SEMA7A, NOTCH1, SEMA3C, ATP8A1, FLT4, PDGFA, SEMA3E, SYNE2, CCAR1, IGF1R, FAM83G, CASP8, PDGFC, PDPN, PTK2B, CTSH, ZNF268, FAM83B, SUN2, MMP7, SEMA4D, MYOC, SEMA4B, HGF, SEMA6D, LAMB1, ACTN4, PTK2, VIL1, PTP4A2, APC, ANGPTL3, CASS4, ROR2, LGR6	4010	134	20393	1.44217	1	0.542187	0.53607
GOTERM_BP_DIRECT	GO:0051231~spindle elongation	8	0.171932	0.0164277	KIF12, KIF21A, KIF3C, KIF11, KIF21B, KIF7, KIF20B, KIF17	4010	15	20393	2.71229	1	0.547053	0.540881
GOTERM_BP_DIRECT	GO:0051592~response to calcium ion	8	0.171932	0.0164277	SUCNR1, TRPV6, KCNMA1, FGG, VPS54, CAPN3, ITPR3, SLC25A13	4010	15	20393	2.71229	1	0.547053	0.540881
GOTERM_BP_DIRECT	GO:0048754~branching morphogenesis of an epithelial tube	8	0.171932	0.0164277	PKHD1, NOTCH1, TIMELESS, MKS1, MET, NKX3-1, GLI2, GDF7	4010	15	20393	2.71229	1	0.547053	0.540881
GOTERM_BP_DIRECT	GO:0034644~cellular response to UV	12	0.257898	0.0173484	USP47, CREBBP, POLD1, NEDD4, DHX36, SDE2, PBK, EP300, PIK3R1, NOC2L, N4BP1, ATR	4010	29	20393	2.10436	1	0.55138	0.545159
GOTERM_BP_DIRECT	GO:0045444~fat cell differentiation	16	0.343864	0.0174087	SREBF1, OSBPL8, TMEM120B, RNASEL, STEAP4, ARID5B, PIAS1, BSCL2, NIPBL, ADGRF1, FAM120B, EP300, CNTN2, SOX8, TCF4, ZFPM2	4010	44	20393	1.84929	1	0.55138	0.545159
GOTERM_BP_DIRECT	GO:0008286~insulin receptor signaling pathway	16	0.343864	0.0174087	BCAR3, SREBF1, C2CD5, SMARCC1, NCOA5, STXBP4, IRS4, PIK3R1, FOXO1, SLC2A8, APC, PTPRA, ZNF106, SOS2, GPLD1, NDEL1	4010	44	20393	1.84929	1	0.55138	0.545159
GOTERM_BP_DIRECT	GO:0051298~centrosome duplication	7	0.150441	0.0178345	ARHGEF10, STIL, USP33, CCP110, BRCA2, CKAP5, NDC80	4010	12	20393	2.96656	1	0.55138	0.545159
GOTERM_BP_DIRECT	GO:0030837~negative regulation of actin filament polymerization	7	0.150441	0.0178345	ARFGEF1, KANK1, SSH2, SSH3, KANK4, SSH1, KANK3	4010	12	20393	2.96656	1	0.55138	0.545159
GOTERM_BP_DIRECT	GO:0036376~sodium ion export across plasma membrane	7	0.150441	0.0178345	ATP4A, ATP1A4, ATP1A2, ATP1A1, ATP12A, SLC4A4, SLC9A1	4010	12	20393	2.96656	1	0.55138	0.545159
GOTERM_BP_DIRECT	GO:0051642~centrosome localization	7	0.150441	0.0178345	SUN2, NIN, KIF5B, CCDC141, SYNE2, DLGAP5, NDEL1	4010	12	20393	2.96656	1	0.55138	0.545159
GOTERM_BP_DIRECT	GO:0008272~sulfate transport	7	0.150441	0.0178345	SLC26A2, SLC26A1, SLC26A8, SLC26A4, SLC26A3, SLC26A6, SLC26A5	4010	12	20393	2.96656	1	0.55138	0.545159
GOTERM_BP_DIRECT	GO:0045944~positive regulation of transcription by RNA polymerase II	145	3.11627	0.017839	RB1, CRTC3, ARID4A, NUCKS1, AHR, ABRA, MYB, GPBP1, EP300, SOX8, CDON, SMARCC1, MAMSTR, SLC11A1, ACTN4, MED6, JMJD6, KAT6B, TFR2, KAT6A, PHIP, PRKD1, ZFPM2, ZFPM1, KMT2D, AKNA, CTBP2, KMT2A, PRKDC, TNKS, KMT2C, PRDM15, PIK3R1, MED12L, STRA8, DVL1, DHX36, HIVEP1, NLRP3, TP53BP1, PPARGC1B, BPTF, DNAH12, CREBBP, ZNF263, JAG1, JUP, MICAL2, SUPT5H, SMARCA2, ST18, ELL3, NFKB1, SMARCA4, SETX, AHI1, MAVS,…	4010	624	20393	1.18174	1	0.55138	0.545159
GOTERM_BP_DIRECT	GO:0008033~tRNA processing	10	0.214915	0.018022	RPUSD4, DTWD2, POP1, DDX1, METTL2A, ADAT1, METTL6, TRMT11, PUS7, DUS3L	4010	22	20393	2.31161	1	0.55138	0.545159
GOTERM_BP_DIRECT	GO:0048813~dendrite morphogenesis	10	0.214915	0.018022	PREX2, RERE, RBFOX2, DSCAM, MAP2, DVL1, TET1, VLDLR, MAPK8IP2, LRP8	4010	22	20393	2.31161	1	0.55138	0.545159
GOTERM_BP_DIRECT	GO:0006520~amino acid metabolic process	6	0.128949	0.0181847	PM20D1, DDC, TAT, HDC, ACCSL, ACCS	4010	9	20393	3.39036	1	0.55138	0.545159
GOTERM_BP_DIRECT	GO:0051693~actin filament capping	6	0.128949	0.0181847	VIL1, SPTA1, SPTAN1, SPTB, SPTBN1, SPTBN2	4010	9	20393	3.39036	1	0.55138	0.545159
GOTERM_BP_DIRECT	GO:0035845~photoreceptor cell outer segment organization	6	0.128949	0.0181847	CRB1, AHI1, RP1, IFT140, CDHR1, NPHP4	4010	9	20393	3.39036	1	0.55138	0.545159
GOTERM_BP_DIRECT	GO:0042276~error-prone translesion synthesis	6	0.128949	0.0181847	MAD2L2, POLQ, POLD2, REV1, REV3L, POLH	4010	9	20393	3.39036	1	0.55138	0.545159
GOTERM_BP_DIRECT	GO:0035729~cellular response to hepatocyte growth factor stimulus	6	0.128949	0.0181847	VIL1, IL10, NRP1, HGF, APPL2, LGMN	4010	9	20393	3.39036	1	0.55138	0.545159
GOTERM_BP_DIRECT	GO:0042795~snRNA transcription by RNA polymerase II	6	0.128949	0.0181847	ELL, SNAPC1, ICE2, SNAPC4, ZC3H8, ELL3	4010	9	20393	3.39036	1	0.55138	0.545159
GOTERM_BP_DIRECT	GO:0006974~DNA damage response	43	0.924135	0.0186236	TOP2A, PARG, UBA7, MCM8, UBA6, BRAT1, MCM9, SETD7, XIAP, MCM10, SAMHD1, FOXO1, ZBTB40, FAM178B, PIDD1, CASP3, HMCES, UBR5, NAE1, MACROD2, NKX3-1, ZRANB3, CTC1, TIPIN, SHPRH, SLF1, PLK5, NEK4, NCOA6, CHD1L, MASTL, WDR76, FANCG, FANCF, RNF168, ETAA1, APC, NEDD4, PSME4, APLF, TRIP12, UBA1, NRDE2	4010	157	20393	1.39285	1	0.561731	0.555393
GOTERM_BP_DIRECT	GO:0010629~negative regulation of gene expression	36	0.773694	0.0192708	NOTCH2, SLC24A3, NOTCH1, PTH, PLA2G3, IQGAP3, DLL4, GJA1, CPNE1, ANXA7, DIP2A, XDH, LDLR, ROS1, NKX3-1, MSR1, JMJD4, KDM4A, SETDB1, NOS2, TIPARP, SFMBT2, SETDB2, ATP2B4, WWP2, PARP9, PARP14, PARP10, OCLN, PINK1, RBL1, PC, SMCR8, ZNF410, LGMN, ENG	4010	127	20393	1.44157	1	0.578226	0.571702
GOTERM_BP_DIRECT	GO:0008360~regulation of cell shape	32	0.687728	0.0194737	CYFIP1, EPB42, PLXND1, FBLIM1, PALM3, SEMA3E, COCH, SPTA1, STRIP2, PALM, PTK2B, MYH14, PLXNC1, MYH10, PLXNA4, MYO10, SEMA4D, FN1, ARAP1, F2, VIL1, FMNL1, PLXNB3, PLXNB2, MYH9, PLEKHO1, PLXNB1, PHIP, NF2, BRWD1, BRWD3, SLC26A5	4010	110	20393	1.47943	1	0.581286	0.574727
GOTERM_BP_DIRECT	GO:0001764~neuron migration	26	0.558779	0.0200507	CEP85L, SH3RF1, PCM1, GJA1, RELN, CHL1, DISC1, NEO1, KIAA0319, KIAA0319L, PRKG1, NTRK2, ITGA3, DCC, USP9X, PAX6, PEX13, ASPM, COL3A1, IGDCC4, AXL, RAPGEF2, GAS6, ASTN2, MATN2, SDCCAG8	4010	85	20393	1.55558	1	0.592568	0.585883
GOTERM_BP_DIRECT	GO:0048812~neuron projection morphogenesis	14	0.300881	0.0200574	NCKAP1, ANKRD27, LRRK2, MINK1, MYO16, DNM2, GJA1, ALS2, VPS54, NCKAP1L, SRGAP2, PACSIN1, MAP4K4, GAS7	4010	37	20393	1.92426	1	0.592568	0.585883
GOTERM_BP_DIRECT	GO:0009636~response to toxic substance	11	0.236407	0.020647	GUCY2C, DDC, SCN11A, SLC23A1, AQP10, BLMH, ERCC6, AHR, SLC22A8, SLC6A4	4010	26	20393	2.15157	1	0.6	0.593231
GOTERM_BP_DIRECT	GO:0007259~cell surface receptor signaling pathway via JAK-STAT	11	0.236407	0.020647	ERBB4, STAT1, STAT2, IL31RA, STAT6, CSF2RB, TYK2, JAK2, PRLR, JAK3, JAK1	4010	26	20393	2.15157	1	0.6	0.593231
GOTERM_BP_DIRECT	GO:0045995~regulation of embryonic development	11	0.236407	0.020647	LAMA5, NIPBL, ZZZ3, LAMA2, YEATS2, LAMA1, LAMA3, DHX36, MBIP, TRIP12, NFRKB	4010	26	20393	2.15157	1	0.6	0.593231
GOTERM_BP_DIRECT	GO:0006396~RNA processing	15	0.322373	0.0209027	RNASEL, DIS3, DIS3L, ADAT1, ZFC3H1, DNTTIP2, ADAR, TRMT2B, TRNT1, WBP11, ADARB2, SART3, ADAD1, NRDE2, SUGP2	4010	41	20393	1.86056	1	0.6	0.593231
GOTERM_BP_DIRECT	GO:0032508~DNA duplex unwinding	9	0.193424	0.021038	PIF1, RTEL1, MCMDC2, MCM8, MCM9, DDX11, DDX1, ASCC3, NBN	4010	19	20393	2.40894	1	0.6	0.593231
GOTERM_BP_DIRECT	GO:0070269~pyroptotic inflammatory response	9	0.193424	0.021038	GSDMC, GSDMB, GSDMA, CASP3, CASP1, APIP, NLRC4, NLRP1, NAIP	4010	19	20393	2.40894	1	0.6	0.593231
GOTERM_BP_DIRECT	GO:1900017~positive regulation of cytokine production involved in inflammatory response	9	0.193424	0.021038	TICAM2, CD6, PLA2G3, NOD2, TICAM1, IL17RC, TLR4, TLR3, IL17RA	4010	19	20393	2.40894	1	0.6	0.593231
GOTERM_BP_DIRECT	GO:0001501~skeletal system development	16	0.343864	0.0214843	HDAC4, JAG2, COL13A1, NCAN, NPR3, CHD7, GDF3, ASH1L, RAI1, ACAN, BCAN, VCAN, COL2A1, COL5A2, CACNA1S, FBN1	4010	45	20393	1.80819	1	0.60971	0.602831
GOTERM_BP_DIRECT	GO:0007420~brain development	40	0.85966	0.0232099	CX3CR1, C2CD3, SLC23A1, CHD8, MAST1, AATK, SPATA5, BRCA2, NIPBL, BRINP1, RELN, CHL1, STK36, NOTO, DHX37, NRCAM, MACROD2, CFAP43, CIC, NEO1, GPR158, CDK5RAP2, CDON, BPTF, GIT2, ZFHX3, CCDC175, ZFHX2, PAX6, SYNJ2, VAX2, SYNJ1, B3GNT5, CNTN1, PLXNB2, CNTN2, DSC1, DSCAML1, SDK2	4010	146	20393	1.3933	1	0.653702	0.646326
GOTERM_BP_DIRECT	GO:0007165~signal transduction	122	2.62196	0.0232614	OLFML2B, FAM13B, LRR1, FRMPD1, RTKN2, OLFML2A, FNBP1L, GLDN, ARHGAP44, SYDE2, SYDE1, GJA1, RGS3, RASSF6, SOX8, MAGI3, MAGI2, ANK2, VRK2, ANK3, OLFM4, VRK3, ANK1, TOM1L1, TOM1L2, AKAP9, SPARCL1, ULK1, RIN1, CSNK1G1, CHRNA1, GRB7, PDE1A, NPR3, NDRG2, NDRG1, TTBK2, ARHGAP12, SCUBE2, INPP5B, ARHGAP21, ARHGAP20, SCUBE1, GRK5, GRK4, RHPN1, RHPN2, SRGAP2, FAM83B, STARD13, PDE2A, ARHGAP29, ARHGAP28, LNPE…	4010	521	20393	1.19085	1	0.653702	0.646326
GOTERM_BP_DIRECT	GO:0007098~centrosome cycle	13	0.27939	0.0241026	PPP1R12A, CEP120, HEPACAM2, HAUS6, CHD3, DNM2, PCM1, KIAA1614, HAUS8, CROCC, CEP44, BBS4, SDCCAG8	4010	34	20393	1.94447	1	0.669001	0.661453
GOTERM_BP_DIRECT	GO:0006268~DNA unwinding involved in DNA replication	8	0.171932	0.0243357	RECQL4, WRN, BLM, RECQL5, RECQL, RPA1, MCM6, MCM2	4010	16	20393	2.54277	1	0.669001	0.661453
GOTERM_BP_DIRECT	GO:0048565~digestive tract development	8	0.171932	0.0243357	RB1, MYOCD, COL3A1, NIPBL, GRP, CHD8, FAT4, LGR4	4010	16	20393	2.54277	1	0.669001	0.661453
GOTERM_BP_DIRECT	GO:0000712~resolution of meiotic recombination intermediates	8	0.171932	0.0243357	TOP2A, TOP2B, SLX4, ANKLE1, EME1, FANCM, RMI1, TEX11	4010	16	20393	2.54277	1	0.669001	0.661453
GOTERM_BP_DIRECT	GO:0006956~complement activation	10	0.214915	0.0245541	C3, C4A, C5, C6, C1S, C7, CFI, C8B, C8A, CFB	4010	23	20393	2.2111	1	0.669001	0.661453
GOTERM_BP_DIRECT	GO:0035176~social behavior	10	0.214915	0.0245541	CX3CR1, CNTNAP2, PCM1, BRINP1, CHD8, KCNQ1, DVL1, VPS13A, MAPK8IP2, CIC	4010	23	20393	2.2111	1	0.669001	0.661453
GOTERM_BP_DIRECT	GO:0001738~morphogenesis of a polarized epithelium	4	0.085966	0.0258961	AHI1, LAMA5, TRAF3IP1, LAMC2	4010	4	20393	5.08554	1	0.669001	0.661453
GOTERM_BP_DIRECT	GO:0016043~cellular component organization	4	0.085966	0.0258961	APC, TENM4, MTOR, PTPRF	4010	4	20393	5.08554	1	0.669001	0.661453
GOTERM_BP_DIRECT	GO:0033152~immunoglobulin V(D)J recombination	4	0.085966	0.0258961	XRCC4, PRKDC, LIG4, TCF3	4010	4	20393	5.08554	1	0.669001	0.661453
GOTERM_BP_DIRECT	GO:0007028~cytoplasm organization	4	0.085966	0.0258961	RRN3, NAGLU, KIF5B, TFCP2L1	4010	4	20393	5.08554	1	0.669001	0.661453
GOTERM_BP_DIRECT	GO:0002070~epithelial cell maturation	4	0.085966	0.0258961	KCNE1, GJA1, TMEM79, TFCP2L1	4010	4	20393	5.08554	1	0.669001	0.661453
GOTERM_BP_DIRECT	GO:0070106~interleukin-27-mediated signaling pathway	4	0.085966	0.0258961	OAS2, STAT1, MX1, IL6ST	4010	4	20393	5.08554	1	0.669001	0.661453
GOTERM_BP_DIRECT	GO:0032238~adenosine transport	4	0.085966	0.0258961	SLC29A4, SLC29A1, SLC28A2, SLC29A3	4010	4	20393	5.08554	1	0.669001	0.661453
GOTERM_BP_DIRECT	GO:0141007~siRNA-mediated retrotransposon silencing by heterochromatin formation	4	0.085966	0.0258961	DDX4, TDRD9, TDRD5, FKBP6	4010	4	20393	5.08554	1	0.669001	0.661453
GOTERM_BP_DIRECT	GO:0045053~protein retention in Golgi apparatus	4	0.085966	0.0258961	VPS13C, VPS13D, VPS13A, SORL1	4010	4	20393	5.08554	1	0.669001	0.661453
GOTERM_BP_DIRECT	GO:0007231~osmosensory signaling pathway	4	0.085966	0.0258961	TRPV4, TRPV3, SCN7A, ATP1A1	4010	4	20393	5.08554	1	0.669001	0.661453
GOTERM_BP_DIRECT	GO:0006297~nucleotide-excision repair, DNA gap filling	4	0.085966	0.0258961	POLD3, POLD1, LIG4, POLE	4010	4	20393	5.08554	1	0.669001	0.661453
GOTERM_BP_DIRECT	GO:0048496~maintenance of animal organ identity	4	0.085966	0.0258961	IQCB1, ADGRV1, PKP2, NPHP3	4010	4	20393	5.08554	1	0.669001	0.661453
GOTERM_BP_DIRECT	GO:0043491~phosphatidylinositol 3-kinase/protein kinase B signal transduction	17	0.365356	0.0264246	PIK3R4, PIK3C2G, LRP2, PIK3R1, PIK3C2A, MYO16, PIK3CG, CD2AP, PIK3C2B, SETX, PREX2, ERBB3, BANK1, THEM4, PIK3C3, GAS6, NKX3-1	4010	50	20393	1.72908	1	0.679609	0.671941
GOTERM_BP_DIRECT	GO:0035082~axoneme assembly	11	0.236407	0.0271526	OFD1, RSPH6A, RP1L1, RP1, RSPH4A, STK36, DNAAF1, CNTRL, CFAP46, CFAP206, CCDC40	4010	27	20393	2.07189	1	0.695228	0.687384
GOTERM_BP_DIRECT	GO:0051315~attachment of mitotic spindle microtubules to kinetochore	7	0.150441	0.0276997	NUF2, CHAMP1, KIF2C, MAD1L1, NDC80, CENPC, SKA2	4010	13	20393	2.73837	1	0.702985	0.695054
GOTERM_BP_DIRECT	GO:0006654~phosphatidic acid biosynthetic process	7	0.150441	0.0276997	DGKG, DGKE, DGKD, GPAM, ABHD5, PLD1, PLD2	4010	13	20393	2.73837	1	0.702985	0.695054
GOTERM_BP_DIRECT	GO:0032715~negative regulation of interleukin-6 production	12	0.257898	0.0290138	IL10, NLRP12, NLRX1, BANK1, HGF, IRAK3, BPI, NLRC3, GAS6, TLR4, SLAMF1, IL27RA	4010	31	20393	1.96859	1	0.713075	0.70503
GOTERM_BP_DIRECT	GO:0045214~sarcomere organization	12	0.257898	0.0290138	FHOD3, MYBPC3, MYOM1, MYBPC1, SIX4, CAPN3, MYLK3, MYOM2, MYPN, MYOM3, PLEC, MYH7	4010	31	20393	1.96859	1	0.713075	0.70503
GOTERM_BP_DIRECT	GO:0045197~establishment or maintenance of epithelial cell apical/basal polarity	12	0.257898	0.0290138	NOTCH2, CRB2, JAG2, DLL4, NOTCH3, CRB1, SNED1, DLG2, JAG1, MMRN1, DLG5, PARD3B	4010	31	20393	1.96859	1	0.713075	0.70503
GOTERM_BP_DIRECT	GO:0030097~hemopoiesis	12	0.257898	0.0290138	SPTA1, ASXL1, SGPL1, PINK1, TIPARP, RTKN2, PGM3, PBXIP1, JAK2, CDK13, JAK3, JAK1	4010	31	20393	1.96859	1	0.713075	0.70503
GOTERM_BP_DIRECT	GO:0002040~sprouting angiogenesis	12	0.257898	0.0290138	NRP1, NOTCH1, OTULIN, PTK2B, SEMA3E, VSTM4, DSC1, RECK, E2F7, JMJD6, LOXL2, E2F8	4010	31	20393	1.96859	1	0.713075	0.70503
GOTERM_BP_DIRECT	GO:0032689~negative regulation of type II interferon production	9	0.193424	0.0291531	IL10, IL1RL1, PGLYRP3, PGLYRP2, AXL, NOD2, GAS6, TLR4, SLAMF1	4010	20	20393	2.28849	1	0.713075	0.70503
GOTERM_BP_DIRECT	GO:0090307~mitotic spindle assembly	13	0.27939	0.030291	ARHGEF10, SPICE1, KIF11, MZT1, TPX2, CEP192, KIF3C, KIF20A, KIF20B, MISP, LSM14A, MAP9, CLASP2	4010	35	20393	1.88891	1	0.713075	0.70503
GOTERM_BP_DIRECT	GO:0006309~apoptotic DNA fragmentation	6	0.128949	0.030557	DFFB, DNASE2B, VPS54, FOXL2, DICER1, DNASE1L3	4010	10	20393	3.05132	1	0.713075	0.70503
GOTERM_BP_DIRECT	GO:0010717~regulation of epithelial to mesenchymal transition	6	0.128949	0.030557	PHLDB1, POFUT2, APLF, DAG1, PHLDB2, ELL3	4010	10	20393	3.05132	1	0.713075	0.70503
GOTERM_BP_DIRECT	GO:0060445~branching involved in salivary gland morphogenesis	6	0.128949	0.030557	LAMA5, LAMA1, DAG1, FGFR3, TGM2, FGFR1	4010	10	20393	3.05132	1	0.713075	0.70503
GOTERM_BP_DIRECT	GO:0061025~membrane fusion	6	0.128949	0.030557	DCSTAMP, UBXN2B, VPS33B, USO1, MYOF, HUWE1	4010	10	20393	3.05132	1	0.713075	0.70503
GOTERM_BP_DIRECT	GO:0042593~glucose homeostasis	20	0.42983	0.0306017	MBD5, GCKR, SUCNR1, NCOA5, GCGR, ASPSCR1, DBH, SLC8B1, IGF1R, G6PC2, RFX6, PLSCR3, HECTD4, ALOX5, CRY2, LEPR, INPP5K, TCF4, CSMD1, APPL2	4010	63	20393	1.61446	1	0.713075	0.70503
GOTERM_BP_DIRECT	GO:0009617~response to bacterium	20	0.42983	0.0306017	CUBN, ABCD2, CCDC186, DGKB, FUCA2, CHD7, NLRC5, GKN2, PRLR, FER1L6, VIL1, NLRP6, BANK1, DHX58, SCN7A, CEP192, HMCN1, MACROD2, ADAMTS9, CFB	4010	63	20393	1.61446	1	0.713075	0.70503
GOTERM_BP_DIRECT	GO:1990573~potassium ion import across plasma membrane	14	0.300881	0.0311081	HCN4, SLC12A2, SLC12A4, SLC12A1, ATP1A4, ATP1A2, ATP1A1, ATP12A, ATP4A, KCNQ1, SLC12A6, SLC12A7, SLC12A8, SLC12A9	4010	39	20393	1.82558	1	0.713075	0.70503
GOTERM_BP_DIRECT	GO:0042060~wound healing	14	0.300881	0.0311081	NOTCH2, DSP, MACF1, SDC4, SLC11A1, FN1, MIA3, EVPL, PPL, DCBLD2, EPB41L4B, COL3A1, EPPK1, PLEC	4010	39	20393	1.82558	1	0.713075	0.70503
GOTERM_BP_DIRECT	GO:0006189~'de novo' IMP biosynthetic process	5	0.107458	0.0313997	ADSL, ATIC, PFAS, GART, PAICS	4010	7	20393	3.63253	1	0.713075	0.70503
GOTERM_BP_DIRECT	GO:0030071~regulation of mitotic metaphase/anaphase transition	5	0.107458	0.0313997	CENPE, HECW2, ANAPC4, RIOK2, CDC6	4010	7	20393	3.63253	1	0.713075	0.70503
GOTERM_BP_DIRECT	GO:0045088~regulation of innate immune response	5	0.107458	0.0313997	RNF135, SAMHD1, LRP8, N4BP1, NFE2L2	4010	7	20393	3.63253	1	0.713075	0.70503
GOTERM_BP_DIRECT	GO:0070986~left/right axis specification	5	0.107458	0.0313997	NOTCH2, EPB41L5, AHI1, NOTCH1, ARL13B	4010	7	20393	3.63253	1	0.713075	0.70503
GOTERM_BP_DIRECT	GO:0060707~trophoblast giant cell differentiation	5	0.107458	0.0313997	PLK4, HAND1, PLG, E2F7, E2F8	4010	7	20393	3.63253	1	0.713075	0.70503
GOTERM_BP_DIRECT	GO:1902857~positive regulation of non-motile cilium assembly	5	0.107458	0.0313997	RP1, CEP135, ATMIN, CENPJ, HAP1	4010	7	20393	3.63253	1	0.713075	0.70503
GOTERM_BP_DIRECT	GO:0051295~establishment of meiotic spindle localization	5	0.107458	0.0313997	ASPM, SPATA17, SPIRE1, MYH9, CAMTA1	4010	7	20393	3.63253	1	0.713075	0.70503
GOTERM_BP_DIRECT	GO:0045003~double-strand break repair via synthesis-dependent strand annealing	5	0.107458	0.0313997	ERCC6L, HELQ, FANCM, ERCC6L2, ERCC6	4010	7	20393	3.63253	1	0.713075	0.70503
GOTERM_BP_DIRECT	GO:0000301~retrograde transport, vesicle recycling within Golgi	5	0.107458	0.0313997	COG8, COG7, GOLGA5, COG2, COG1	4010	7	20393	3.63253	1	0.713075	0.70503
GOTERM_BP_DIRECT	GO:0000076~DNA replication checkpoint signaling	5	0.107458	0.0313997	TIPIN, TIMELESS, DNA2, RAD9B, RAD9A	4010	7	20393	3.63253	1	0.713075	0.70503
GOTERM_BP_DIRECT	GO:0017121~plasma membrane phospholipid scrambling	5	0.107458	0.0313997	PLSCR1, PLSCR3, PLSCR5, PLSCR4, SLC4A1	4010	7	20393	3.63253	1	0.713075	0.70503
GOTERM_BP_DIRECT	GO:0051301~cell division	51	1.09607	0.0314466	MAP10, RB1, ERCC6L, ANKLE2, CCNF, CLTC, HEPACAM2, CCAR1, PTTG1, OIP5, SPDL1, DIS3L2, TIPIN, DYNLT1, IST1, NSMCE2, SPICE1, TEX14, MASTL, CDC25C, CDC25A, ASPM, KATNAL1, CINP, SPECC1L, SDE2, ANAPC4, KIF2B, ARHGEF2, CDCA2, NCAPG, SKA2, SYCE1, RBBP8, MCMBP, SPAG5, SETDB2, CDC7, CDC6, CHFR, NDC80, MAD2L2, NEDD1, TPX2, MIS18A, STAG3, CCNG1, CDC16, NCAPD2, NCAPD3, SPC25	4010	198	20393	1.30991	1	0.713075	0.70503
GOTERM_BP_DIRECT	GO:0009791~post-embryonic development	15	0.322373	0.031563	KDM5B, MORC3, KMT2A, TIPARP, HEG1, ARID5B, ASH1L, MAPK8IP3, RC3H2, MTOR, SGPL1, STK36, ERCC2, TBCE, APOB	4010	43	20393	1.77402	1	0.713075	0.70503
GOTERM_BP_DIRECT	GO:1901223~negative regulation of non-canonical NF-kappaB signal transduction	10	0.214915	0.0326031	ADGRG3, CYLD, NLRP12, CPNE1, NLRP3, NLRC3, NMI, IFI35, UACA, HDAC7	4010	24	20393	2.11897	1	0.733698	0.72542
GOTERM_BP_DIRECT	GO:0045104~intermediate filament cytoskeleton organization	8	0.171932	0.0345034	DSP, FAM83G, MACF1, SYNM, EVPL, PPL, FAM83B, PLEC	4010	17	20393	2.39319	1	0.761587	0.752994
GOTERM_BP_DIRECT	GO:0055013~cardiac muscle cell development	8	0.171932	0.0345034	NAGLU, LRRC27, MYO18B, ALPK3, ALPK2, MTOR, PLEC, MYH7	4010	17	20393	2.39319	1	0.761587	0.752994
GOTERM_BP_DIRECT	GO:0048469~cell maturation	8	0.171932	0.0345034	IL21, GHRHR, AXL, KCNMA1, PLA2G3, SOX8, FGFR3, FGFR1	4010	17	20393	2.39319	1	0.761587	0.752994
GOTERM_BP_DIRECT	GO:0030010~establishment of cell polarity	8	0.171932	0.0345034	CRB2, DIAPH3, KIF26B, TCIRG1, ALPK2, PHLDB2, PARD3B, SDCCAG8	4010	17	20393	2.39319	1	0.761587	0.752994
GOTERM_BP_DIRECT	GO:0006622~protein targeting to lysosome	8	0.171932	0.0345034	AP4M1, PXK, ZFYVE16, NEDD4, NCOA4, VPS54, GCC2, SORL1	4010	17	20393	2.39319	1	0.761587	0.752994
GOTERM_BP_DIRECT	GO:0072583~clathrin-dependent endocytosis	11	0.236407	0.034995	GAK, FCHSD2, FCHO1, SGIP1, DNAJC6, FCHO2, STON2, FNBP1L, AP2A2, SCYL2, SNAP91	4010	28	20393	1.99789	1	0.769489	0.760807
GOTERM_BP_DIRECT	GO:0032869~cellular response to insulin stimulus	17	0.365356	0.0376599	RB1, PPP1R12A, PRKDC, STAT1, DENND4C, OTOP1, PIK3R1, MTOR, FOXO1, GHRHR, TBC1D4, ENPP1, INPP5K, LPIN2, LPIN3, GPLD1, PCK2	4010	52	20393	1.66258	1	0.818712	0.809474
GOTERM_BP_DIRECT	GO:0035264~multicellular organism growth	17	0.365356	0.0376599	NOTCH2, CTC1, NPR2, HEG1, ARID5B, PALB2, RC3H2, MTOR, COL3A1, ERCC2, SIK3, FLVCR1, EP300, ERCC6, SLC25A25, PLEC, KDM6A	4010	52	20393	1.66258	1	0.818712	0.809474
GOTERM_BP_DIRECT	GO:0034446~substrate adhesion-dependent cell spreading	17	0.365356	0.0376599	LAMA5, ITGA4, LAMA2, LAMB3, LAMB2, LAMC3, LAMA1, FN1, LAMB1, PIK3R1, LAMC1, MERTK, SRCIN1, NTN3, AXL, ITGA8, MICALL2	4010	52	20393	1.66258	1	0.818712	0.809474
GOTERM_BP_DIRECT	GO:0001570~vasculogenesis	15	0.322373	0.0381683	NRP1, NTRK2, CUL7, MYOCD, PAXIP1, TIPARP, NPR2, HEG1, HDAC7, SGPL1, RASA1, MYO18B, AGGF1, ZFPM2, ENG	4010	44	20393	1.73371	1	0.826645	0.817318
GOTERM_BP_DIRECT	GO:0046488~phosphatidylinositol metabolic process	9	0.193424	0.0391861	PDGFRB, PIKFYVE, PIP5KL1, PLCG2, PLA2G3, PLCH1, PIP5K1B, PLCH2, DDHD1	4010	21	20393	2.17952	1	0.84551	0.83597
GOTERM_BP_DIRECT	GO:0016579~protein deubiquitination	21	0.451322	0.0403818	OTUD4, USP24, USP36, USP47, USP26, USP48, USP5, USP20, USP53, USP9X, USP54, USP43, USP33, USP44, USP22, USP45, USP34, ALG13, USP28, CYLD, USP40	4010	69	20393	1.54777	1	0.862701	0.852967
GOTERM_BP_DIRECT	GO:0006405~RNA export from nucleus	7	0.150441	0.0405818	NUP214, POM121L2, NUP155, POM121C, XPO5, NUP153, RBM33	4010	14	20393	2.54277	1	0.862701	0.852967
GOTERM_BP_DIRECT	GO:0051560~mitochondrial calcium ion homeostasis	7	0.150441	0.0405818	LETM1, AFG3L2, MICU3, MICU1, SLC8B1, PDZD8, MCU	4010	14	20393	2.54277	1	0.862701	0.852967
GOTERM_BP_DIRECT	GO:0031573~mitotic intra-S DNA damage checkpoint signaling	7	0.150441	0.0405818	TIPIN, EME1, FANCD2, RAD17, XPC, RAD9B, RAD9A	4010	14	20393	2.54277	1	0.862701	0.852967
GOTERM_BP_DIRECT	GO:1900026~positive regulation of substrate adhesion-dependent cell spreading	10	0.214915	0.0423057	NRP1, DOCK5, PREX1, MYOC, TESK1, CASS4, OLFM4, RREB1, UNC13D, TRIOBP	4010	25	20393	2.03421	1	0.889501	0.879465
GOTERM_BP_DIRECT	GO:0007029~endoplasmic reticulum organization	10	0.214915	0.0423057	SEC16B, LMAN1, LMAN2L, ATL3, LRRK2, SEC16A, MIA3, CACNA1S, SEC31B, SEC31A	4010	25	20393	2.03421	1	0.889501	0.879465
GOTERM_BP_DIRECT	GO:0051453~regulation of intracellular pH	10	0.214915	0.0423057	SLC4A7, SLC9A2, SLC4A8, SLC9A3, SLC4A9, SLC9A4, SLC4A10, SLC4A1, SLC4A4, SLC9A1	4010	25	20393	2.03421	1	0.889501	0.879465
GOTERM_BP_DIRECT	GO:0007155~cell adhesion	60	1.28949	0.0433189	LGALS3BP, MEGF10, NCAN, COL12A1, STAB2, TNC, ICAM3, ADGRE5, STAB1, THSD7A, TINAG, VWF, NPNT, PARD3B, ADAM2, BCAN, ADAM18, AZGP1, VCAN, COL4A4, COL4A3, SPECC1L, CDHR3, CDHR4, CDHR5, CD47, CD44, FREM2, CX3CR1, LAMA5, TNXB, LAMA2, LAMA1, LAMA3, PBXIP1, PCDH12, DPP4, EFNB2, ACAN, ADGRG1, EFS, RELN, GPNMB, PDPN, NCAM1, NCAM2, SUSD5, MYH10, FARP2, COL28A1, JUP, ADAM32, SELP, KITLG, CD4, SELL, COL5A1, P…	4010	243	20393	1.25569	1	0.907491	0.897252
GOTERM_BP_DIRECT	GO:1900182~positive regulation of protein localization to nucleus	11	0.236407	0.0442826	CREBBP, DTX3L, TESK1, TCF4, TYK2, PARP9, F2, IPO7, JAK1, CD2AP, LAMTOR5	4010	29	20393	1.929	1	0.920983	0.910592
GOTERM_BP_DIRECT	GO:0045332~phospholipid translocation	11	0.236407	0.0442826	ABCC1, ATP8B4, ATP8B3, ATP8A1, ATP8B1, ABCA4, ATP10D, ATP10B, ATP10A, ATP11A, ATP9A	4010	29	20393	1.929	1	0.920983	0.910592
GOTERM_BP_DIRECT	GO:0001837~epithelial to mesenchymal transition	12	0.257898	0.0454203	TGFBR3, EPB41L5, CUL7, DDX5, AKNA, DLG5, DACT3, NCAM1, FGFR3, LOXL2, FGFR1, ENG	4010	33	20393	1.84929	1	0.937873	0.927291
GOTERM_BP_DIRECT	GO:0007254~JNK cascade	12	0.257898	0.0454203	MAP4K1, CASR, NPHS1, LRRK2, NOD1, NOD2, ERCC6, MAPK8IP2, TLR4, MAPK8IP3, NOX1, TLR3	4010	33	20393	1.84929	1	0.937873	0.927291
GOTERM_BP_DIRECT	GO:0051289~protein homotetramerization	14	0.300881	0.0459926	VASP, CRTC3, TRPA1, AQP10, APIP, PKD2L1, MAT1A, SAMHD1, ACACA, ALDH1A3, TRPM2, TDO2, EVL, APPL2	4010	41	20393	1.73652	1	0.939519	0.928919
GOTERM_BP_DIRECT	GO:0015701~bicarbonate transport	6	0.128949	0.0471268	SLC4A7, SLC4A8, SLC4A9, SLC4A10, SLC4A1, SLC4A4	4010	11	20393	2.77393	1	0.939519	0.928919
GOTERM_BP_DIRECT	GO:0016446~somatic hypermutation of immunoglobulin genes	6	0.128949	0.0471268	POLQ, MCM3AP, EXO1, HMCES, PMS2, SAMHD1	4010	11	20393	2.77393	1	0.939519	0.928919
GOTERM_BP_DIRECT	GO:0034453~microtubule anchoring	6	0.128949	0.0471268	CAMSAP3, CCDC187, CEP350, DAG1, GCC2, SAXO2	4010	11	20393	2.77393	1	0.939519	0.928919
GOTERM_BP_DIRECT	GO:0030007~intracellular potassium ion homeostasis	6	0.128949	0.0471268	ATP4A, KCNMA1, ATP1A4, ATP1A2, ATP1A1, ATP12A	4010	11	20393	2.77393	1	0.939519	0.928919
GOTERM_BP_DIRECT	GO:0036092~phosphatidylinositol-3-phosphate biosynthetic process	6	0.128949	0.0471268	PIK3R4, PIK3C2G, PIK3C3, PIK3C2A, PIK3CG, PIK3C2B	4010	11	20393	2.77393	1	0.939519	0.928919
GOTERM_BP_DIRECT	GO:0022408~negative regulation of cell-cell adhesion	6	0.128949	0.0471268	EPB41L5, JAG1, PODXL, TNR, NF2, B4GALNT2	4010	11	20393	2.77393	1	0.939519	0.928919
GOTERM_BP_DIRECT	GO:0007340~acrosome reaction	8	0.171932	0.0471309	ACR, ST14, TMPRSS3, TMPRSS4, TRIM36, SYT8, PLCD4, CORIN	4010	18	20393	2.26024	1	0.939519	0.928919
GOTERM_BP_DIRECT	GO:0048268~clathrin coat assembly	8	0.171932	0.0471309	GAK, FCHO1, SGIP1, FCHO2, CLTC, HIP1R, AP2A2, SNAP91	4010	18	20393	2.26024	1	0.939519	0.928919
GOTERM_BP_DIRECT	GO:0071168~protein localization to chromatin	8	0.171932	0.0471309	BRD3, BRD2, MMS22L, MCM8, MCM9, FAM47E, ESCO2, WAPL	4010	18	20393	2.26024	1	0.939519	0.928919
GOTERM_BP_DIRECT	GO:0006338~chromatin remodeling	34	0.730711	0.0492424	RERE, KDM5B, PAXIP1, CHD8, CHD7, CHD6, CHD5, CHD3, CECR2, BRIP1, NIPBL, SCMH1, JARID2, MTA3, NFRKB, BPTF, BRD3, BRD2, KDM4A, PCGF6, PBRM1, ACTL6B, KDM4D, BAZ1A, CHD1L, ARID1A, SMARCA2, TTI1, GATAD2A, PER1, YEATS2, PADI2, PADI4, BRDT	4010	127	20393	1.36148	1	0.94236	0.931728
GOTERM_BP_DIRECT	GO:0007399~nervous system development	36	0.773694	0.0497595	INTU, MST1R, NDRG2, ADGRG1, BRINP1, ERBB3, BOC, SRGAP2, APOB, CDON, NDEL1, NTRK1, APC2, NTRK2, RBFOX2, DYNLT1, ACTL6B, MAMDC2, VPS13A, FN1, NAV2, MERTK, SMARCA4, NRG3, GLRB, NAV3, APC, AXL, TRAPPC6B, GFRAL, RAPGEF2, WDPCP, RTN4IP1, ARHGEF2, RAPGEF6, MET	4010	136	20393	1.34617	1	0.94236	0.931728
GOTERM_BP_DIRECT	GO:0015031~protein transport	61	1.31098	0.0512069	PGAP1, GDI2, MIA3, LYST, GLE1, DAG1, SIL1, CEP290, BBS4, NDC1, CADPS2, ATG3, COG8, COG5, ARRDC1, IST1, COG4, VPS33B, COG2, COG1, ACTN4, ARFGAP3, TOM1L1, TOM1L2, LSG1, VAMP7, ATG4C, MYH9, ATG4B, KIF20A, RAB7B, EXOC2, NUP58, CD63, NBAS, LMAN2L, NMD3, LRP2, PIK3R1, SDAD1, SELENBP1, AP5M1, RAB11FIP1, MICALL1, MVB12B, MYO6, VPS54, SNX7, SLC15A5, ARFGEF1, ARFGEF2, SEC16B, SEC16A, RAB39A, KTN1, SLC7A6OS…	4010	250	20393	1.24087	1	0.94236	0.931728
GOTERM_BP_DIRECT	GO:0006364~rRNA processing	22	0.472813	0.0512744	WDR36, DDX47, NVL, DDX1, EIF4A3, RRP1, DDX10, NOL8, DDX54, WDR75, IMP4, UTP18, NOL6, PDCD11, GEMIN4, DROSHA, ESF1, BRIX1, UTP20, RRP12, UTP14A, MDN1	4010	75	20393	1.49176	1	0.94236	0.931728
GOTERM_BP_DIRECT	GO:0007026~negative regulation of microtubule depolymerization	9	0.193424	0.0512799	APC2, CAMSAP3, TPX2, DIAPH3, APC, NAV3, GAS2L2, CAMSAP1, CAMSAP2	4010	22	20393	2.08045	1	0.94236	0.931728
GOTERM_BP_DIRECT	GO:0048008~platelet-derived growth factor receptor signaling pathway	9	0.193424	0.0512799	PDGFRB, NRP1, SGPL1, TIPARP, PDGFC, PDGFA, ARID5B, PLAT, IQGAP1	4010	22	20393	2.08045	1	0.94236	0.931728
GOTERM_BP_DIRECT	GO:0032870~cellular response to hormone stimulus	9	0.193424	0.0512799	NPFFR2, NCOA1, NCOA2, NCOA3, GNRHR, UCP1, INPP5K, AVPR1A, CACNA1H	4010	22	20393	2.08045	1	0.94236	0.931728
GOTERM_BP_DIRECT	GO:0090090~negative regulation of canonical Wnt signaling pathway	28	0.601762	0.0515022	PTPRU, NOTCH1, USHBP1, CHD8, PTPRO, GLI1, GLI3, DACT3, NPHP3, NPHP4, SCYL2, ANKRD6, APC2, TLE2, AXIN2, TMEM64, MCC, BICC1, DKK2, TLE6, SHISA6, DKK4, MAD2L2, LATS1, CYLD, LATS2, APC, TCF4	4010	101	20393	1.40985	1	0.94236	0.931728
GOTERM_BP_DIRECT	GO:0034728~nucleosome organization	5	0.107458	0.0531682	SETD2, MCM3AP, CHD2, CHD1, SUPT6H	4010	8	20393	3.17846	1	0.94236	0.931728
GOTERM_BP_DIRECT	GO:0014002~astrocyte development	5	0.107458	0.0531682	LAMB2, TSPAN2, S100A9, TLR4, GFAP	4010	8	20393	3.17846	1	0.94236	0.931728
GOTERM_BP_DIRECT	GO:0022011~myelination in peripheral nervous system	5	0.107458	0.0531682	NTRK2, ARHGEF10, MYOC, ADGRG6, DAG1	4010	8	20393	3.17846	1	0.94236	0.931728
GOTERM_BP_DIRECT	GO:0030643~intracellular phosphate ion homeostasis	5	0.107458	0.0531682	GCM2, SLC34A3, SLC34A2, SLC34A1, ENPP1	4010	8	20393	3.17846	1	0.94236	0.931728
GOTERM_BP_DIRECT	GO:0002011~morphogenesis of an epithelial sheet	5	0.107458	0.0531682	NOTCH2, JAG1, LAMA1, DAG1, ARHGAP12	4010	8	20393	3.17846	1	0.94236	0.931728
GOTERM_BP_DIRECT	GO:0150105~protein localization to cell-cell junction	5	0.107458	0.0531682	TJP1, DSP, CGNL1, JAK1, TJP2	4010	8	20393	3.17846	1	0.94236	0.931728
GOTERM_BP_DIRECT	GO:0016926~protein desumoylation	5	0.107458	0.0531682	SENP6, SENP7, USPL1, SENP5, SENP2	4010	8	20393	3.17846	1	0.94236	0.931728
GOTERM_BP_DIRECT	GO:0031639~plasminogen activation	5	0.107458	0.0531682	PLAU, APOH, F11, FGG, PLAT	4010	8	20393	3.17846	1	0.94236	0.931728
GOTERM_BP_DIRECT	GO:0006307~DNA alkylation repair	5	0.107458	0.0531682	OTUD4, ALKBH3, ALKBH2, USP9X, ASCC3	4010	8	20393	3.17846	1	0.94236	0.931728
GOTERM_BP_DIRECT	GO:0099536~synaptic signaling	5	0.107458	0.0531682	DTNA, DMD, UTRN, DYTN	4010	8	20393	3.17846	1	0.94236	0.931728
GOTERM_BP_DIRECT	GO:0032836~glomerular basement membrane development	5	0.107458	0.0531682	NPHS1, COL4A2, COL4A4, COL4A3, NID1	4010	8	20393	3.17846	1	0.94236	0.931728
GOTERM_BP_DIRECT	GO:0060397~growth hormone receptor signaling pathway via JAK-STAT	5	0.107458	0.0531682	STAT6, TYK2, JAK2, JAK3, JAK1	4010	8	20393	3.17846	1	0.94236	0.931728
GOTERM_BP_DIRECT	GO:0048333~mesodermal cell differentiation	5	0.107458	0.0531682	KDM6B, ITGB4, ITGA3, ITGA8, KDM6A	4010	8	20393	3.17846	1	0.94236	0.931728
GOTERM_BP_DIRECT	GO:0032483~regulation of Rab protein signal transduction	5	0.107458	0.0531682	DENND4A, DENND4C, MADD, DENND3, SBF1	4010	8	20393	3.17846	1	0.94236	0.931728
GOTERM_BP_DIRECT	GO:0042116~macrophage activation	5	0.107458	0.0531682	CRTC3, SLC11A1, PLA2G3, TLR4, JMJD6	4010	8	20393	3.17846	1	0.94236	0.931728
GOTERM_BP_DIRECT	GO:0034109~homotypic cell-cell adhesion	5	0.107458	0.0531682	PTPRU, MEGF10, CD99, TJP2, XG	4010	8	20393	3.17846	1	0.94236	0.931728
GOTERM_BP_DIRECT	GO:0032287~peripheral nervous system myelin maintenance	5	0.107458	0.0531682	SH3TC2, PRX, NDRG1, SOD1, PLEC	4010	8	20393	3.17846	1	0.94236	0.931728
GOTERM_BP_DIRECT	GO:0046599~regulation of centriole replication	5	0.107458	0.0531682	CEP295NL, PLK2, CEP295, ALMS1, SPICE1	4010	8	20393	3.17846	1	0.94236	0.931728
GOTERM_BP_DIRECT	GO:0030513~positive regulation of BMP signaling pathway	10	0.214915	0.0537721	NOTCH2, CRB2, NOTCH1, NUMA1, BMPER, KCP, ZNF423, NEO1, RNF165, ENG	4010	26	20393	1.95598	1	0.94236	0.931728
GOTERM_BP_DIRECT	GO:0007601~visual perception	29	0.623254	0.0550041	SLC24A1, RDH8, CRYBG3, COL11A1, GUCY2F, RPGR, TRPM1, PDE6A, DRAM2, RGS9, IMPG1, GPR179, IMPG2, OPN4, ADGRV1, LAMB2, ABCA4, SLC4A10, MYO7A, OPN5, RPGRIP1, RP1, MFRP, MYO3B, CDHR1, LRIT3, MYO3A, VSX1, CNGB1	4010	106	20393	1.39133	1	0.94236	0.931728
GOTERM_BP_DIRECT	GO:0010032~meiotic chromosome condensation	4	0.085966	0.0553101	NCAPD2, NCAPD3, SMC4, SMC2	4010	5	20393	4.06843	1	0.94236	0.931728
GOTERM_BP_DIRECT	GO:0032053~ciliary basal body organization	4	0.085966	0.0553101	CROCC, CCP110, RTTN, DZIP1	4010	5	20393	4.06843	1	0.94236	0.931728
GOTERM_BP_DIRECT	GO:0060385~axonogenesis involved in innervation	4	0.085966	0.0553101	NTRK1, NRP1, NPR2, ECE1	4010	5	20393	4.06843	1	0.94236	0.931728
GOTERM_BP_DIRECT	GO:0072006~nephron development	4	0.085966	0.0553101	NUP107, NUP133, NUP85, ITGA3	4010	5	20393	4.06843	1	0.94236	0.931728
GOTERM_BP_DIRECT	GO:0019441~tryptophan catabolic process to kynurenine	4	0.085966	0.0553101	TDO2, AFMID, IDO2, IDO1	4010	5	20393	4.06843	1	0.94236	0.931728
GOTERM_BP_DIRECT	GO:0071872~cellular response to epinephrine stimulus	4	0.085966	0.0553101	RYR2, KCNQ1, ATP2B4, PDE4B	4010	5	20393	4.06843	1	0.94236	0.931728
GOTERM_BP_DIRECT	GO:0031581~hemidesmosome assembly	4	0.085966	0.0553101	COL17A1, ITGB4, LAMC1, PLEC	4010	5	20393	4.06843	1	0.94236	0.931728
GOTERM_BP_DIRECT	GO:0072378~blood coagulation, fibrin clot formation	4	0.085966	0.0553101	FGB, FGG, F13A1, F13B	4010	5	20393	4.06843	1	0.94236	0.931728
GOTERM_BP_DIRECT	GO:0030195~negative regulation of blood coagulation	4	0.085966	0.0553101	PROC, APOH, TFPI, KNG1	4010	5	20393	4.06843	1	0.94236	0.931728
GOTERM_BP_DIRECT	GO:0010792~DNA double-strand break processing involved in repair via single-strand annealing	4	0.085966	0.0553101	RAD52, HELQ, RBBP8, RBBP8NL	4010	5	20393	4.06843	1	0.94236	0.931728
GOTERM_BP_DIRECT	GO:0048671~negative regulation of collateral sprouting	4	0.085966	0.0553101	PTPRS, ULK2, ULK1, FSTL4	4010	5	20393	4.06843	1	0.94236	0.931728
GOTERM_BP_DIRECT	GO:0071727~cellular response to triacyl bacterial lipopeptide	4	0.085966	0.0553101	TLR1, TLR10, TLR6, TLR2	4010	5	20393	4.06843	1	0.94236	0.931728
GOTERM_BP_DIRECT	GO:0061038~uterus morphogenesis	4	0.085966	0.0553101	KDM5B, NIPBL, ASH1L, STRA6	4010	5	20393	4.06843	1	0.94236	0.931728
GOTERM_BP_DIRECT	GO:0002532~production of molecular mediator involved in inflammatory response	4	0.085966	0.0553101	CHIA, IL4R, PLA2G3, PBXIP1	4010	5	20393	4.06843	1	0.94236	0.931728
GOTERM_BP_DIRECT	GO:0060411~cardiac septum morphogenesis	4	0.085966	0.0553101	DNAH11, JAG1, CHD7, MKS1	4010	5	20393	4.06843	1	0.94236	0.931728
GOTERM_BP_DIRECT	GO:0120197~mucociliary clearance	4	0.085966	0.0553101	CFAP221, DNAH9, CFAP54, CFAP43	4010	5	20393	4.06843	1	0.94236	0.931728
GOTERM_BP_DIRECT	GO:0001833~inner cell mass cell proliferation	4	0.085966	0.0553101	NCAPG2, BRCA2, PALB2, NDEL1	4010	5	20393	4.06843	1	0.94236	0.931728
GOTERM_BP_DIRECT	GO:0045162~clustering of voltage-gated sodium channels	4	0.085966	0.0553101	MYOC, SCLT1, NRCAM, GLDN	4010	5	20393	4.06843	1	0.94236	0.931728
GOTERM_BP_DIRECT	GO:0061156~pulmonary artery morphogenesis	4	0.085966	0.0553101	SEC24B, JAG1, LRP2, STRA6	4010	5	20393	4.06843	1	0.94236	0.931728
GOTERM_BP_DIRECT	GO:2000270~negative regulation of fibroblast apoptotic process	4	0.085966	0.0553101	API5, CHD8, GAS6, PIK3CG	4010	5	20393	4.06843	1	0.94236	0.931728
GOTERM_BP_DIRECT	GO:0065008~regulation of biological quality	4	0.085966	0.0553101	MDM2, PTK2B, MDM4, PTK2	4010	5	20393	4.06843	1	0.94236	0.931728
GOTERM_BP_DIRECT	GO:0051209~release of sequestered calcium ion into cytosol	12	0.257898	0.0556158	ERO1A, TRPM2, IBTK, ITPR1, PLCG2, ITPR2, ITPR3, PLCH1, PLCH2, CACNA1S, PLCD3, PLCD4	4010	34	20393	1.7949	1	0.94236	0.931728
GOTERM_BP_DIRECT	GO:0006813~potassium ion transport	12	0.257898	0.0556158	HCN4, LETM1, NSF, KCNU1, KCNT1, KCNT2, ABCC8, KCNQ1, KCNMA1, KCNMB3, ABCC9, KCNAB1	4010	34	20393	1.7949	1	0.94236	0.931728
GOTERM_BP_DIRECT	GO:0008283~cell population proliferation	23	0.494305	0.056011	HDAC4, MAP4K1, CNTNAP2, KANK1, ENPEP, USPL1, ATAD5, BRAT1, MCM10, LRP2, TYR, RASGRP4, HIPK2, CD2AP, ALKBH3, TBCK, IL18RAP, OGFOD1, PES1, TACC3, TACC2, ASCC3, LGR6	4010	80	20393	1.46209	1	0.946273	0.935596
GOTERM_BP_DIRECT	GO:0090110~COPII-coated vesicle cargo loading	7	0.150441	0.0566846	SEC23A, SEC24B, SEC24A, MIA3, NES, SEC31B, SEC31A	4010	15	20393	2.37325	1	0.954853	0.94408
GOTERM_BP_DIRECT	GO:0006629~lipid metabolic process	34	0.730711	0.0595947	AGPAT5, ACSS3, DAGLA, AASDH, ASMT, GDPD4, PLCXD1, FUT1, PLCXD2, AACS, FUT6, LACTB, AWAT2, LIPH, NPHP3, AOX1, MBTPS1, PNPLA7, ADHFE1, AKR1A1, TRPV1, FMO5, CD2AP, BSCL2, ZFP69, PC, ACOX1, CTH, PLCH1, PLCH2, PLCD3, PLCD4, PNLIPRP3, SERINC5	4010	129	20393	1.34037	1	1	0.988889
GOTERM_BP_DIRECT	GO:0032880~regulation of protein localization	16	0.343864	0.0621436	USP8, KIF14, WNT8A, KRT5, RSL1D1, SIX4, KIF13A, DVL1, TRIM68, AAK1, SIK3, KIF13B, PLEKHM2, TRIM38, SLC26A4, NKX3-1	4010	51	20393	1.59546	1	1	0.988889
GOTERM_BP_DIRECT	GO:0045216~cell-cell junction organization	8	0.171932	0.0623517	TJP1, PKHD1, GJA1, HEG1, XIRP2, NF2, TJP2, CD2AP	4010	19	20393	2.14128	1	1	0.988889
GOTERM_BP_DIRECT	GO:0051092~positive regulation of NF-kappaB transcription factor activity	14	0.300881	0.0652012	TICAM2, RNF25, IRAK3, NOD2, TNFRSF11A, TICAM1, CRNN, IL18RAP, IRAK2, CTH, TRAF5, CAPN3, TRIM37, RAB7B	4010	43	20393	1.65576	1	1	0.988889
GOTERM_BP_DIRECT	GO:0007416~synapse assembly	9	0.193424	0.0655336	GRIA1, GNPAT, SDK1, ADGRF1, PLXND1, ERBB4, DSC1, DSCAML1, SDK2	4010	23	20393	1.98999	1	1	0.988889
GOTERM_BP_DIRECT	GO:0032720~negative regulation of tumor necrosis factor production	13	0.27939	0.0663937	IL10, IRAK3, NLRC3, PTPN22, NOD2, DICER1, IL27RA, CLEC4A, AXL, BPI, GAS6, TLR4, SLAMF1	4010	39	20393	1.69518	1	1	0.988889
GOTERM_BP_DIRECT	GO:0002052~positive regulation of neuroblast proliferation	10	0.214915	0.0670818	ASPM, ACAN, BCAN, VCAN, FZD3, NCAN, FOXG1, DISC1, GLI3, CDON	4010	27	20393	1.88353	1	1	0.988889
GOTERM_BP_DIRECT	GO:0010507~negative regulation of autophagy	12	0.257898	0.067223	IL10, KDM4A, RRAGA, HERC1, WNK1, IL10RA, LEPR, EP300, WDR6, MTMR9, FOXK1, EIF4G1	4010	35	20393	1.74361	1	1	0.988889
GOTERM_BP_DIRECT	GO:0032731~positive regulation of interleukin-1 beta production	11	0.236407	0.0675296	PANX1, CASP8, CASP1, NLRP3, USP50, TLR6, NOD2, NLRC4, NLRP1, TLR4, MALT1	4010	31	20393	1.80455	1	1	0.988889
GOTERM_BP_DIRECT	GO:0060122~inner ear receptor cell stereocilium organization	6	0.128949	0.0680499	CECR2, SDC4, MKS1, USH1C, TRIP11, FAT4	4010	12	20393	2.54277	1	1	0.988889
GOTERM_BP_DIRECT	GO:0071897~DNA biosynthetic process	6	0.128949	0.0680499	POLD3, LIG1, POLD1, POLD2, LIG4, LIG3	4010	12	20393	2.54277	1	1	0.988889
GOTERM_BP_DIRECT	GO:0055001~muscle cell development	6	0.128949	0.0680499	PTCD2, MEGF10, CACNA2D2, DMD, ACTN4	4010	12	20393	2.54277	1	1	0.988889
GOTERM_BP_DIRECT	GO:0008206~bile acid metabolic process	6	0.128949	0.0680499	ARV1, AMACR, ATP8B1, SLC27A2, GBA2, SLC27A5	4010	12	20393	2.54277	1	1	0.988889
GOTERM_BP_DIRECT	GO:1904646~cellular response to amyloid-beta	6	0.128949	0.0680499	CACNB1, GJA1, ITGA4, TLR4, LGMN, IGF1R	4010	12	20393	2.54277	1	1	0.988889
GOTERM_BP_DIRECT	GO:0022617~extracellular matrix disassembly	6	0.128949	0.0680499	KIF9, SH3PXD2B, PBXIP1, PLG, LAMC1, MMP20	4010	12	20393	2.54277	1	1	0.988889
GOTERM_BP_DIRECT	GO:0030334~regulation of cell migration	25	0.537288	0.0725722	LAMA5, TNXB, PLXND1, LAMA2, LAMA1, LAMA3, NEXN, FGF3, FUT6, ADGRG3, SLK, ERBB4, TNR, PLXNC1, PLXNA4, PLEKHG3, MINK1, PAX6, KRT5, SRCIN1, CAMSAP3, PLXNB2, PLXNB1, AMOTL1, MET	4010	91	20393	1.39713	1	1	0.988889
GOTERM_BP_DIRECT	GO:0002244~hematopoietic progenitor cell differentiation	15	0.322373	0.0743552	AGPAT5, TOP2A, TCAF2, PTPRQ, PRRC2C, PLD4, ESCO2, DHTKD1, PTPRZ1, ARMC6, KCP, WDR7, ARHGEF7, DOCK1, HEATR9	4010	48	20393	1.58923	1	1	0.988889
GOTERM_BP_DIRECT	GO:1902018~negative regulation of cilium assembly	7	0.150441	0.0760939	MPHOSPH9, ODF2L, TBC1D30, GDI2, TESK1, KIF24, CCP110	4010	16	20393	2.22492	1	1	0.988889
GOTERM_BP_DIRECT	GO:0048589~developmental growth	7	0.150441	0.0760939	NOTCH3, ASPM, NIPBL, TBCE, GLI3, STRA6, GLI2	4010	16	20393	2.22492	1	1	0.988889
GOTERM_BP_DIRECT	GO:0007009~plasma membrane organization	7	0.150441	0.0760939	SPTA1, CRB1, BAIAP2L1, OTOF, FAT4, FER1L6, SPTBN1	4010	16	20393	2.22492	1	1	0.988889
GOTERM_BP_DIRECT	GO:0008333~endosome to lysosome transport	14	0.300881	0.0765375	PXK, DTX3L, BECN2, DENND3, TRAK1, VAMP7, VPS41, KIF13A, EPG5, VIPAS39, GUSB, RAB7B, SCYL2, VPS39	4010	44	20393	1.61813	1	1	0.988889
GOTERM_BP_DIRECT	GO:0071222~cellular response to lipopolysaccharide	26	0.558779	0.0770637	CX3CR1, HHLA2, CD80, NOD2, NUGGC, IL36B, IRAK2, NCR3LG1, MRC1, PDE4B, IL10, TICAM2, NOS2, CD180, IL36G, IRAK3, PPBP, CXCL10, PLSCR3, TNIP1, TNIP2, AXL, TNIP3, PLSCR4, TLR4, NFKBIB	4010	96	20393	1.37733	1	1	0.988889
GOTERM_BP_DIRECT	GO:0007015~actin filament organization	36	0.773694	0.077464	PPP1R9A, ARHGAP6, TRIOBP, ARHGAP12, POF1B, NLRP5, MYO6, XIRP1, XIRP2, CGNL1, PACSIN1, CAP1, TPM4, MYO7B, HIP1R, SHROOM2, TRPV3, MYO5A, SHROOM3, MYO7A, MYO19, ARHGAP25, CD2AP, MAD2L2, TF, MYO1B, SH3D21, MYO1A, MYO5B, TRPV4, FAT1, ELMO1, ARHGEF2, MYO1H, MYO1F, MYO1G	4010	141	20393	1.29843	1	1	0.988889
GOTERM_BP_DIRECT	GO:0001889~liver development	13	0.27939	0.0785464	NOTCH1, PTCD2, ZFYVE9, HGF, LSR, RPGRIP1L, MST1R, CD2AP, PROC, NAGLU, MAN2A1, JARID2, MET	4010	40	20393	1.6528	1	1	0.988889
GOTERM_BP_DIRECT	GO:0050727~regulation of inflammatory response	17	0.365356	0.0799529	SEMA7A, AKNA, PGLYRP2, TNC, ADAMTS12, CYLD, IL1RL2, NLRP8, NLRP9, NLRP6, FANCD2, NLRP5, CASP1, DROSHA, FBXL2, PIK3AP1, GGT1	4010	57	20393	1.51674	1	1	0.988889
GOTERM_BP_DIRECT	GO:0006261~DNA-templated DNA replication	8	0.171932	0.0802279	WDHD1, POLQ, POLN, RFC1, POLD1, GINS4, MCMBP, BAZ1A	4010	20	20393	2.03421	1	1	0.988889
GOTERM_BP_DIRECT	GO:0006623~protein targeting to vacuole	8	0.171932	0.0802279	VPS13C, VPS8, VPS13D, VPS41, VPS13A, PIK3R4, LTBP4, LTBP2	4010	20	20393	2.03421	1	1	0.988889
GOTERM_BP_DIRECT	GO:0015914~phospholipid transport	8	0.171932	0.0802279	OSBPL8, VAPA, PITPNM3, MTTP, OSBP, PITPNM2, LDLR, PLTP	4010	20	20393	2.03421	1	1	0.988889
GOTERM_BP_DIRECT	GO:0007129~homologous chromosome pairing at meiosis	8	0.171932	0.0802279	NDC1, ZCWPW1, RNF212B, STAG3, FANCD2, SPATA22, MEI4, TEX15	4010	20	20393	2.03421	1	1	0.988889
GOTERM_BP_DIRECT	GO:0007154~cell communication	12	0.257898	0.0802818	JAG2, DLL4, GJA1, GJC3, ADGRV1, FRAS1, JAG1, ITGB4, ABL2, GJB7, FREM1, FREM2	4010	36	20393	1.69518	1	1	0.988889
GOTERM_BP_DIRECT	GO:0050773~regulation of dendrite development	5	0.107458	0.0811551	DGKG, SEZ6, RTN4IP1, CSMD3, CAMSAP2	4010	9	20393	2.8253	1	1	0.988889
GOTERM_BP_DIRECT	GO:0038063~collagen-activated tyrosine kinase receptor signaling pathway	5	0.107458	0.0811551	UBASH3B, COL4A2, COL4A4, COL4A3, COL4A6	4010	9	20393	2.8253	1	1	0.988889
GOTERM_BP_DIRECT	GO:0044255~cellular lipid metabolic process	5	0.107458	0.0811551	PM20D1, FAM135B, FAM135A, ABHD11, GPAT2	4010	9	20393	2.8253	1	1	0.988889
GOTERM_BP_DIRECT	GO:0003222~ventricular trabecula myocardium morphogenesis	5	0.107458	0.0811551	DLL4, NOTCH1, HEG1, CHD7, ENG	4010	9	20393	2.8253	1	1	0.988889
GOTERM_BP_DIRECT	GO:0001510~RNA methylation	5	0.107458	0.0811551	HENMT1, METTL2A, NSUN6, METTL6, TRMT11	4010	9	20393	2.8253	1	1	0.988889
GOTERM_BP_DIRECT	GO:0045110~intermediate filament bundle assembly	5	0.107458	0.0811551	MACF1, PKP2, PKP1, EPPK1, PLEC	4010	9	20393	2.8253	1	1	0.988889
GOTERM_BP_DIRECT	GO:0032790~ribosome disassembly	5	0.107458	0.0811551	HBS1L, GFM2, MTIF2, MTIF3, ASCC3	4010	9	20393	2.8253	1	1	0.988889
GOTERM_BP_DIRECT	GO:0032480~negative regulation of type I interferon production	5	0.107458	0.0811551	TRAF3IP1, DHX58, GPATCH3, SIGLEC1, XAF1	4010	9	20393	2.8253	1	1	0.988889
GOTERM_BP_DIRECT	GO:2000234~positive regulation of rRNA processing	5	0.107458	0.0811551	HEATR1, WDR75, RIOK2, RIOK1, WDR43	4010	9	20393	2.8253	1	1	0.988889
GOTERM_BP_DIRECT	GO:0071466~cellular response to xenobiotic stimulus	11	0.236407	0.0815985	RB1, PPP1R12A, RECQL5, NOS2, KCNQ1, PDE4B, GAS6, GPLD1, CERS1, PPM1F, NKX3-1	4010	32	20393	1.74815	1	1	0.988889
GOTERM_BP_DIRECT	GO:0030866~cortical actin cytoskeleton organization	9	0.193424	0.0819988	FHOD3, NCKAP1, FMNL1, AKAP11, EPB41L1, EPB41L3, NCKAP1L, LLGL1, LLGL2	4010	24	20393	1.90708	1	1	0.988889
GOTERM_BP_DIRECT	GO:0006891~intra-Golgi vesicle-mediated transport	10	0.214915	0.0822809	NSF, COG8, COPA, CUX1, COG5, TRAPPC10, COG2, COG1, COPG1, COPZ1	4010	28	20393	1.81626	1	1	0.988889
GOTERM_BP_DIRECT	GO:0036503~ERAD pathway	22	0.472813	0.0827628	EDEM3, EDEM1, CCDC47, FAF1, SEL1L, SGTA, UBE4A, UBE4B, SEL1L2, NCCRP1, UBE2J1, CLGN, BAG6, OS9, TMEM67, UBXN8, RNF175, UGGT2, UBXN4, UGGT1, ANKZF1, RNF121	4010	79	20393	1.41623	1	1	0.988889
GOTERM_BP_DIRECT	GO:0034599~cellular response to oxidative stress	15	0.322373	0.086035	TXNRD3, PYROXD1, TXNRD1, GSR, ARNT, SLC4A11, FANCC, FOXO1, RAD52, PINK1, NAGLU, FANCD2, ATP13A2, NFE2L2, RBM11	4010	49	20393	1.5568	1	1	0.988889
GOTERM_BP_DIRECT	GO:0120162~positive regulation of cold-induced thermogenesis	14	0.300881	0.0890641	KDM6B, DYNC1H1, FH, ELOVL3, TRPV2, PTH2R, DBH, PRLR, GJA1, CPT2, ZNF516, LEPR, STAT6, APPL2	4010	45	20393	1.58217	1	1	0.988889
GOTERM_BP_DIRECT	GO:0043524~negative regulation of neuron apoptotic process	20	0.42983	0.0903841	NTRK1, NRP1, PLXND1, PLA2G3, SEMA3E, MT3, OXR1, IL27RA, HIPK2, CD2AP, SOD1, SIX4, PTPRZ1, AXL, CHL1, RASA1, GFRAL, IL6ST, LGMN, BOK	4010	71	20393	1.43255	1	1	0.988889
GOTERM_BP_DIRECT	GO:0046579~positive regulation of Ras protein signal transduction	6	0.128949	0.0932688	NTRK1, NOTCH2, NOTCH1, CSF1, RASGRP4, DGKI	4010	13	20393	2.34717	1	1	0.988889
GOTERM_BP_DIRECT	GO:0050910~detection of mechanical stimulus involved in sensory perception of sound	6	0.128949	0.0932688	TMC1, PTPRQ, STRC, COL11A1, KCNQ1, TMC2	4010	13	20393	2.34717	1	1	0.988889
GOTERM_BP_DIRECT	GO:0007492~endoderm development	6	0.128949	0.0932688	EPB41L5, NOTCH1, WNT8A, GDF3, TNRC6A, BPTF	4010	13	20393	2.34717	1	1	0.988889
GOTERM_BP_DIRECT	GO:0051893~regulation of focal adhesion assembly	6	0.128949	0.0932688	CAMSAP3, MACF1, SLK, LIMCH1, PTPRA, WDPCP	4010	13	20393	2.34717	1	1	0.988889
GOTERM_BP_DIRECT	GO:0007088~regulation of mitotic nuclear division	6	0.128949	0.0932688	CUL9, CUL7, CDCA2, BORA, MKI67, FBXO43	4010	13	20393	2.34717	1	1	0.988889
GOTERM_BP_DIRECT	GO:0032532~regulation of microvillus length	4	0.085966	0.094701	VIL1, CDHR2, USH1C, CDHR5	4010	6	20393	3.39036	1	1	0.988889
GOTERM_BP_DIRECT	GO:0030719~P granule organization	4	0.085966	0.094701	TDRD1, TDRD7, TDRD6, TDRD5	4010	6	20393	3.39036	1	1	0.988889
GOTERM_BP_DIRECT	GO:0036498~IRE1-mediated unfolded protein response	4	0.085966	0.094701	ERN1, ERN2, VAPB, DNAJC10	4010	6	20393	3.39036	1	1	0.988889
GOTERM_BP_DIRECT	GO:0097680~double-strand break repair via classical nonhomologous end joining	4	0.085966	0.094701	RNF168, TP53BP1, TOPBP1, ERCC6	4010	6	20393	3.39036	1	1	0.988889
GOTERM_BP_DIRECT	GO:1901642~nucleoside transmembrane transport	4	0.085966	0.094701	SLC29A4, SLC29A1, SLC28A2, SLC29A3	4010	6	20393	3.39036	1	1	0.988889
GOTERM_BP_DIRECT	GO:0060255~regulation of macromolecule metabolic process	4	0.085966	0.094701	METTL4, FGFR3, ATR, FGFR1	4010	6	20393	3.39036	1	1	0.988889
GOTERM_BP_DIRECT	GO:0010766~negative regulation of sodium ion transport	4	0.085966	0.094701	WNK1, NEDD4, WNK2, WNK3	4010	6	20393	3.39036	1	1	0.988889
GOTERM_BP_DIRECT	GO:0034354~'de novo' NAD biosynthetic process from tryptophan	4	0.085966	0.094701	AFMID, IDO2, KMO, IDO1	4010	6	20393	3.39036	1	1	0.988889
GOTERM_BP_DIRECT	GO:0035735~intraciliary transport involved in cilium assembly	4	0.085966	0.094701	DYNC2LI1, IFT74, PCM1, CEP131	4010	6	20393	3.39036	1	1	0.988889
GOTERM_BP_DIRECT	GO:0060371~regulation of atrial cardiac muscle cell membrane depolarization	4	0.085966	0.094701	GJA1, SCN10A, SCN5A, CACNA1G	4010	6	20393	3.39036	1	1	0.988889
GOTERM_BP_DIRECT	GO:0000963~mitochondrial RNA processing	4	0.085966	0.094701	FASTKD1, FASTKD2, FASTKD3, FASTKD5	4010	6	20393	3.39036	1	1	0.988889
GOTERM_BP_DIRECT	GO:1904754~positive regulation of vascular associated smooth muscle cell migration	4	0.085966	0.094701	DOCK5, DOCK4, ADAMTS1, DOCK7	4010	6	20393	3.39036	1	1	0.988889
GOTERM_BP_DIRECT	GO:0046578~regulation of Ras protein signal transduction	4	0.085966	0.094701	SYDE2, SYDE1, RASGRF1, FOXM1	4010	6	20393	3.39036	1	1	0.988889
GOTERM_BP_DIRECT	GO:0006892~post-Golgi vesicle-mediated transport	4	0.085966	0.094701	MYO1B, MYO5A, SORCS1, SORL1	4010	6	20393	3.39036	1	1	0.988889
GOTERM_BP_DIRECT	GO:0051058~negative regulation of small GTPase mediated signal transduction	4	0.085966	0.094701	ARHGAP25, CGNL1, ARHGAP12, CD2AP	4010	6	20393	3.39036	1	1	0.988889
GOTERM_BP_DIRECT	GO:0015833~peptide transport	4	0.085966	0.094701	TAP2, TAP1, SLC15A5, DISP1	4010	6	20393	3.39036	1	1	0.988889
GOTERM_BP_DIRECT	GO:0070508~cholesterol import	4	0.085966	0.094701	SCARB1, STARD4, LDLR	4010	6	20393	3.39036	1	1	0.988889
GOTERM_BP_DIRECT	GO:0070973~protein localization to endoplasmic reticulum exit site	4	0.085966	0.094701	SEC16B, LRRK2, SEC16A, MIA3	4010	6	20393	3.39036	1	1	0.988889
GOTERM_BP_DIRECT	GO:0042760~very long-chain fatty acid catabolic process	4	0.085966	0.094701	ABCD2, ABCD3, SLC27A2, SLC27A4	4010	6	20393	3.39036	1	1	0.988889
GOTERM_BP_DIRECT	GO:0060134~prepulse inhibition	4	0.085966	0.094701	GRIN3A, CHD8, DVL1, SLC6A3	4010	6	20393	3.39036	1	1	0.988889
GOTERM_BP_DIRECT	GO:0019933~cAMP-mediated signaling	12	0.257898	0.0948121	CAP1, PDE10A, KSR1, PDE1A, PDE2A, ADGRG6, PDE3A, PDE4B, RAPGEF2, PDE5A, PDE6A, AHR	4010	37	20393	1.64936	1	1	0.988889
GOTERM_BP_DIRECT	GO:0007173~epidermal growth factor receptor signaling pathway	11	0.236407	0.0973282	BCAR3, VIL1, FAM83G, PIGR, NPR2, ABL2, PTK2B, IQGAP1, FAM83C, PTK2, FAM83B	4010	33	20393	1.69518	1	1	0.988889
GOTERM_BP_DIRECT	GO:0034063~stress granule assembly	7	0.150441	0.0987796	ATXN2L, GRB7, DYNC1H1, OGFOD1, CSDE1, PRRC2C, LSM14A	4010	17	20393	2.09404	1	1	0.988889
GOTERM_BP_DIRECT	GO:0007019~microtubule depolymerization	7	0.150441	0.0987796	KIF18A, KIF18B, NCKAP5L, KIF24, KIF2C, KIF2B, NCKAP5	4010	17	20393	2.09404	1	1	0.988889
GOTERM_BP_DIRECT	GO:0007097~nuclear migration	7	0.150441	0.0987796	DYNC1H1, DCTN1, CLMN, SLIT1, SYNE3, SYNE1, LMNB1	4010	17	20393	2.09404	1	1	0.988889
GOTERM_BP_DIRECT	GO:0050768~negative regulation of neurogenesis	7	0.150441	0.0987796	PRTG, PYGO1, PCM1, BRINP1, DYNLT1, PAX6, APPL2	4010	17	20393	2.09404	1	1	0.988889
GOTERM_BP_DIRECT	GO:0030318~melanocyte differentiation	7	0.150441	0.0987796	OCA2, HPS4, ENPP1, ADAMTS9, SLC24A5, GLI3, ADAMTS20	4010	17	20393	2.09404	1	1	0.988889
GOTERM_BP_DIRECT	GO:0050919~negative chemotaxis	10	0.214915	0.0993801	NRP2, SEMA7A, SEMA3C, SEMA4D, SEMA4B, SEMA6D, SLIT1, PDGFA, SLIT3, SEMA3E	4010	29	20393	1.75363	1	1	0.988889
GOTERM_BP_DIRECT	GO:0000086~G2/M transition of mitotic cell cycle	10	0.214915	0.0993801	LATS1, FBXL21, USH1C, CDC25C, MASTL, FOXM1, TPD52L1, MTA3, TAF2, CDC25A	4010	29	20393	1.75363	1	1	0.988889

## Sheet: CC
Category	Term	Count	%	PValue	Genes	List Total	Pop Hits	Pop Total	Fold Enrichment	Bonferroni	Benjamini	FDR
GOTERM_CC_DIRECT	GO:0005829~cytosol	753	16.1831	7.42848e-29	IPO11, ZFYVE9, GLDC, GPATCH3, FNBP1L, ABCA12, NOC2L, SMC4, RRP8, PREX1, LIPE, PCMT1, LACTB, GJA1, AS3MT, RAVER1, PSMD5, MYB, GPBP1, VPS35, ANKS1A, VPS36, XYLB, EARS2, CDK5RAP2, ANKS1B, ATG3, STARD4, ACOT7, MAP1S, DNAAF2, DNAAF1, AFAP1, HOGA1, WDR73, GTPBP1, UNC13D, RNF123, ZFYVE16, WDR81, MTHFD1, ARMC6, CLNS1A, MAP1B, MAP1A, PSME4, PRKD1, OPTN, RABL6, LIPT1, URI1, ZNF395, CDCA2, HSPA4L, XPC, ZC3H…	4204	2728	21608	1.41874	7.94848e-26	7.94848e-26	7.38391e-26
GOTERM_CC_DIRECT	GO:0005814~centriole	69	1.48291	4.2388e-17	TOP2A, C2CD3, CEP120, CEP164, CCNF, CCP110, NUBP1, CEP128, PCM1, WDR90, DZIP1L, CEP250, CEP170, RTTN, CCHCR1, CEP290, OFD1, CEP135, IFT140, CEP295, STARD9, ARMC9, SPICE1, KIF24, CCSAP, DNM2, POC5, HAP1, CEP63, SAXO2, SDCCAG8, AKNA, CEP295NL, CCDC68, DCTN1, FBF1, PLA2G3, HTT, TUBD1, ODF2L, CEP192, NPHP4, PCNT, CNTLN, PLK4, STIL, CCDC57, PLK2, CEP152, CEP350, SCLT1, AHI1, NEDD1, NIN, MPHOSPH9, KIAA…	4204	130	21608	2.72808	4.53552e-14	2.26776e-14	2.10668e-14
GOTERM_CC_DIRECT	GO:0005813~centrosome	165	3.5461	2.84215e-16	MAP10, CEP126, UBXN2B, TRAF3IP1, CCNF, CEP120, TESK1, CCP110, CEP128, ZFYVE26, CSPP1, CEP250, RTTN, CEP95, ANKS1B, GEN1, CEP135, MAP1S, IST1, SPICE1, RPGRIP1L, ZNF12, KIAA1217, DYNC1LI1, KATNAL1, CEP57L1, FEZ1, MAK, AKAP9, CCDC81, ALPK1, AJUBA, RABL6, CUL7, TXNDC9, AKNA, TUBGCP2, CEP85L, UBR4, HMMR, DTX4, NDRG1, CAMSAP2, PKHD1, DYNC2LI1, ODF2L, RIC8B, CEP70, ORC2, USP50, NPHP4, CCDC141, CNTLN, CE…	4204	463	21608	1.8317	3.56382e-13	1.0137e-13	9.41699e-14
GOTERM_CC_DIRECT	GO:0043235~receptor complex	77	1.65485	1.34217e-15	RET, PIGR, PTPRS, AMHR2, FLT3, PTPRQ, FLT4, IL5RA, LOXL4, PKD2L1, VLDLR, PTPRF, IL27RA, LEPR, IL6R, ROS1, PDGFRB, CUBN, IL4R, ADGRV1, FCRL5, MUSK, IL11RA, EPHA8, LIFR, OSMR, PRLR, TGFBR3, GFRAL, ROR2, IL6ST, GPRC5D, PLA2R1, MET, ENG, NOTCH2, NOTCH3, CSF1R, NOTCH1, LRP1, RNMT, MTTP, EBI3, LRP5, ITPR2, LRP4, ITPR3, LRP2, MST1R, LRP8, CSF2RA, ERBB3, ERBB4, ABI3BP, NT5DC3, ERBB2, IL12RB1, LDLR, IL12R…	4204	161	21608	2.4582	1.42553e-12	3.31476e-13	3.07932e-13
GOTERM_CC_DIRECT	GO:0005737~cytoplasm	1012	21.7494	1.54895e-15	ITSN2, ITSN1, TESK1, PTPDC1, MYLK, ALKBH3, LIPE, PPP4R1, UBASH3B, AKT3, RBFOX2, STARD9, DICER1, HSPG2, CD2AP, ACE2, RUFY3, FEZ1, PSME1, PADI2, PADI4, IDO2, OPTN, SKAP2, IDO1, EXD2, URI1, MTMR3, PARPBP, PADI6, MTMR9, NCAPG, COPS7A, IQGAP1, IQGAP2, IQGAP3, MTMR6, MTMR7, DYNC2LI1, EPB41L5, HLCS, MYO6, AFMID, MOV10L1, CREBBP, JUP, EIF2AK1, EIF2AK2, LNPEP, EIF2AK4, SETX, SULT1B1, TDP2, FASN, NMT2, DZI…	4204	4240	21608	1.22678	1.66311e-12	3.31476e-13	3.07932e-13
GOTERM_CC_DIRECT	GO:0016324~apical plasma membrane	105	2.25661	9.62468e-14	SLC23A1, ATP12A, PLB1, GJA1, SLCO2B1, ENPP3, IL6R, SLC34A3, SLC34A2, CUBN, SLC34A1, MYO7A, PDZK1, SLC9A2, ACE2, SLC9A3, SLC5A8, SLC9A4, KIAA1614, KCNQ1, SCNN1A, ABCG2, ENPEP, KCNE1, SLC26A2, NOTCH1, IQGAP1, PLD1, DPP4, PKHD1, OTOA, PODXL, SI, ATP6V0A4, CD300LG, TRPM6, PROM2, MGAM, FZD3, JAG1, ATP8B1, SLC10A2, SLC4A10, FN1, SLC4A11, ATP4A, SLC6A6, TF, OCLN, TRPV5, FAT1, SLC26A7, SLC26A9, SLC26A4, …	4204	267	21608	2.0213	1.02994e-10	1.7164e-11	1.59449e-11
GOTERM_CC_DIRECT	GO:0005654~nucleoplasm	429	9.21986	3.513e-13	IPO11, ANKLE1, MAML2, GPATCH3, NOC2L, PTPDC1, RRP8, SMC2, ALKBH2, GJA1, MYB, ANKS1A, NFRKB, ZNF169, ANKS1B, FNBP4, WDHD1, ACOT7, MAP1S, ZNF12, MED6, EWSR1, CLNS1A, PSME4, PSME1, PRR14, URI1, PARPBP, CDCA2, SYCP2L, PRKDC, NOLC1, ABCB8, XPC, RNPC3, EPB41L5, MYO6, MCMBP, CTC1, ABCA6, MAD2L1BP, CDC7, CDC6, PRRC2A, TBL3, RAD17, MMS19, EFCAB6, GLI1, VSIG10L, WDR43, MYPN, ARHGAP4, NIPBL, MED13, CEP68, D…	4204	1613	21608	1.36702	3.75864e-10	5.36988e-11	4.98846e-11
GOTERM_CC_DIRECT	GO:0005604~basement membrane	42	0.902643	7.05782e-12	COL17A1, LAD1, LAMA5, COL15A1, LAMA2, LAMC3, LAMA1, ITGB4, LAMA3, TNC, LAMC2, LAMC1, NID1, NID2, LOXL2, NTN3, ADAMTS1, DAG1, HMCN2, HMCN1, TINAG, COL28A1, LAMB3, FN1, P3H2, LAMB1, USH2A, HSPG2, SMOC2, FRAS1, COL4A2, COL5A1, COL4A1, COL4A4, COL4A3, COL4A6, VWA2, AGRN, FREM1, FREM2, FBN1, MATN2	4204	74	21608	2.91722	7.55184e-09	9.43984e-10	8.76934e-10
GOTERM_CC_DIRECT	GO:0005730~nucleolus	172	3.69654	2.77249e-09	GORAB, EIF4A3, RRP1, HJURP, GPATCH4, NUCKS1, IFI35, ADARB2, NOC2L, RRP8, SMC2, ALKBH2, OSBP, CAPN3, MACROD2, NBN, DDX18, NOM1, TSPYL1, COG7, SCAF11, MAP1S, CD180, DNTTIP2, WDR75, IMP4, LARP4B, GTPBP4, FTSJ3, JMJD6, FANCD2, EWSR1, RPL7L1, NCL, KAT6A, WDFY3, ZCCHC7, DDX5, PRKDC, DDX1, NOP2, NOLC1, ITPR3, ABCB8, CD1E, XPC, RPAP2, NOP9, PDCD11, DHX33, NLRP5, DHX37, MBIP, UTP20, BRIX1, ZC3H14, N4BP1, …	4204	580	21608	1.52424	2.96656e-06	3.29618e-07	3.06206e-07
GOTERM_CC_DIRECT	GO:0005874~microtubule	80	1.71932	4.52436e-09	KIF14, KIF12, KIF17, KIF15, OPA1, KIF5C, CSPP1, KIF5B, KIF13A, TEKT2, TCP11L1, KIF13B, KIF21A, KIF1B, KIF1A, KIF21B, NDEL1, DYNLT1, MAP1S, KIF25, SHROOM2, KIF24, SHROOM3, SHROOM1, KIF7, DNM2, DNM3, DYNC1LI1, KIF9, KATNAL1, KIFC2, INCENP, KATNAL2, KIF16B, CEP57L1, MAP1B, MAP1A, KIF2C, KIF2B, KIF20A, EFHC2, KIF20B, MACF1, DNAH1, AKNA, DNAH2, TUBAL3, DNAH7, DCTN2, TUBGCP2, DNAH5, DNAH6, TUBD1, DNAH9…	4204	218	21608	1.88619	4.84105e-06	4.84106e-07	4.49721e-07
GOTERM_CC_DIRECT	GO:0016459~myosin complex	27	0.580271	1.49877e-08	MYO18B, MYO6, MYH13, MYO18A, MYH14, MYH10, CGNL1, MYO10, MYH15, MYO7B, MYO5A, CGN, MYO7A, MYO19, MYO9A, MYO16, MYO1B, MYO3B, MYO15A, MYO1A, MYO5B, MYO3A, MYH9, MYO1H, MYO1F, MYH7, MYO1G	4204	45	21608	3.08392	1.60367e-05	1.4579e-06	1.35435e-06
GOTERM_CC_DIRECT	GO:0034451~centriolar satellite	40	0.85966	1.89291e-08	C2CD5, C2CD3, NLRC3, CHD3, DBH, ODF2L, PCM1, PDZD2, CYTH4, KIF5B, CSPP1, KIAA0753, PCNT, FNIP2, CEP290, PIBF1, BBS4, CEP68, OFD1, CCDC112, LHCGR, IL4R, CCDC57, LRRC49, CCDC14, CDC42BPG, CEP131, MYOF, TAP1, KLHL4, KNSTRN, PAX2, CD2AP, LATS2, CEP162, CEP63, ZMYND10, DZIP1, CFAP53, MDM1	4204	84	21608	2.44756	2.0254e-05	1.68785e-06	1.56796e-06
GOTERM_CC_DIRECT	GO:0005930~axoneme	42	0.902643	7.42707e-08	RSPH10B, DNAH2, TRAF3IP1, ARL6, IFT172, DNAH6, CFAP206, GLI1, GLI3, SPATA7, GLI2, AK9, DYNC2LI1, ARL13B, CNTRL, CFAP43, RSPH6A, DYNC2H1, BBS1, DNAH12, RSPH4A, DNAH11, DNAH10, IFT140, CFAP70, DNAAF1, LCA5, RPGRIP1L, CCSAP, LCA5L, CAMSAP3, RP1L1, RP1, TTLL3, MAK, EFHC1, CCDC65, MNS1, EFHB, BRWD1, TTLL8, CCDC40	4204	94	21608	2.29654	7.94665e-05	6.11305e-06	5.67885e-06
GOTERM_CC_DIRECT	GO:0005856~cytoskeleton	104	2.23512	1.02656e-07	FHOD3, FRMPD3, FRMPD1, FNBP1L, ACTG2, DAG1, TNS4, TNS1, MYO7B, FRMD4A, FRMD4B, MYO7A, FRMD1, KRT9, EML5, EML6, PREPL, ODF3B, FAM161B, TLN2, UTRN, TLN1, S100A9, KANK4, KANK3, RTN2, EPB42, INTU, EVPL, PPL, KRT40, ARHGAP21, EPB41L5, SNTG2, EPB41L1, MICAL1, EPB41L3, NPHP4, MAP2K6, VASP, JUP, MICAL3, ARHGAP26, PTK2, TBCE, MKS1, SPIRE1, NF2, RSPH10B, CALCOCO2, TRADD, KRT24, KRT23, PTPN21, KRT20, EPB41L…	4204	326	21608	1.63971	0.000109836	7.84585e-06	7.28857e-06
GOTERM_CC_DIRECT	GO:0005770~late endosome	42	0.902643	4.11845e-07	PXK, PARM1, PIK3R4, HTT, TCIRG1, FYCO1, ZFYVE26, GJA1, AP5M1, ATP7B, MVB12B, MICALL1, VPS8, MAPK1, VPS35, SLC38A9, ATP7A, LDLR, ATP9A, NTRK1, RUBCN, MAP2K1, TICAM2, ANKRD27, ABCA5, VPS13C, ABCA3, VPS33B, MYO5A, IGF2R, CD2AP, TF, SNX14, KCNQ1, VPS41, NBR1, RAPGEF2, VIPAS39, SIGLEC1, RAB7B, LGMN, IFNAR1	4204	99	21608	2.18055	0.000440578	2.93783e-05	2.72916e-05
GOTERM_CC_DIRECT	GO:0000922~spindle pole	39	0.838169	6.02522e-07	NUMA1, DCTN1, TUBGCP2, KIF11, CEP128, PPP2CB, CSPP1, CAMTA1, CEP95, KNTC1, SPDL1, PLK4, PLK5, CKAP2L, PLK2, CDC6, WDR73, CKAP5, LATS1, TBCK, ASPM, TPX2, NEDD1, CENPF, DIAPH3, SPATA17, LATS2, KATNAL1, KATNAL2, TUBGCP5, EFHC1, TUBGCP6, TUBGCP3, AUNIP, TUBGCP4, CEP85, ALPK1, CFAP53, CEP44	4204	90	21608	2.22728	0.000644491	4.02937e-05	3.74317e-05
GOTERM_CC_DIRECT	GO:0062023~collagen-containing extracellular matrix	59	1.268	7.66919e-07	COL16A1, COL12A1, F13A1, LOXL4, PCSK6, LOXL2, LGALS4, TNN, TNR, ANXA9, ADAMTS8, TGM2, FGB, SCARA3, VWF, MYOC, FGG, PCOLCE, F2, ADAM19, COL2A1, COL4A1, COL6A1, ANGPTL3, SPARCL1, COL21A1, VWA2, COL6A6, COL6A5, FREM1, FREM2, ZP4, MATN2, COL17A1, COL15A1, TNXB, COL13A1, COL11A1, COL11A2, LTBP4, LTBP1, COCH, HPX, RELN, ABI3BP, GPC1, GPC5, COL28A1, SSC5D, PRG4, OTOL1, MFAP5, COL3A1, FRAS1, COL5A1, COL5…	4204	162	21608	1.87193	0.000820267	4.82708e-05	4.48422e-05
GOTERM_CC_DIRECT	GO:0005891~voltage-gated calcium channel complex	16	0.343864	8.8902e-07	CACNA1B, CACNA2D3, CACNA1A, CACNA2D2, CACNA1D, CACNA2D4, CACNA1F, CACNA1E, CACNA1H, CACNA1G, CACNB1, CACNA1I, CACNB4, PDE4B, CACHD1, CACNA1S	4204	22	21608	3.73808	0.000950799	5.00659e-05	4.65098e-05
GOTERM_CC_DIRECT	GO:0030286~dynein complex	16	0.343864	8.8902e-07	DYNC2H1, DNAH12, DYNC1H1, DNAH1, DNAH11, DNAH2, DNAH10, DCTN2, DNAH17, DNAH7, DCTN1, DNAH5, DNAH14, DNAH6, DNHD1, DNAH9	4204	22	21608	3.73808	0.000950799	5.00659e-05	4.65098e-05
GOTERM_CC_DIRECT	GO:0005694~chromosome	48	1.03159	3.72788e-06	ZNF572, BLM, SETD2, CDCA2, PAXIP1, MCM8, MCM9, RRP1, SETD7, NOL8, NUCKS1, BRCA1, MKI67, NOC2L, SMC4, LOXL2, SMC2, RECQL4, SYCE1, WRN, RECQL5, SPATA22, BMS1, TOP1MT, PES1, RBBP8, HORMAD2, HORMAD1, ZNF423, TGM2, DDX18, SETDB1, PARP2, SETDB2, RECQL, TET1, ELL3, SMC1B, FTSJ3, GNL3, RSL1D1, NEIL3, POLR1A, POLR1B, REC114, ZNF410, PRR14, MCM2	4204	128	21608	1.92745	0.0039809	0.000199442	0.000185276
GOTERM_CC_DIRECT	GO:0005912~adherens junction	51	1.09607	4.65643e-06	SNAP23, KIF14, LDB3, CDH9, CDH3, POF1B, KIF13A, PRX, KIF13B, TNKS1BP1, DSP, SHROOM2, SHROOM3, FRMD4A, SHROOM1, FRMD4B, PARD3B, CDHR1, CDHR2, CDHR3, PKP2, MYH9, PKP1, CDHR4, CDHR5, CDH16, CDH17, AJUBA, DSC1, CDH18, CDH19, CRB1, NOTCH1, NDRG1, CYTH3, EPB41L5, CDH20, CDH23, CDH26, PDLIM5, JAG1, MPP4, JUP, TBCD, AHI1, APC, DLG5, FAT1, FAT2, ESAM, NF2	4204	140	21608	1.87238	0.00497	0.000237256	0.000220404
GOTERM_CC_DIRECT	GO:0016342~catenin complex	23	0.494305	8.25159e-06	APC2, JUP, CDH9, CDH3, APC, CDH20, CDHR1, CDHR2, CDH23, FAT1, CDHR3, FAT2, CDHR4, FAT3, CDHR5, DCHS1, CDH26, FAT4, CDH16, CDH17, DSC1, CDH18, CDH19	4204	45	21608	2.62704	0.00879038	0.000401327	0.000372822
GOTERM_CC_DIRECT	GO:0030864~cortical actin cytoskeleton	24	0.515796	1.21875e-05	CAP1, SPTBN5, SHROOM2, SHROOM3, IQGAP1, ACTN4, SHROOM1, PPP1R9A, SPTB, SPTA1, AKAP13, MLPH, MYO1A, HCLS1, DMD, MYZAP, NF2, MISP, SPTAN1, LLGL1, SPTBN1, SPTBN2, LLGL2	4204	49	21608	2.51749	0.012956	0.000566983	0.000526711
GOTERM_CC_DIRECT	GO:0030424~axon	73	1.56888	1.59351e-05	RET, ROBO3, NRP1, NRP2, PLXND1, KCNC2, CPNE6, MYPN, SLC6A3, ROBO1, IGF1R, UNC80, C4A, PCLO, SCN11A, CHL1, BOC, PALM, TMEM108, KIF13B, HMCN2, NRCAM, KIF1B, KIF1A, SCN5A, EMB, HMCN1, SLC12A6, BSN, NEO1, SPG11, KCNH1, CDON, DSCAM, PLEKHG5, CPT1C, CCSAP, HSPG2, SCN10A, IGDCC4, PALLD, FEZ1, SCN8A, RUFY3, ALDH1A1, SCN4A, DSCAML1, LLGL1, PLEC, HCN4, DCTN1, MYCBP2, ITPR1, HTT, NEXN, LRP2, ATP1A1, ADCY8, …	4204	232	21608	1.61729	0.0169062	0.000710441	0.000659979
GOTERM_CC_DIRECT	GO:0005794~Golgi apparatus	181	3.88996	1.78424e-05	UBXN2B, ATP8A1, GALNT15, GORAB, GOLIM4, GCC2, PRDM2, ZDHHC1, MANEA, GALNT10, ZDHHC4, CEP128, IPO5, GJA1, POFUT2, GNPTAB, SLC39A9, GOLGA1, TRAPPC12, TRAPPC11, NBN, CDK5RAP2, PDGFRB, CUBN, ST6GAL1, COG7, TICAM2, SLC30A5, SEMA6D, DAPK2, P3H2, MTUS1, LMTK2, TSC2, COG1, ESCO2, FNDC3A, SPATA16, PREPL, KEL, FEZ1, KIF20A, OPTN, PMEL, TMEM87A, TMEM87B, CUL7, PARM1, TNKS, MTTP, SLC38A10, CD1E, PLD1, GIGYF2…	4204	697	21608	1.33474	0.0189104	0.000763654	0.000709413
GOTERM_CC_DIRECT	GO:0016323~basolateral plasma membrane	59	1.268	2.5892e-05	AQP10, AQP9, MLC1, SLC4A1, SLCO6A1, SLC4A4, DSTYK, ATP7B, SLCO2B1, PALM, LEPR, SLC12A6, ATP7A, ABCC3, DSP, ABCC1, ITGA3, ABCC6, SLCO1C1, KCNQ1, SLCO2A1, SLC29A4, ALPK2, SLC29A1, CDH16, CDH17, NAIP, CD44, LRP1, SLC43A3, MTTP, NOD1, IQGAP1, ATP1A1, NOD2, ADCY8, SLC9A1, ERBB3, ERBB4, PDPN, BSND, LDLR, CD300LG, SLC12A2, SLC14A1, SLC4A10, SLC16A12, SLC4A11, SLC4A7, SLC4A8, SLC6A6, SLC4A9, DLG2, MYO1A,…	4204	179	21608	1.69415	0.0273246	0.00106556	0.000989872
GOTERM_CC_DIRECT	GO:0031410~cytoplasmic vesicle	65	1.39695	3.17029e-05	DENND1B, ATP8A1, CALCOCO2, DYSF, MLC1, PKD2L1, FNBP1L, AP4M1, RUSC2, ADAMTS1, HYAL4, KIF1B, KIF1A, SBF1, SPG11, CEP290, AGFG2, PDGFRB, CADPS2, GBP5, MYOC, IST1, SLC30A5, ARAP1, TICAM1, PRSS12, TBC1D2, ADGRF1, TFR2, ATG4B, ACSBG1, ITGA5, HAP1, ARHGEF2, ENPEP, CPB1, NOTCH1, STXBP4, DENND3, TRAK1, AP3M2, TMEM123, COMMD9, ALS2CL, SH3TC2, SNX9, KIAA0319, KIAA0319L, FDPS, FER1L5, DENND4A, DENND4C, HPS1…	4204	204	21608	1.6377	0.0333537	0.00125637	0.00116714
GOTERM_CC_DIRECT	GO:0048471~perinuclear region of cytoplasm	113	2.42854	3.87284e-05	CYFIP1, CSF1, WWC1, CCNF, RASEF, MLC1, BUB1B, SLK, SLC39A9, TRAPPC12, ROS1, CDK5RAP2, MAP1S, SPINK5, VPS33B, LMTK2, TSC2, ACTN4, DICER1, OLFM4, SRFBP1, OPTN, DGKI, CERKL, DNMT1, CUL7, DDX4, ITPR1, MTMR9, NDRG2, NDRG1, PKHD1, FIGNL1, MYO6, NLRP5, UBR5, INPP5K, RHPN2, HMGCLL1, SEC16A, PDE2A, ASPSCR1, EIF2AK2, AZIN2, SYNJ2, TYR, MT3, CYLD, TF, SYNJ1, FAT1, NF2, FGFR3, LGMN, HSP90AB1, CALCOCO2, USP33…	4204	406	21608	1.43055	0.0405933	0.00147998	0.00137486
GOTERM_CC_DIRECT	GO:0015629~actin cytoskeleton	53	1.13905	4.14318e-05	NPFFR2, PKD2L1, ATP12A, PPP1R9A, ARHGAP6, RAB22A, MYLK3, TRIOBP, ABRA, AKAP13, SIPA1L1, CATIP, KNTC1, TOPBP1, SYNPO, NDC1, NCOA5, DENND2A, MYO7B, MYO7A, SRCIN1, GFRAL, FSCN2, MACF1, AHNAK, SYNPO2, NEXN, ACACA, ARHGAP21, ABLIM1, SCIN, ABLIM2, CALD1, MYO6, CORIN, SVIL, MPP4, MYO5A, MYO19, VIL1, ARHGAP32, MYO1B, BPIFB4, MYO1A, AXL, MYO5B, CROCC, ZNF74, INTS6, MYO1H, CENPQ, MYO1F, MYO1G	4204	158	21608	1.72413	0.0433646	0.00152869	0.00142011
GOTERM_CC_DIRECT	GO:0072686~mitotic spindle	33	0.70922	5.49959e-05	PHLPP2, DCTN1, HNF4G, WDR62, KIF11, PKHD1, MAPK1, TBL1X, KIF3C, DLGAP5, CLASP2, IQCB1, CKAP2L, SLC34A1, CD180, CDC7, CDC6, KNSTRN, WAPL, TBCK, TPX2, WRAP73, YEATS2, ESPL1, WNK1, HECW2, MAK, EFHC1, KIF2B, EFHC2, KIF20B, LSM14A, MAD1L1	4204	84	21608	2.01923	0.0571492	0.00196152	0.0018222
GOTERM_CC_DIRECT	GO:0097729~9+2 motile cilium	12	0.257898	5.72811e-05	DYNC2H1, RSPH10B, DNAH11, DNAH2, DNAH10, DNAH7, DNAH5, CROCC, DNAH14, DNAH6, DNAH9, CFAP43	4204	17	21608	3.62814	0.0594519	0.00197712	0.00183669
GOTERM_CC_DIRECT	GO:0031012~extracellular matrix	55	1.18203	6.1562e-05	LGALS3BP, SNED1, FCGBP, ECM2, OLFML2B, ZAN, DMP1, OLFML2A, MMP20, ADAMTSL1, ADAMTS3, LRRTM3, BMPER, ADAMTS1, MMP28, THSD7A, ADAMTS8, ADAMTS9, TECTA, ADAMTS7, MMP7, VWF, CD180, MEPE, MUC5AC, ADAMTS20, MMP12, OPTC, ENAM, TLR4, LRRC3C, GPLD1, TLR3, FBN2, PAPLN, LRTM1, HSD17B12, ADAMTS12, LTBP1, OC90, ADAMTS16, ADAMTS14, ADAMTS13, GPC1, ADAMTS18, LRIG1, OTOG, LRRN3, LRRN4, SSC5D, MUC5B, OTOGL, OGN, L…	4204	168	21608	1.68269	0.0637506	0.00205848	0.00191227
GOTERM_CC_DIRECT	GO:0016328~lateral plasma membrane	29	0.623254	7.73628e-05	PTPRO, NOD1, NOD2, IQGAP1, ATP1A1, IQGAP3, SLC4A4, GJA1, ERBB3, DVL1, PALM, LEPR, SLC12A2, SLC14A1, FZD3, ABCC1, SLC4A10, SLC16A12, TBCD, SLC4A7, SLC4A8, SLC4A9, APC, MYO1A, KCNQ1, SLC26A7, SLC29A1, SLC22A8, SLC26A5	4204	71	21608	2.09938	0.0794477	0.00250843	0.00233026
GOTERM_CC_DIRECT	GO:0036064~ciliary basal body	43	0.924135	0.00015807	C2CD3, DCTN1, TRAF3IP1, IFT172, FBF1, CFAP206, SPATA7, TTBK2, AK9, DYNC2LI1, PKHD1, ODF2L, PCM1, TBC1D30, DZIP1L, RTTN, NPHP4, ERC1, GAS2L2, BBS4, TAPT1, CEP78, OFD1, CCDC178, IFT140, CEP131, ARMC9, RPGRIP1L, CCSAP, TOPORS, CAMSAP3, AHI1, NEDD1, CYLD, TTLL4, FAM161A, KIAA0586, DLG5, CENPJ, AGBL2, MKS1, DZIP1, SAXO2	4204	126	21608	1.75408	0.155617	0.00497457	0.00462124
GOTERM_CC_DIRECT	GO:0008305~integrin complex	15	0.322373	0.000165961	ITGAM, ITGA4, ITGA3, ITGB4, ITGB3, ITGA2B, ITGA1, ITGAE, ITGAL, ITGAD, ITGA10, ITGA8, ITGA7, ITGAV, ITGA5	4204	27	21608	2.85548	0.162717	0.00507365	0.00471328
GOTERM_CC_DIRECT	GO:0030054~cell junction	28	0.601762	0.000211096	MACF1, SPTBN5, SPTA1, GJA1, OSBP, CLCA2, HMCN2, MCMBP, DMD, SPTAN1, SPTBN1, CDK5RAP2, SPTBN2, CEP68, MLKL, ARHGAP28, ESCO2, ACTN4, SPTB, ELL3, DNM2, P2RX6, TBC1D2, SCN8A, EPPK1, PTPN7, PTPN5	4204	71	21608	2.02699	0.202199	0.00627423	0.00582858
GOTERM_CC_DIRECT	GO:0042995~cell projection	40	0.85966	0.000266201	GRB7, MACF1, SPTBN5, ITSN1, ATP1A4, ATP1A2, SPTA1, CYTH3, SCIN, PIP5KL1, CCDC181, PTK2B, DMD, SPTAN1, TNS3, SPTBN1, GPR158, IMPG2, SPTBN2, CFAP44, VASP, SVIL, AFAP1L1, TICAM2, MICAL3, SLC6A11, ACTN4, USH2A, SPTB, PTK2, GFAP, CYLD, SLC6A6, NPHS1, AGBL2, EPPK1, EVL, KIZ, CD44	4204	117	21608	1.75722	0.24789	0.00769823	0.00715144
GOTERM_CC_DIRECT	GO:0005783~endoplasmic reticulum	175	3.76101	0.000285451	ERO1A, ERO1B, GHDC, AHCYL2, ANKLE2, PGAP1, UBXN2B, ATP8A1, RNF19B, MLC1, PKD2L1, PLOD1, CWH43, ZDHHC1, ZDHHC4, IFIT2, LOXL2, CLGN, HHAT, GJA1, POFUT2, TBC1D30, ARHGDIB, PIEZO1, CLCC1, GLUL, SIL1, TGM2, CAST, PDIA3, CUBN, STARD4, TICAM2, ENTPD5, P3H2, ACSL6, ACSL5, ATP11A, ALG1, TEX2, PDIA5, DHDDS, PDIA4, CPED1, PNLDC1, KCNQ1, COL4A3, FKBP7, SLC27A2, SLC27A5, NOTCH2, GRIA1, NOTCH1, MTTP, ITPR1, IT…	4204	704	21608	1.27767	0.263228	0.00791066	0.00734878
GOTERM_CC_DIRECT	GO:0005938~cell cortex	36	0.773694	0.000288332	RYR1, GPSM2, C2CD5, DCTN1, FRMPD1, ITPR2, IQGAP1, ADD3, FNBP1L, IQGAP2, FRY, IQGAP3, SCIN, NLRP5, HMCN2, PTK2B, HMCN1, CYTIP, DYNC1H1, MYO10, SPINK5, MICAL3, PTK2, PARD3B, ARHGAP32, CNKSR1, ITCH, CLIP1, MELK, BFSP1, KIAA1614, NEDD4, SPIRE1, CEP85, PRKD1, FRYL	4204	102	21608	1.81407	0.265496	0.00791066	0.00734878
GOTERM_CC_DIRECT	GO:0032991~protein-containing complex	69	1.48291	0.000320904	SNED1, PGLYRP3, HSP90AB1, NUMA1, CRYBG3, ZFYVE9, FRMPD1, CCP110, ABAT, KIF11, PCM1, CNST, FAM186B, XPO6, CASP1, CAPN3, CEP250, CIC, METTL18, TGM3, ADSL, RIPK3, DTX3L, ELMOD2, KIF24, OLFM4, PARP9, UPK3A, CTU2, METTL22, ALS2, MMRN1, RAPGEF2, PADI4, ZP4, CNGB1, RNF165, CRB2, CRB1, KHDRBS3, NPR3, CLEC12B, HTT, NOD2, LTBP1, GIGYF2, PPM1F, DLL4, GGA1, RAD51AP2, MIER3, DPH2, UBR5, NAE1, STRA6, JAG2, JAG…	4204	236	21608	1.50276	0.290662	0.00858419	0.00797448
GOTERM_CC_DIRECT	GO:0005871~kinesin complex	17	0.365356	0.000373887	KIF14, KIF25, KIF12, KIF7, KIF15, KIF18B, KIF16B, KIF5B, KIF13A, KIF13B, KIF21A, KIF1B, KIF2B, KIF20A, KIF21B, KIF20B, NDEL1	4204	35	21608	2.49651	0.32977	0.00975754	0.00906448
GOTERM_CC_DIRECT	GO:0005622~intracellular anatomical structure	20	0.42983	0.000384642	DHX8, CCDC68, TUFT1, DQX1, ANXA5, TDRD9, TALDO1, PARP8, ARHGAP44, SNTG2, DHX32, DHX33, DHX34, DHX57, DHX35, DHX36, DHX37, DHX38, MYZAP, DHX29	4204	45	21608	2.28439	0.337441	0.00979922	0.0091032
GOTERM_CC_DIRECT	GO:0005819~spindle	30	0.644745	0.000415946	RB1, CLTC, HEPACAM2, BUB1B, TTK, HMMR, SPATA5, NUP85, CHAMP1, TTC23L, NDEL1, SPAG8, DYNLT1, MAP1S, SPICE1, MICAL3, SHCBP1, CCSAP, MZT1, MAD2L2, TPX2, CYLD, KIF18A, PRC1, SPECC1L, ERCC2, MYH9, ARHGEF2, KIF2B, KIF20A	4204	81	21608	1.90365	0.359275	0.0103445	0.00960974
GOTERM_CC_DIRECT	GO:0030686~90S preribosome	12	0.257898	0.000435048	RSL1D1, TBL3, CMSS1, BMS1, HEATR1, NAT10, UTP20, SRFBP1, NOL10, KRI1, WDR46, NOP9	4204	20	21608	3.08392	0.372244	0.0103445	0.00960974
GOTERM_CC_DIRECT	GO:0070971~endoplasmic reticulum exit site	12	0.257898	0.000435048	SEC16B, SEC23A, SEC24B, SEC24A, LRRK2, SEC16A, MIA2, MIA3, APOB, NES, SEC31B, SEC31A	4204	20	21608	3.08392	0.372244	0.0103445	0.00960974
GOTERM_CC_DIRECT	GO:0031526~brush border membrane	16	0.343864	0.000611549	SLC34A3, SLC3A1, LRP2, PDZK1, PLB1, SLC9A3, SLC7A9, CDHR2, CDHR5, ATP6V0A4, SLC26A4, SLC26A6, SLC17A3, ABCG2, SLC28A3, SLC27A4	4204	33	21608	2.49206	0.480328	0.0142252	0.0132148
GOTERM_CC_DIRECT	GO:0005925~focal adhesion	48	1.03159	0.000659673	BCAR3, NRP1, GRB7, FOCAD, FBLIM1, ITGB4, ITGB3, SYNPO2, ITGA2B, NEXN, IQGAP1, LPP, SYNE2, SLC6A4, IL1RL1, EPB41L5, EFS, IGSF23, DAG1, XIRP1, PTK2B, XIRP2, MAPK1, ITGAV, TNS4, TNS3, MISP, TNS2, TNS1, VASP, MAP2K1, TLE2, NEBL, ITGA1, ARHGAP26, PTK2, ARHGAP24, NPHS1, PALLD, PTPRA, GFRAL, CASS4, MYH9, ITGA5, TLN2, TLN1, PHLDB2, PLEC	4204	154	21608	1.60204	0.506426	0.0148851	0.0138279
GOTERM_CC_DIRECT	GO:0031941~filamentous actin	15	0.322373	0.000667744	APC2, SPECC1, LDB3, EHBP1, CD2AP, SMTN, DIAPH3, MYO1A, SPECC1L, MICALL1, EHBP1L1, MYO3A, MYO18B, MYO6, PDLIM5	4204	30	21608	2.56993	0.510673	0.0148851	0.0138279
GOTERM_CC_DIRECT	GO:0001527~microfibril	8	0.171932	0.000721431	MFAP5, FBN2, FBN3, TNXB, LTBP4, LTBP2, LTBP1, FBN1	4204	10	21608	4.11189	0.538009	0.0157537	0.0146347
GOTERM_CC_DIRECT	GO:0005929~cilium	47	1.0101	0.000780979	NOTCH2, TTC23, FAM149B1, INTU, NPR2, USH1C, TUBD1, TULP2, CBL, NUBP1, ANKMY2, IFT74, TTC21B, NPHP1, BBS4, PDZD7, PROM2, IQCB1, DNAH12, MYOC, USP9X, CEP131, WDR19, ARMC9, TRPV3, FHDC1, KIF7, AHI1, ACE2, CFAP221, TTLL5, TTLL4, CATSPERB, TTLL3, FAM161A, TRPV4, TMEM216, MAK, HYLS1, TRIM59, FAM161B, CCDC66, ALPK1, MPHOSPH8, CFAP53, TTLL8, CCDC40	4204	151	21608	1.59983	0.566548	0.0167129	0.0155259
GOTERM_CC_DIRECT	GO:0030018~Z disc	32	0.687728	0.000882513	RYR1, RTN2, RYR2, SYNPO2, NEXN, LDB3, SLC4A1, SYNE2, MYPN, RYR3, MYO18B, NRAP, PDE4B, XIRP2, CAPN3, DMD, SCN5A, PDLIM5, SYNPO, UNC45B, PPP1R12A, JUP, NEBL, ATP2B4, NEB, ACTN4, PALLD, HRC, PPP1R12B, PLEC, MYH7	4204	92	21608	1.78778	0.611206	0.0185155	0.0172004
GOTERM_CC_DIRECT	GO:1990391~DNA repair complex	7	0.150441	0.00105127	FANCI, FANCD2, TP53BP1, ASCC3, BRCA2, PALB2, PHF21A	4204	8	21608	4.49738	0.675493	0.0216318	0.0200954
GOTERM_CC_DIRECT	GO:0045171~intercellular bridge	24	0.515796	0.00116663	PHLPP2, APC2, IQCB1, PHLDB1, DCTN1, RBM18, ACOT12, HNF4G, MICAL3, CDC7, TEX14, CDC6, OLFM4, WAPL, KLK6, SETX, CENPE, TPX2, CYTH4, MICAL1, QSOX1, KIF2B, CD34, RBM44	4204	63	21608	1.95804	0.713214	0.0235527	0.0218798
GOTERM_CC_DIRECT	GO:0001518~voltage-gated sodium channel complex	11	0.236407	0.00125475	CACNA1I, SCN10A, SCN11A, SCN8A, CACNA1B, SCN7A, CACNA1A, SCN4A, SCN5A, CACNA1H, CACNA1G	4204	19	21608	2.97571	0.739049	0.0248626	0.0230967
GOTERM_CC_DIRECT	GO:0031982~vesicle	25	0.537288	0.00158301	DCTN2, NOD2, GIGYF2, EPS8L3, ANXA9, GGT1, SLC34A3, SLC34A2, PLA2G4F, SLC34A1, MYO5A, MYO19, ANO5, CD2AP, GAK, MYO1B, KIF9, VAPA, MYO1A, DNAJC6, MYO5B, MYO1H, LGR6, MYO1F, MYO1G	4204	68	21608	1.88966	0.81643	0.0307966	0.0286092
GOTERM_CC_DIRECT	GO:0002116~semaphorin receptor complex	8	0.171932	0.00165009	PLXND1, SEMA4D, PLXNB3, PLXNB2, PLXNB1, PLXNC1, MET, PLXNA4	4204	11	21608	3.73808	0.829164	0.0315285	0.0292891
GOTERM_CC_DIRECT	GO:0031965~nuclear membrane	45	0.967118	0.00172096	ANKRD17, AHCTF1, NUP205, GTF3C3, RTEL1, NUP107, RIF1, ITGB4, TNKS, WDR3, RNF6, AKAP6, ADRA1B, TOR1AIP1, KLK6, CEP128, IPO5, AK9, PCM1, BRIP1, NUP85, ALOX5, MYO6, CPNE1, CLCA2, DHX37, TNRC18, CLCC1, SEPHS1, TNPO3, TMPO, NDC1, OSBPL8, LYPLA1, OSBPL6, NUP155, NUP133, CEP131, MRPS23, MX1, PHF11, MAD2L1BP, TMC6, RNF123, MCM3AP	4204	148	21608	1.5628	0.841661	0.0323058	0.0300111
GOTERM_CC_DIRECT	GO:0032391~photoreceptor connecting cilium	13	0.27939	0.00181395	IQCB1, IFT140, LCA5, RPGRIP1L, MYO7A, TOPORS, RPGRIP1, KIAA1549, RP1, FAM161A, TMEM237, MAK, CEP290	4204	26	21608	2.56993	0.856681	0.0334642	0.0310873
GOTERM_CC_DIRECT	GO:0070062~extracellular exosome	38	0.816677	0.00191103	PMEL, AHNAK, ITGA2B, CLTC, YBX1, PKHD1, IGSF23, NAGLU, ANPEP, TEKT1, MUC7, QSOX1, CUBN, AOC1, GGT6, ACOT7, MYOC, CFAP70, ACOT11, SLC12A1, FN1, ACOT12, DICER1, SLC9A3, SLC5A8, BPIFB1, XPNPEP2, ALB, KCNMA1, HNRNPA2B1, CD47, SLC26A4, GPRC5D, S100A9, ITM2A, NUCB2, CD22, CFB	4204	120	21608	1.62762	0.870847	0.0346576	0.032196
GOTERM_CC_DIRECT	GO:0030658~transport vesicle membrane	11	0.236407	0.00207445	SLC30A8, VAMP7, PTPRN2, ITPR1, ITPR2, CPE, ITPR3, DBH, SORL1, PAM, CHGB	4204	20	21608	2.82693	0.891604	0.0364573	0.0338678
GOTERM_CC_DIRECT	GO:0005815~microtubule organizing center	15	0.322373	0.00209228	SPECC1, SPAG8, GLG1, EHBP1, WRAP73, SMTN, DIAPH3, DCDC2C, SPECC1L, MICALL1, EHBP1L1, TEKT2, MAP4, CDK5RAP2, CLASP2	4204	33	21608	2.3363	0.893657	0.0364573	0.0338678
GOTERM_CC_DIRECT	GO:0001726~ruffle	22	0.472813	0.00211248	CYFIP1, MYO10, ARAP3, MYO5A, FRMD4B, IQGAP1, CD2AP, VIL1, CYTH3, KIF18A, ALS2, PODXL, RASA1, MYO6, MYH9, INPP5K, TRPM7, TLN2, NF2, TLN1, TLR4, APPL2	4204	58	21608	1.9496	0.895935	0.0364573	0.0338678
GOTERM_CC_DIRECT	GO:0009986~cell surface	91	1.95573	0.00233229	CPM, CNTNAP2, PLVAP, CLSTN2, CLSTN3, ITGB4, ITGB3, CLSTN1, PKD2L1, PCSK6, ANTXR2, SLC4A4, SLC6A3, GLDN, CAPN5, MRC1, HYAL4, TNR, ENPP1, DIP2A, ANXA9, SCN5A, GUSB, BSN, NEO1, ADAMTS9, ROS1, TNS1, PDIA3, FCRL1, TECTB, ADGRV1, ABCC2, DCC, SLC11A2, VWDE, HTR3B, IL17RC, TMPRSS11F, RC3H2, PDIA4, TGFBR3, DCSTAMP, ACE2, IGDCC4, ANGPTL3, ANOS1, ITGA5, PLA2R1, CDH17, DSCAML1, CD44, ENG, CHRNA1, NOTCH2, GRI…	4204	350	21608	1.33637	0.917789	0.0396119	0.0367984
GOTERM_CC_DIRECT	GO:0001725~stress fiber	24	0.515796	0.00237212	PPP1R12A, AFAP1L1, NEBL, FBLIM1, LIMCH1, SYNPO2, LDB3, MST1R, ACTN4, LPP, MYLK, ABLIM1, PALLD, CALD1, XIRP1, MICALL2, MYH9, XIRP2, EVL, PDLIM5, PPP1R12B, SYNPO, GAS2L2, MYH7	4204	66	21608	1.86904	0.921227	0.0396589	0.036842
GOTERM_CC_DIRECT	GO:0035861~site of double-strand break	28	0.601762	0.0026765	RIF1, PNKP, TONSL, SMC6, SAMHD1, FAM178B, WDR70, RBBP8, SMARCAD1, TOPBP1, TP53BP1, NBN, POLH, RBBP8NL, POLQ, SLF1, ZGRF1, INTS3, RPA1, ESCO2, CHD1L, RNF168, MMS22L, RFWD3, APLF, TIMELESS, RAD17, WRAP53	4204	82	21608	1.75508	0.94317	0.0440593	0.0409299
GOTERM_CC_DIRECT	GO:0000407~phagophore assembly site	12	0.257898	0.0029986	ATG3, BECN2, ATG9B, NBR1, ATG2A, ULK3, ULK2, PIK3C3, TRAPPC8, ULK1, SNX7, ATG2B	4204	24	21608	2.56993	0.959777	0.0486137	0.0451607
GOTERM_CC_DIRECT	GO:0043025~neuronal cell body	43	0.924135	0.00318935	GRIA1, DCTN1, TMPRSS3, PDE1A, MAST1, SEZ6, CACNA1B, CACNA1A, CACNA1E, PTPRF, ROBO1, BRINP1, PSD2, KIF5C, SCN11A, KIF5B, HMCN2, HMCN1, APOB, SLC12A2, NTRK2, FZD3, DSCAM, MAP1S, ZNF804A, SLC4A10, SORBS2, MAPK8IP2, SEZ6L, HSPG2, SOD1, TANC1, CREB3, GRIN3A, PTK7, KCNQ1, RUFY3, MAP1B, MAP1A, PPP1R1B, RAPGEF2, ATP13A2, IL6ST	4204	144	21608	1.53482	0.967224	0.0503848	0.046806
GOTERM_CC_DIRECT	GO:0005777~peroxisome	28	0.601762	0.00324411	PXT1, MVK, ABCD3, HSD17B4, CROT, HACL1, CCDC33, XDH, SZT2, HSDL2, NOS2, IDH1, EPHX2, ECH1, TYSND1, PIPOX, MYO5A, PEX1, PEX13, SOD1, GNPAT, DAO, ACOX2, ACOX1, EHHADH, FAR1, PIK3C3, TRIM37	4204	83	21608	1.73393	0.969095	0.0503848	0.046806
GOTERM_CC_DIRECT	GO:0017119~Golgi transport complex	8	0.171932	0.0032962	COG8, COG7, COG5, COG4, COG2, LTBP4, COG1, LTBP2	4204	12	21608	3.42658	0.970776	0.0503848	0.046806
GOTERM_CC_DIRECT	GO:0022626~cytosolic ribosome	8	0.171932	0.0032962	RNF10, HBS1L, NEMF, RNF25, LTN1, ASCC3, ABCE1, GCN1	4204	12	21608	3.42658	0.970776	0.0503848	0.046806
GOTERM_CC_DIRECT	GO:0000242~pericentriolar material	9	0.193424	0.00352222	NEDD1, PCM1, NIN, CEP152, CEP85L, CEP192, CEP85, BBS4, CDK5RAP2	4204	15	21608	3.08392	0.977073	0.0530813	0.049311
GOTERM_CC_DIRECT	GO:0036449~microtubule minus-end	6	0.128949	0.00410321	CAMSAP3, SVIL, ASPM, NUMA1, CAMSAP1, CAMSAP2	4204	7	21608	4.4056	0.987716	0.0609782	0.0566471
GOTERM_CC_DIRECT	GO:0035371~microtubule plus-end	11	0.236407	0.0049687	CLIP1, KIF18B, NUMA1, DCTN1, NCKAP5L, KIF2C, NCKAP5, CKAP5, GAS2L2, KNSTRN, CDK5RAP2	4204	22	21608	2.56993	0.995155	0.0722211	0.0670913
GOTERM_CC_DIRECT	GO:0014069~postsynaptic density	36	0.773694	0.0050023	CLSTN1, ATP1A1, ADD3, ADCY8, PPP1R9A, KALRN, ARHGAP44, PCLO, DVL1, PALM, PDE4B, TMEM108, DROSHA, USP50, DLGAP1, NOS1, BSN, SRGAP2, DISC1, SPTBN1, VASP, NTRK2, USP8, CCDC175, PLEKHA5, TSC2, MAPK8IP2, SRCIN1, DNM2, SHISA6, ALS2, DNAJC6, DLG5, MAP1B, DSC1, SHANK3	4204	118	21608	1.56809	0.995327	0.0722211	0.0670913
GOTERM_CC_DIRECT	GO:0005643~nuclear pore	17	0.365356	0.00506222	NUP214, NUP205, NUP107, NUP210, NUP155, MX2, NUP153, SENP2, NUP160, GLE1, POM121L2, RANBP3L, NUP210L, POM121C, TPR, NUP54, NUP58	4204	43	21608	2.03204	0.995618	0.0722211	0.0670913
GOTERM_CC_DIRECT	GO:0005635~nuclear envelope	31	0.666237	0.00545322	AGPAT5, LRRC59, IPO11, DCTN1, SYNE4, IPO7, MTMR6, SYNE1, LMNB1, IPO8, IPO9, ALOX5, BNIP2, OIT3, UBXN4, TNPO3, TMPO, SUN2, IST1, FANCL, BNIP3, LMNTD1, PLA2G4A, MTOR, PARP8, NELL1, NEMP2, WDFY3, MYZAP, MAD1L1, ATR	4204	98	21608	1.62588	0.997123	0.0760704	0.0706673
GOTERM_CC_DIRECT	GO:0032982~myosin filament	10	0.214915	0.00547423	MYBPC3, MYH15, MYO18B, MYH13, MYO18A, MYH14, MYH9, MYH10, ACTG2, MYH7	4204	19	21608	2.70519	0.997187	0.0760704	0.0706673
GOTERM_CC_DIRECT	GO:0005882~intermediate filament	19	0.408339	0.00581103	DSP, MACF1, SYNM, JUP, KRT24, KRT23, KRT20, EVPL, PPL, KRT40, GFAP, LMNB1, GJA1, BFSP1, KRT39, KRT27, PKP2, NES, PLEC	4204	51	21608	1.91485	0.998042	0.0775108	0.0720054
GOTERM_CC_DIRECT	GO:0032426~stereocilium tip	9	0.193424	0.00585246	TMC1, ESPNL, MYO3B, STRC, MYO3A, USH1C, PKHD1L1, PDZD7, TMC2	4204	16	21608	2.89118	0.998128	0.0775108	0.0720054
GOTERM_CC_DIRECT	GO:0005789~endoplasmic reticulum membrane	163	3.50312	0.00593721	ERO1A, ERO1B, ANKLE2, PGAP1, CLSTN2, CLSTN3, CLSTN1, TXNDC11, MYRFL, TMEM260, GBA2, ZDHHC4, CLGN, OSBP, CLCC1, ALG8, ALG9, FKBPL, ALG6, SPINK5, ACSL6, TAP2, ACSL5, ALG12, CPT1C, TEX2, BSCL2, SOAT1, SOAT2, ILVBL, SLC27A6, SIK2, SLC27A2, SLC27A5, SLC27A4, RNF121, RTN2, PMEL, LRRC59, RETSAT, LMAN2L, FUT10, RNF180, SEL1L, ITPR1, ITPR2, ITPR3, SEL1L2, HACD3, UBE2J1, DHRS7B, SSR1, RNF170, RNF175, PDZD8…	4204	695	21608	1.20547	0.998291	0.0775108	0.0720054
GOTERM_CC_DIRECT	GO:0043240~Fanconi anaemia nuclear complex	8	0.171932	0.00594876	FANCM, FANCL, FANCA, FANCC, FANCB, FANCG, FAAP100, FANCF	4204	13	21608	3.16299	0.998312	0.0775108	0.0720054
GOTERM_CC_DIRECT	GO:0120025~plasma membrane bounded cell projection	5	0.107458	0.00603747	IQGAP1, MYO7A, IQGAP2, UTRN, IQGAP3	4204	5	21608	5.13987	0.998466	0.0775108	0.0720054
GOTERM_CC_DIRECT	GO:0000923~equatorial microtubule organizing center	5	0.107458	0.00603747	TUBGCP2, TUBGCP5, TUBGCP6, TUBGCP3, TUBGCP4	4204	5	21608	5.13987	0.998466	0.0775108	0.0720054
GOTERM_CC_DIRECT	GO:0036126~sperm flagellum	20	0.42983	0.00608496	RSPH6A, CCDC38, DNAH1, DNAH2, DNAH17, CFAP70, ATP2B4, ATP1A1, TTC29, CFAP221, MORN5, DCDC2C, IQUB, CEP192, QRICH2, TEKT5, MNS1, CFAP53, SAXO2, TTLL8	4204	55	21608	1.86904	0.998542	0.0775108	0.0720054
GOTERM_CC_DIRECT	GO:0070161~anchoring junction	13	0.27939	0.00753148	SVIL, AFAP1L1, ITGA3, ACTN4, DNM2, DPP4, ARHGAP21, TBC1D2, DSTYK, DNMBP, SCIN, PECAM1, RAPGEF2	4204	30	21608	2.22728	0.999693	0.0937056	0.0870499
GOTERM_CC_DIRECT	GO:0035869~ciliary transition zone	13	0.27939	0.00753148	TRAF3IP1, CEP131, CCSAP, TTBK2, DYNC2LI1, PCM1, TMEM237, TMEM67, TMEM216, NPHP4, CFAP53, CEP290, CC2D2A	4204	30	21608	2.22728	0.999693	0.0937056	0.0870499
GOTERM_CC_DIRECT	GO:0000776~kinetochore	36	0.773694	0.00766888	AHCTF1, ERCC6L, NUP107, DCTN1, HJURP, BUB1B, TTK, MEIKIN, CENPC, NUP85, NUF2, TRAPPC12, TP53BP1, BUB1, CLASP2, NDEL1, PLK4, PLK5, PPP1R12A, NUP133, PLK2, TEX14, LRWD1, CKAP5, KNSTRN, TBCK, CENPE, KIF18A, APC, INCENP, CENPN, KIF2C, KIF2B, MAD1L1, NUP37, SPC25	4204	121	21608	1.52922	0.999735	0.0943184	0.0876192
GOTERM_CC_DIRECT	GO:0032587~ruffle membrane	22	0.472813	0.00788973	KANK1, C2CD5, PLA2G4F, LAMC3, WWC1, MTMR9, EPB41L5, PSD2, APC, PSD4, ERBB2, PSD3, MYO6, PLCG2, THEM4, INPP5K, PLEKHO1, EPS8L3, ARHGEF2, ITGA5, APPL2, PACSIN1	4204	64	21608	1.76683	0.999791	0.095932	0.0891181
GOTERM_CC_DIRECT	GO:0005875~microtubule associated complex	10	0.214915	0.00825587	RP1, DCTN1, MAP1S, MAP1B, MAP1A, KIF12, KIF21A, KIF21B, KIF7, KIF17	4204	20	21608	2.56993	0.99986	0.0992559	0.092206
GOTERM_CC_DIRECT	GO:0005902~microvillus	17	0.365356	0.00835326	CRB1, LRRK2, MYO7B, USH1C, MYO7A, VIL1, MYO1B, MYO1A, MYO6, CLCA1, NF2, MYO1H, CD44, MYO1F, MYO1G, PROM2, SLC27A4	4204	45	21608	1.94173	0.999874	0.099311	0.0922571
GOTERM_CC_DIRECT	GO:0097539~ciliary transition fiber	6	0.128949	0.00918978	NIN, FBF1, CEP164, SCLT1, DZIP1, CEP89	4204	8	21608	3.8549	0.999949	0.108056	0.100381
GOTERM_CC_DIRECT	GO:0044295~axonal growth cone	8	0.171932	0.00991776	NIN, IGDCC4, DCC, KIF5C, SCN11A, TRPV2, MYO9A, NEO1	4204	14	21608	2.93707	0.999977	0.115348	0.107155
GOTERM_CC_DIRECT	GO:0000930~gamma-tubulin complex	7	0.150441	0.0101207	TUBGCP2, TUBGCP5, PDE4B, TUBGCP6, TUBGCP3, TUBGCP4, MZT1	4204	11	21608	3.27082	0.999981	0.116442	0.108172
GOTERM_CC_DIRECT	GO:0005903~brush border	14	0.300881	0.0112102	SLC34A3, CUBN, SLC34A2, ENPEP, SLC34A1, USH1C, ADD3, VIL1, MYO1B, MYO1A, SOAT2, MYH9, RALGDS, PLEC	4204	35	21608	2.05595	0.999994	0.127606	0.118542
GOTERM_CC_DIRECT	GO:0016605~PML body	22	0.472813	0.0115114	RB1, MORC3, CALCOCO2, NSMCE2, RPA1, CHD3, SMC6, HIPK1, CHFR, MTOR, HIPK3, PIAS1, HIPK2, TDP2, SIMC1, KAT6A, WDFY3, TOPBP1, NBN, IKBKE, N4BP1, ATR	4204	66	21608	1.71329	0.999996	0.129654	0.120445
GOTERM_CC_DIRECT	GO:0030057~desmosome	10	0.214915	0.0119913	DSP, JUP, POF1B, PKP2, PKP1, DSG1, DSG2, DSG3, DSG4, DSC1	4204	21	21608	2.44756	0.999998	0.133653	0.12416
GOTERM_CC_DIRECT	GO:0005634~nucleus	972	20.8897	0.0130977	ZNF292, TESK1, ALKBH3, LIPE, RAVER1, PSMD2, GPBP1, AKT3, BBX, PWWP2A, RBFOX2, ZNF283, ZNF281, STARD9, ZNF12, DICER1, RFX6, EWSR1, ZC3H11A, PSME4, PADI2, NOBOX, PADI4, LETMD1, ATF6, OPTN, RABL6, EXD2, PIF1, URI1, PARPBP, CDCA2, PADI6, MRPL19, BAZ2A, ZC3HAV1, BAZ2B, IQGAP1, ZNF25, AFMID, ZNF268, PPARGC1B, ZNF263, CREBBP, JUP, TIPARP, EIF2AK1, EIF2AK2, EIF2AK4, FAM111B, TDP1, FAT1, NCAPG2, ATF7IP2, …	4204	4715	21608	1.05959	0.999999	0.143664	0.13346
GOTERM_CC_DIRECT	GO:0030136~clathrin-coated vesicle	17	0.365356	0.013158	SGIP1, VPS33B, CPNE6, HIP1R, STON2, PIK3C2A, SNAP91, DNM2, GAK, FCHO1, DNAJC6, FCHO2, VPS41, DVL1, MYO6, AAK1, SNX9	4204	47	21608	1.8591	0.999999	0.143664	0.13346
GOTERM_CC_DIRECT	GO:0098797~plasma membrane protein complex	5	0.107458	0.0153176	RET, EVC2, AHNAK, EFCAB7, NEO1	4204	6	21608	4.28322	1	0.164355	0.152681
GOTERM_CC_DIRECT	GO:0005769~early endosome	53	1.13905	0.0153778	CNTNAP2, NRP1, SNX13, MLC1, RAB22A, AP4M1, ZFYVE26, GJA1, TMEM108, HMCN2, VPS35, RUBCN, USP8, SERPINB1, MAP2K1, TICAM2, DTX3L, VPS33B, SLC11A2, LMTK2, TBC1D2B, PTP4A2, ALS2, KCNQ1, ANGPTL3, EVL, TLR4, TLR3, PXK, PARM1, LRP1, HTT, TRAK1, SNX31, RAB21, VPS8, MAPK1, SNX7, KIAA0319, LDLR, NTRK1, NTRK2, ANKRD27, MYO5A, IGF2R, TF, ITCH, MYO1B, VIPAS39, NF2, SIGLEC1, CD22, NOX1	4204	201	21608	1.35529	1	0.164355	0.152681
GOTERM_CC_DIRECT	GO:0034704~calcium channel complex	8	0.171932	0.0155139	RYR1, RYR2, TRPV6, TRPV5, PKD2L1, AKAP6, MICU1, RYR3	4204	15	21608	2.74126	1	0.164355	0.152681
GOTERM_CC_DIRECT	GO:0009897~external side of plasma membrane	101	2.17064	0.0168817	TFRC, CD80, ITGA2B, IL5RA, IL27RA, MILR1, ANPEP, CCRL2, LEPR, DAG1, HMCN2, ENPP3, IL6R, LAG3, IL4R, IL11RA, LIFR, ADGRA3, PRLR, CLEC4A, AZGP1, CLEC4D, TFR2, IL6ST, CLEC4F, ENPEP, SEMA7A, HHLA2, EBI3, CD1E, CSF2RB, TNFRSF11A, LY9, CSF2RA, SCUBE1, SLAMF7, SLAMF1, CD163, IL31RA, SELP, SELL, ITGA10, CD22, ITGAM, ECE1, ITGAE, ITGAL, SPN, THBD, FCRLB, CCR9, BDKRB2, ITGAV, CD34, SLC22A11, TMC1, FCRL5, I…	4204	422	21608	1.23016	1	0.176032	0.163529
GOTERM_CC_DIRECT	GO:0030688~preribosome, small subunit precursor	7	0.150441	0.0169452	LTV1, RRP1, TSR1, RIOK2, RIOK1, NOP9, FTSJ3	4204	12	21608	2.99826	1	0.176032	0.163529
GOTERM_CC_DIRECT	GO:0031080~nuclear pore outer ring	6	0.128949	0.0173857	SEC13, AHCTF1, NUP107, NUP133, NUP85, NUP37	4204	9	21608	3.42658	1	0.178873	0.166168
GOTERM_CC_DIRECT	GO:0030496~midbody	34	0.730711	0.0178484	MAP10, CEP126, TXNDC9, CCDC69, HEPACAM2, NAT10, IQGAP1, ZFYVE26, MICAL1, KIF13A, USP50, TTC23L, APC2, SVIL, USP8, IST1, MICAL3, URB2, TEX14, DCDC1, DNM2, GNL3, TBCK, ASPM, CENPE, CYLD, KATNAL1, INCENP, MAK, PKN2, PIK3C3, PKN1, KIF20A, CEP44	4204	119	21608	1.46853	1	0.181884	0.168965
GOTERM_CC_DIRECT	GO:0090734~site of DNA damage	11	0.236407	0.0192354	MMS22L, HELQ, PARP2, APLF, XPC, AUNIP, ERCC6, PARP9, WDR76, ATR, NKX3-1	4204	26	21608	2.17456	1	0.194169	0.180378
GOTERM_CC_DIRECT	GO:0019898~extrinsic component of membrane	9	0.193424	0.0197896	TRIO, ARHGEF25, MCF2, VPS13C, VPS13D, VPS13A, ATG2A, KALRN, ATG2B	4204	19	21608	2.43467	1	0.197896	0.183839
GOTERM_CC_DIRECT	GO:0005759~mitochondrial matrix	48	1.03159	0.0210211	GCDH, FH, GFM1, ALAS2, ACSS3, OAT, FASTKD1, FASTKD2, FASTKD3, LRRK2, DLST, AK4, MTIF2, ABAT, OGDHL, ACSM5, MTIF3, TFB1M, VSIG10L, ABHD11, PITRM1, ACADL, MTG1, METTL4, THEM5, PMPCB, MTERF1, ME2, HADH, PCK2, TEFM, PDHX, MTERF2, MCCC1, PDE2A, SIRT5, DARS2, TFB2M, ACADSB, WARS2, RPUSD4, CS, PC, PCCA, TRMT5, SARDH, FASTKD5, PYROXD2	4204	182	21608	1.35557	1	0.208265	0.193472
GOTERM_CC_DIRECT	GO:0009925~basal plasma membrane	10	0.214915	0.0230086	SLC12A2, TF, ERBB3, ERBB4, ITGB4, TNK1, ERBB2, MST1R, MET, SLC27A5	4204	23	21608	2.23472	1	0.221984	0.206217
GOTERM_CC_DIRECT	GO:0030315~T-tubule	10	0.214915	0.0230086	RTN2, FER1L5, ATP2B4, DYSF, CAPN3, ANK2, ATP1A1, SCN5A, CACNA1S, ASB15	4204	23	21608	2.23472	1	0.221984	0.206217
GOTERM_CC_DIRECT	GO:0030667~secretory granule membrane	8	0.171932	0.0230283	MOXD1, SLC30A8, ITPR1, ITPR2, ITPR3, DBH, TCIRG1, PAM	4204	16	21608	2.56993	1	0.221984	0.206217
GOTERM_CC_DIRECT	GO:0005905~clathrin-coated pit	17	0.365356	0.0240994	ITSN2, CUBN, DGKD, SGIP1, ITSN1, AP2B1, LRP2, SNAP91, DNM2, TF, FCHSD2, FCHO1, FCHO2, MYO6, AAK1, SNX9, LDLR	4204	50	21608	1.74755	1	0.230235	0.213882
GOTERM_CC_DIRECT	GO:0005658~alpha DNA polymerase:primase complex	4	0.085966	0.0251307	POLA1, PRIM2, POLA2, PRIM1	4204	4	21608	5.13987	1	0.231809	0.215344
GOTERM_CC_DIRECT	GO:0019897~extrinsic component of plasma membrane	4	0.085966	0.0251307	USP8, USP50, PLG, NOD2	4204	4	21608	5.13987	1	0.231809	0.215344
GOTERM_CC_DIRECT	GO:0005588~collagen type V trimer	4	0.085966	0.0251307	COL28A1, COL5A1, COL5A3, COL5A2	4204	4	21608	5.13987	1	0.231809	0.215344
GOTERM_CC_DIRECT	GO:0005592~collagen type XI trimer	4	0.085966	0.0251307	COL2A1, COL11A1, COL5A3, COL11A2	4204	4	21608	5.13987	1	0.231809	0.215344
GOTERM_CC_DIRECT	GO:0043186~P granule	9	0.193424	0.0274787	TDRD1, PIWIL4, DDX4, PIWIL3, MOV10L1, HELZ, TDRD7, TDRD6, TDRD5	4204	20	21608	2.31294	1	0.251301	0.233451
GOTERM_CC_DIRECT	GO:0000118~histone deacetylase complex	13	0.27939	0.0280731	RERE, HDAC4, KDM3A, HDAC10, JMJD1C, HR, PHF21A, HDAC7, MECOM, ZNF217, TBL1X, RCOR3, ZNF541	4204	35	21608	1.90909	1	0.252582	0.234641
GOTERM_CC_DIRECT	GO:0030139~endocytic vesicle	16	0.343864	0.0291009	CUBN, PLEKHG5, LRP2, AVPR1A, PLD1, IGF2R, PIK3C2B, DPP4, TF, OCLN, HEATR5A, HEATR5B, MYO6, RAPGEF2, RIN1, RAPGEF6	4204	47	21608	1.74974	1	0.252582	0.234641
GOTERM_CC_DIRECT	GO:0035770~ribonucleoprotein granule	6	0.128949	0.0292711	RPUSD4, FASTKD1, FASTKD2, FASTKD3, FASTKD5, TDRD7	4204	10	21608	3.08392	1	0.252582	0.234641
GOTERM_CC_DIRECT	GO:1990023~mitotic spindle midzone	6	0.128949	0.0292711	MAP10, CENPE, KIF18A, KIF18B, NUMA1, PRC1	4204	10	21608	3.08392	1	0.252582	0.234641
GOTERM_CC_DIRECT	GO:0042555~MCM complex	6	0.128949	0.0292711	MMS22L, MCM8, MCM9, MCMBP, MCM6, MCM2	4204	10	21608	3.08392	1	0.252582	0.234641
GOTERM_CC_DIRECT	GO:0097543~ciliary inversin compartment	6	0.128949	0.0292711	ANKRD28, ANKRD44, NPHP3, ANKS6, ASB15, ANKRD6	4204	10	21608	3.08392	1	0.252582	0.234641
GOTERM_CC_DIRECT	GO:0072534~perineuronal net	6	0.128949	0.0292711	ACAN, BCAN, VCAN, PTPRZ1, NCAN, TNR	4204	10	21608	3.08392	1	0.252582	0.234641
GOTERM_CC_DIRECT	GO:1990531~phospholipid-translocating ATPase complex	5	0.107458	0.0302701	ATP8B4, ATP8A1, ATP8B1, ATP10D, ATP10B	4204	7	21608	3.67133	1	0.255032	0.236917
GOTERM_CC_DIRECT	GO:0000796~condensin complex	5	0.107458	0.0302701	NCAPG2, NCAPG, NCAPD3, SMC4, SMC2	4204	7	21608	3.67133	1	0.255032	0.236917
GOTERM_CC_DIRECT	GO:0005579~membrane attack complex	5	0.107458	0.0302701	C5, C6, C7, C8B, C8A	4204	7	21608	3.67133	1	0.255032	0.236917
GOTERM_CC_DIRECT	GO:0031252~cell leading edge	10	0.214915	0.0306132	DUOX1, SLK, DCTN1, ITGB4, DOCK8, CDC42BPG, AAK1, PHLDB2, NDEL1, CD2AP	4204	24	21608	2.14161	1	0.255907	0.23773
GOTERM_CC_DIRECT	GO:0008023~transcription elongation factor complex	8	0.171932	0.0327149	NUFIP1, ELL, ICE2, ZC3H8, ELP2, ERCC6, SUPT6H, ELL3	4204	17	21608	2.41876	1	0.271356	0.252082
GOTERM_CC_DIRECT	GO:0001750~photoreceptor outer segment	13	0.27939	0.0348665	IQCB1, CERKL, CRB1, ABCA4, MYO7A, RPGR, VCAN, RP1, MAP1B, MAK, CNGB3, IMPG1, CNGB1	4204	36	21608	1.85606	1	0.285311	0.265046
GOTERM_CC_DIRECT	GO:0032580~Golgi cisterna membrane	16	0.343864	0.0349401	CSGALNACT1, TMEM87A, ST6GAL1, GALNT1, FUT10, SLC30A5, ATP2C1, FUT1, RAB21, MOB4, FUT6, CHSY1, CHSY3, B4GALNT3, B4GALT5, B4GALNT4	4204	48	21608	1.71329	1	0.285311	0.265046
GOTERM_CC_DIRECT	GO:0045177~apical part of cell	15	0.322373	0.0351972	CRB1, SLC11A2, PLAUR, USH1C, NEDD1, EPB41L4B, SLC4A9, PCM1, NIN, CHL1, NF2, FAT4, DSC1, LDLR, LGMN	4204	44	21608	1.75223	1	0.285311	0.265046
GOTERM_CC_DIRECT	GO:0005764~lysosome	53	1.13905	0.0365586	HEXB, MLC1, CTSW, TCIRG1, CTSS, FYCO1, CTSO, GJA1, NAGLU, MFSD1, CTSH, EPG5, ACP2, GUSB, TINAG, CTBS, VPS36, SFTPB, MANBA, DTX3L, VPS13C, VPS33B, UNC13D, RRAGA, KCNQ1, NAAA, SIDT1, RAB7B, IFNAR1, PCYOX1, PRCP, NCSTN, AP5M1, ARSK, SLC17A5, AGA, DRAM2, SIAE, LDLR, WWOX, ANKRD27, ABCA5, DNASE2B, FUCA2, MYO5A, GLMP, GGH, SHKBP1, NBR1, PLEKHM2, FGFR3, LGMN, LAMTOR5	4204	211	21608	1.29106	1	0.294118	0.273227
GOTERM_CC_DIRECT	GO:0005795~Golgi stack	9	0.193424	0.0370094	NSF, MGAT4D, MBTPS1, DNMBP, GALNT2, LPCAT2, USO1, AKAP9, COG2	4204	21	21608	2.2028	1	0.295523	0.274532
GOTERM_CC_DIRECT	GO:0045211~postsynaptic membrane	37	0.795186	0.0377937	CHRNA1, GRIA1, NRP1, NRP2, DAGLA, CLSTN2, KCNC2, CLSTN3, CLSTN1, GRIK1, GABRR3, GABRR1, GLRA3, CHRNG, CHRNE, DAG1, DMD, SRGAP2, GPR158, GPR179, GABRA2, HTR3A, TRPV1, HTR3B, GRIN2C, DNM2, SHISA6, SLC6A6, KCNU1, GRIN3A, GLRB, KCNMA1, CNTN1, CNTN2, UTRN, SHANK3	4204	139	21608	1.36817	1	0.29955	0.278274
GOTERM_CC_DIRECT	GO:0012507~ER to Golgi transport vesicle membrane	7	0.150441	0.0387103	SEC16B, SREBF1, PEF1, SLC30A5, SEC16A, USO1, SREBF2	4204	14	21608	2.56993	1	0.300145	0.278826
GOTERM_CC_DIRECT	GO:0030127~COPII vesicle coat	7	0.150441	0.0387103	SEC23A, SEC13, SEC24B, SEC24A, NES, SEC31B, SEC31A	4204	14	21608	2.56993	1	0.300145	0.278826
GOTERM_CC_DIRECT	GO:0031528~microvillus membrane	7	0.150441	0.0387103	CUBN, AMN1, SLC6A6, PODXL, CDHR2, CDHR5, PROM2	4204	14	21608	2.56993	1	0.300145	0.278826
GOTERM_CC_DIRECT	GO:0031514~motile cilium	22	0.472813	0.0406688	OFD1, CFAP70, DNAH9, CFAP206, CABS1, GLI2, CAMSAP3, ARL13B, MORN5, MAK, CATSPERG, SCNN1A, IQUB, ZBBX, CFAP161, TEKT1, TEKT2, CCDC65, MNS1, BRWD1, DLD, BBS4	4204	74	21608	1.52807	1	0.310826	0.288748
GOTERM_CC_DIRECT	GO:0032040~small-subunit processome	22	0.472813	0.0406688	NOP14, WDR36, PRKDC, WDR3, HEATR1, DNTTIP2, NAT10, WDR75, IMP4, PWP2, UTP18, WDR46, WDR43, NOL6, TBL3, EXOSC10, PDCD11, BMS1, DHX37, UTP20, NOL10, UTP14A	4204	74	21608	1.52807	1	0.310826	0.288748
GOTERM_CC_DIRECT	GO:0005739~mitochondrion	215	4.62067	0.0418198	TRAF3IP3, OSGEPL1, GLDC, PARS2, ABAT, NUDT6, IFIT3, LIPE, LACTB, GJA1, FDXR, ACAD11, GLUL, EARS2, PDHX, ECH1, MCCC1, MTUS1, ACSL5, HOGA1, CPT1C, LARS2, NIF3L1, WDR81, PPA2, MTHFD2L, SUCLG2, TARS2, DNA2, ALDH7A1, MMADHC, LIPT1, PIF1, URI1, NLRX1, MAOB, XPC, PLA2G6, LIAS, DHX36, HIVEP1, MYL10, TNRC18, GLYATL3, SPHKAP, MTERF3, ADHFE1, ACADSB, MRPL22, MRPL30, ARMC10, NDUFAF7, NDUFAF5, SFXN4, SFXN1, A…	4204	989	21608	1.11736	1	0.317356	0.294815
GOTERM_CC_DIRECT	GO:0016607~nuclear speck	69	1.48291	0.042243	USP36, DENND1B, RBM25, SLC4A1AP, ELL, MAML2, NCAPG2, EIF4A3, DDX42, CHD5, SMC4, GLI3, GLI2, AFF2, MECOM, TRIM69, OIP5, SRRM2, DNAAF1, SFMBT2, SLC34A1, RBM19, TOPORS, SRRM1, EEF1G, ATXN2L, PRPF4, PRPF18, THRAP3, HEATR5B, KAT6A, PRPF3, CRY2, PSME4, SDE2, BMP2K, TUT1, FAM193B, SREK1, SLU7, DOCK1, HDAC4, ZNF395, DDX5, RTEL1, DHX36, CMYA5, SPOP, ZC3H18, ASCC3, ZC3H13, RREB1, ZC3H14, E2F7, RBM11, SRPK2…	4204	287	21608	1.23572	1	0.31831	0.295701
GOTERM_CC_DIRECT	GO:0005802~trans-Golgi network	41	0.881152	0.0496799	CCDC186, ATP8A1, LRRK2, LTBP4, GCC2, LTBP2, ATP2C1, PIK3C2A, PCSK5, AP4M1, RAB21, GGA1, CNST, ATP7B, TBC1D32, OSBP, INPP5K, VPS54, SNX9, DENND5A, ATP7A, ARL5A, ATP9A, ARFGEF1, ATP8B4, ATP8B3, YIPF1, ATP8B1, AZIN2, TRAPPC9, ARAP1, ATP11A, TJAP1, IGF2R, PREPL, TRAPPC6B, GSAP, PRKD1, RAB7B, SLC24A5, OPTN	4204	160	21608	1.31709	1	0.37168	0.34528
GOTERM_CC_DIRECT	GO:0030425~dendrite	56	1.20352	0.0500205	ERO1A, CLSTN3, CPNE6, PPP1R9A, GRM1, C4A, PSD2, CHL1, PALM, TMEM108, KIF1B, BSN, SPG11, KCNH1, EPHA5, DSCAM, MAP1S, EPHA8, MAGI2, ACAD9, CPT1C, PRSS12, MAPK8IP3, CD2AP, TANC1, ALS2, MAP1B, RUFY3, MAP1A, HAP1, IL6ST, PLEC, HCN4, URI1, CACNA1B, HTT, LRP2, TRAK1, ADCY8, STRN4, BRINP1, DHX36, HRH4, MARK3, MARK1, VASP, MSR1, FZD3, SLC4A10, AZIN2, SORBS2, MTOR, SLC4A8, NIN, MLPH, GLRB	4204	229	21608	1.25691	1	0.37168	0.34528
GOTERM_CC_DIRECT	GO:0120103~centriolar subdistal appendage	5	0.107458	0.0513505	NIN, DCTN1, CCDC68, CEP170, CEP128	4204	8	21608	3.21242	1	0.378931	0.352017
GOTERM_CC_DIRECT	GO:0031510~SUMO activating enzyme complex	4	0.085966	0.0537705	UBA7, UBA6, UBA2, UBA1	4204	5	21608	4.11189	1	0.391391	0.363591
GOTERM_CC_DIRECT	GO:0031256~leading edge membrane	4	0.085966	0.0537705	ARHGAP44, DOCK8, AMPH, MYO1G	4204	5	21608	4.11189	1	0.391391	0.363591
GOTERM_CC_DIRECT	GO:0043596~nuclear replication fork	7	0.150441	0.0541746	ZRANB3, WDHD1, ETAA1, MMS22L, TONSL, SMARCAD1, MCM10	4204	15	21608	2.3986	1	0.391668	0.363848
GOTERM_CC_DIRECT	GO:0010008~endosome membrane	31	0.666237	0.0549899	RET, STEAP4, REP15, SPPL2A, ZDHHC1, SLC6A4, MICAL1, MRC1, KIF13A, ATP6V0A2, TMEM108, APPL2, DNAH12, MCOLN3, YIPF1, SLC11A1, SLC11A2, VPS13A, DNAJC13, ANK2, ARHGAP26, IGF2R, DCSTAMP, MYO1B, TBC1D5, TMBIM1, PLEKHM2, SLC26A9, TLR4, TLR3, CC2D1B	4204	116	21608	1.37359	1	0.394894	0.366845
GOTERM_CC_DIRECT	GO:0001650~fibrillar center	26	0.558779	0.0561978	DCLRE1A, GTF3C3, AKNA, NUFIP1, RNMT, HEATR1, NOLC1, MALT1, WDR43, ACACA, HERC4, TCOF1, SESN1, RREB1, KDM4A, PRMT7, URB1, PTPN13, TERF1, CD2AP, WDR33, ARHGAP32, NEDD1, POLR1B, TAF4B, POLR1E	4204	94	21608	1.42167	1	0.400878	0.372404
GOTERM_CC_DIRECT	GO:0002102~podosome	9	0.193424	0.0621373	SVIL, DOCK5, KIF9, SCIN, AFAP1L1, ASAP1, PTPN12, CD2AP, DNM2	4204	23	21608	2.01125	1	0.440311	0.409036
GOTERM_CC_DIRECT	GO:0031258~lamellipodium membrane	6	0.128949	0.0654332	VASP, APC2, DPP4, NCKAP1, SYNE2, CD44	4204	12	21608	2.56993	1	0.457605	0.425102
GOTERM_CC_DIRECT	GO:0036128~CatSper complex	6	0.128949	0.0654332	CATSPER1, CATSPER2, CATSPERB, CATSPERD, CATSPERG, EFCAB9	4204	12	21608	2.56993	1	0.457605	0.425102
GOTERM_CC_DIRECT	GO:0000781~chromosome, telomeric region	21	0.451322	0.0705334	DCLRE1B, SUN2, RTEL1, RIF1, TNKS, NSMCE2, ATRX, SMC5, SMC6, LRWD1, TERF1, BRCA2, SMG6, POLD1, DHX36, ORC2, RAD17, TP53BP1, NBN, MTA2, WRAP53	4204	74	21608	1.45861	1	0.49007	0.455261
GOTERM_CC_DIRECT	GO:0016604~nuclear body	48	1.03159	0.0720757	RERE, KMT2E, RNF32, AHCTF1, PARG, CSF1, DHX8, RPN2, TNKS, PRDM15, AFF3, LSM11, EXO1, ORC3, HIVEP1, NPHP4, TP53BP1, NCAM2, SBF1, CORIN, ZNF300, ATF7IP, NCOA2, TLE2, CREBBP, ZFHX3, ATMIN, SCAF11, ATP8B1, RMI1, FANCL, RANBP9, ARNT, TERF1, GNL3, SETX, NCOR2, CREB3, DBF4, KIF18B, FANCD2, NBR1, MYH9, GEMIN5, TPP2, FAS, PKN2, ENG	4204	197	21608	1.25235	1	0.497555	0.462215
GOTERM_CC_DIRECT	GO:0001673~male germ cell nucleus	11	0.236407	0.0769424	ANKRD17, TOP2A, STRA8, SMARCC1, STAG3, SYCP1, SCMH1, TOPBP1, ZFPM2, ACTRT3, MLH3	4204	32	21608	1.76683	1	0.527746	0.490261
GOTERM_CC_DIRECT	GO:0005587~collagen type IV trimer	5	0.107458	0.0785223	COL3A1, COL4A2, COL4A4, COL4A3, COL4A6	4204	9	21608	2.85548	1	0.528421	0.490888
GOTERM_CC_DIRECT	GO:0045252~oxoglutarate dehydrogenase complex	5	0.107458	0.0785223	ABHD11, DLST, OGDHL, DLD, DHTKD1	4204	9	21608	2.85548	1	0.528421	0.490888
GOTERM_CC_DIRECT	GO:0034751~aryl hydrocarbon receptor complex	5	0.107458	0.0785223	HSP90AB1, AHRR, ARNT, AHR, ARNTL2	4204	9	21608	2.85548	1	0.528421	0.490888
GOTERM_CC_DIRECT	GO:0030175~filopodium	15	0.322373	0.0801441	DYNC1H1, FARP1, MYO10, PPP1R9A, ACTG2, VIL1, MYO1B, KITLG, PODXL, PDPN, MYO6, DAG1, FAT1, NF2, MYO1G	4204	49	21608	1.57343	1	0.535964	0.497895
GOTERM_CC_DIRECT	GO:0045202~synapse	72	1.54739	0.0850638	CYFIP1, ATP8A1, ITGB3, NCAN, ITSN1, SNAP23, SLC6A4, GABRR3, C4A, GABRR1, CAPN5, KIF1A, ANXA9, SLC12A6, SPG11, SLC12A7, EIF5B, DSCAM, MUSK, MAP1S, SLC6A11, HTR3A, MYO7A, HTR3B, ARFGAP1, DNM2, CACNB1, DNM3, TIAM2, BCAN, VCAN, CACNB4, VAMP7, PPA2, MAP1B, ALDH1A1, MAP1A, RAPGEF2, ROR2, ITGA5, UTRN, DSCAML1, CHRNA1, NUFIP1, STXBP4, NPR2, LRP8, CACNA1G, ACAN, GLRA3, PTPRZ1, CHRNG, CHRNE, GPC1, HRH4, VP…	4204	313	21608	1.18233	1	0.559186	0.519468
GOTERM_CC_DIRECT	GO:0005879~axonemal microtubule	13	0.27939	0.0863147	SPAG8, ARL6, FAM166B, CFAP161, TEKT1, EFHC1, TEKT2, CEP162, EFHC2, MNS1, EFHB, CFAP53, SAXO2	4204	41	21608	1.62971	1	0.559186	0.519468
GOTERM_CC_DIRECT	GO:0001917~photoreceptor inner segment	13	0.27939	0.0863147	CERKL, USP45, USH1C, MYO7A, EPB41L5, RP1, MYO3B, MAK, CROCC, MYO3A, CCDC66, DRAM2, IMPG1	4204	41	21608	1.62971	1	0.559186	0.519468
GOTERM_CC_DIRECT	GO:0005581~collagen trimer	19	0.408339	0.0871657	COL17A1, COL28A1, MSR1, COL15A1, COL14A1, COL11A1, COL12A1, COL11A2, PCOLCE, OTOL1, COL3A1, MMRN1, COL4A2, COL4A1, COL4A4, COL4A3, COL4A6, COL20A1, EMILIN2	4204	67	21608	1.45757	1	0.559186	0.519468
GOTERM_CC_DIRECT	GO:0032433~filopodium tip	6	0.128949	0.0898473	VIL1, FZD3, MYO3B, MYO10, MYO3A, MYO5A	4204	13	21608	2.37225	1	0.559186	0.519468
GOTERM_CC_DIRECT	GO:0000228~nuclear chromosome	6	0.128949	0.0898473	SETX, TOP2A, BAZ1A, CHD1, SPIDR, SMC2	4204	13	21608	2.37225	1	0.559186	0.519468
GOTERM_CC_DIRECT	GO:0005641~nuclear envelope lumen	4	0.085966	0.0922235	ALOX5, IGF2R, CCAR1, CD2AP	4204	6	21608	3.42658	1	0.559186	0.519468
GOTERM_CC_DIRECT	GO:0000931~gamma-tubulin ring complex	4	0.085966	0.0922235	TUBGCP5, TUBGCP6, MZT1, CDK5RAP2	4204	6	21608	3.42658	1	0.559186	0.519468
GOTERM_CC_DIRECT	GO:0120099~procentriole replication complex	4	0.085966	0.0922235	STIL, CEP152, CENPJ, CEP192	4204	6	21608	3.42658	1	0.559186	0.519468
GOTERM_CC_DIRECT	GO:0008091~spectrin	4	0.085966	0.0922235	SPTA1, SPTB, SPTBN1, SPTBN2	4204	6	21608	3.42658	1	0.559186	0.519468
GOTERM_CC_DIRECT	GO:0030056~hemidesmosome	4	0.085966	0.0922235	COL17A1, MACF1, ITGB4, PLEC	4204	6	21608	3.42658	1	0.559186	0.519468
GOTERM_CC_DIRECT	GO:0015030~Cajal body	10	0.214915	0.0942366	SRRM2, LSG1, USPL1, ELL, ICE2, PRPF3, ZC3H8, NOLC1, OIP5, WRAP53	4204	29	21608	1.77237	1	0.559186	0.519468
GOTERM_CC_DIRECT	GO:0005697~telomerase holoenzyme complex	7	0.150441	0.094761	LSM11, NVL, TEP1, NAT10, SMG7, WRAP53, SMG6	4204	17	21608	2.11642	1	0.559186	0.519468
GOTERM_CC_DIRECT	GO:0032420~stereocilium	7	0.150441	0.094761	DOCK4, LOXHD1, ADGRV1, ESPNL, ATP8B1, ELMOD3, FSCN2	4204	17	21608	2.11642	1	0.559186	0.519468
GOTERM_CC_DIRECT	GO:0030017~sarcomere	8	0.171932	0.0962652	LMAN1, MTMR12, PYROXD1, SIMC1, LRRC27, ABCC9, ABRA, MYH7	4204	21	21608	1.95804	1	0.559186	0.519468
GOTERM_CC_DIRECT	GO:0035354~Toll-like receptor 1-Toll-like receptor 2 protein complex	3	0.0644745	0.0987721	TLR1, TLR10, TLR6	4204	3	21608	5.13987	1	0.559186	0.519468
GOTERM_CC_DIRECT	GO:0042022~interleukin-12 receptor complex	3	0.0644745	0.0987721	IL12RB1, IL12RB2, IL27RA	4204	3	21608	5.13987	1	0.559186	0.519468
GOTERM_CC_DIRECT	GO:0035363~histone locus body	3	0.0644745	0.0987721	ELL, ICE2, ZC3H8	4204	3	21608	5.13987	1	0.559186	0.519468
GOTERM_CC_DIRECT	GO:0071546~pi-body	3	0.0644745	0.0987721	DDX4, ASZ1, TDRD5	4204	3	21608	5.13987	1	0.559186	0.519468
GOTERM_CC_DIRECT	GO:0098548~cytoplasmic side of Golgi membrane	3	0.0644745	0.0987721	USO1, CFP, HID1	4204	3	21608	5.13987	1	0.559186	0.519468
GOTERM_CC_DIRECT	GO:0032807~DNA ligase IV complex	3	0.0644745	0.0987721	XRCC4, LIG4, NHEJ1	4204	3	21608	5.13987	1	0.559186	0.519468
GOTERM_CC_DIRECT	GO:0031085~BLOC-3 complex	3	0.0644745	0.0987721	HPS1, HPS4	4204	3	21608	5.13987	1	0.559186	0.519468
GOTERM_CC_DIRECT	GO:0090733~tenascin complex	3	0.0644745	0.0987721	TNXB, TNC, TNR	4204	3	21608	5.13987	1	0.559186	0.519468
GOTERM_CC_DIRECT	GO:0016035~zeta DNA polymerase complex	3	0.0644745	0.0987721	MAD2L2, POLD2, REV3L	4204	3	21608	5.13987	1	0.559186	0.519468
GOTERM_CC_DIRECT	GO:0043159~acrosomal matrix	3	0.0644745	0.0987721	ACR, CYLC1, DLD	4204	3	21608	5.13987	1	0.559186	0.519468
GOTERM_CC_DIRECT	GO:1990112~RQC complex	3	0.0644745	0.0987721	NEMF, TCF25, LTN1	4204	3	21608	5.13987	1	0.559186	0.519468
GOTERM_CC_DIRECT	GO:0033093~Weibel-Palade body	3	0.0644745	0.0987721	VWF, ECE1, UNC13D	4204	3	21608	5.13987	1	0.559186	0.519468
GOTERM_CC_DIRECT	GO:0031298~replication fork protection complex	3	0.0644745	0.0987721	TIPIN, TIMELESS, MCM10	4204	3	21608	5.13987	1	0.559186	0.519468
GOTERM_CC_DIRECT	GO:0033165~interphotoreceptor matrix	3	0.0644745	0.0987721	VCAN, IMPG1, IMPG2	4204	3	21608	5.13987	1	0.559186	0.519468

## Sheet: MF
Category	Term	Count	%	PValue	Genes	List Total	Pop Hits	Pop Total	Fold Enrichment	Bonferroni	Benjamini	FDR
GOTERM_MF_DIRECT	GO:0005515~protein binding	807	17.3436	5.71998e-75	ITSN2, SLC4A1AP, IFT172, ITSN1, MYLK, PREX2, PREX1, PPP4R1, SAMD15, UBASH3B, FNBP4, WDHD1, UNC5B, DICER1, CD2AP, OPTC, SPARCL1, NGEF, SKAP2, NLRX1, AASDH, BAZ2A, BAZ2B, PLA2G6, GIGYF2, IL22RA2, C3, C5, C6, C7, CREBBP, BTBD18, CFAP70, EIF2AK4, PPFIBP1, TBL3, TDP2, ARHGAP9, LRRC34, LRSAM1, KCNC2, LRRC39, ATF7IP2, EFCAB8, ARHGAP4, MECOM, APPL2, OFD1, MYBPC3, MAMDC4, MYBPC1, IFT140, LRRC49, TEX11, LR…	3968	2290	19914	1.76858	1.24066e-71	1.24066e-71	1.20863e-71
GOTERM_MF_DIRECT	GO:0005524~ATP binding	527	11.326	2.98756e-52	TRIO, DQX1, TESK1, SMC5, SMC6, ABCA12, SMC4, ABCA13, MYLK, SMC2, AKT3, XYLB, EARS2, DDX18, DDX11, DAPK2, STARD9, DDX10, DICER1, DYNC1LI1, LARS2, ABCA10, MTHFD1, TARS2, PRKD1, ANKK1, PIF1, SRCAP, PRKDC, HSPA4L, ABCB8, FIGNL1, MYO6, PIP5K1B, PLK4, ABCA1, DNAH12, ABCA2, DNAH11, DNAH10, PLK5, ABCA5, DNAH17, ABCA6, EIF2AK1, PLK2, ABCA3, DNAH14, ABCA4, ABCA9, EIF2AK2, ABCA7, CDC7, EIF2AK4, RAD17, CDK13…	3968	1446	19914	1.82907	6.48002e-49	3.24001e-49	3.15636e-49
GOTERM_MF_DIRECT	GO:0016887~ATP hydrolysis activity	160	3.43864	1.40643e-22	ERCC6L, ATP8A1, DQX1, EIF4A3, SMC5, SMC6, ATP12A, ABCA12, SMC4, ABCA13, SMC2, CCT6B, KIF5B, DHX58, SMARCAD1, KIF21A, KIF21B, DYNC2H1, NSF, DDX18, MORC3, TAP2, TAP1, ATP11A, CHD1L, AFG3L2, ABCA10, KATNAL1, KATNAL2, KIF16B, DNA2, KIF20A, KIF20B, NAIP, ABCG2, PIF1, IQCA1, RTEL1, DDX4, SRCAP, DDX1, ABCB8, SPATA5, AK9, ORC1, DHX34, FIGNL1, DHX36, DHX37, NLRP3, DHX38, NLRP1, MDN1, ABCA1, HSPA9, ABCA2, …	3968	384	19914	2.0911	3.05055e-19	1.01685e-19	9.90595e-20
GOTERM_MF_DIRECT	GO:0005509~calcium ion binding	230	4.94305	5.28731e-21	ITSN2, ITSN1, PKD2L1, SPATA21, CPNE1, DAG1, HMCN2, HMCN1, HABP2, UNC13B, UNC13C, CCBE1, CUBN, ACTN4, HSPG2, MYL3, SPARCL1, PADI2, PADI4, ASTN2, MACF1, TBC1D9B, PADI6, IQGAP1, PCDH12, TRPM2, CRACR2A, OTOF, MYL10, JAG2, EDEM3, FER1L5, JAG1, EDEM1, CRNN, CABYR, PCDHB1, HRC, FAT1, FAT2, PLCH1, FAT3, DCHS1, PLCH2, FAT4, PAM, WDR49, RET, RYR2, C2CD5, NCAN, STAB2, EFCAB5, VLDLR, EFCAB6, EFCAB7, EFCAB8, …	3968	648	19914	1.78131	1.14682e-17	2.86704e-18	2.79302e-18
GOTERM_MF_DIRECT	GO:0005085~guanyl-nucleotide exchange factor activity	105	2.25661	4.85638e-20	ITSN2, TRIO, DENND5B, ITSN1, KNDC1, PREX2, PREX1, DOCK11, DENND5A, ARHGEF40, SBF1, TIAM2, MADD, ELMO1, DENND6A, RIN1, NGEF, ARHGEF26, ARHGEF25, ARHGEF28, ITPR3, KALRN, RASGRP4, RIC8B, SLC38A9, RALGDS, EIF2B4, ANKRD27, ARHGEF37, DENND4A, ARHGEF38, DENND4C, HPS1, HPS4, DNMBP, RGL3, RGL2, DOCK6, BCAR3, DENND1B, DOCK5, DOCK4, DOCK9, DOCK8, RASGRF2, RASGRF1, DOCK7, WDR41, AKAP13, PSD2, PSD4, PSD3, EIF…	3968	221	19914	2.38443	1.05335e-16	2.1067e-17	2.05231e-17
GOTERM_MF_DIRECT	GO:0008017~microtubule binding	99	2.12766	1.06281e-14	MAP10, TRAF3IP1, KIF5C, KIF5B, KIF21A, KIF21B, GTSE1, CDK5RAP2, GAS2L3, CEP135, MAP1S, STARD9, MTUS1, MTUS2, EML5, EML6, KATNAL1, KATNAL2, KIF16B, CEP57L1, MAP1B, MAP1A, KIF20A, KIF20B, MACF1, NDRG1, SKA2, MAP2, KIF3C, MAP4, GAS2L2, MAP9, CEP350, CGN, FHDC1, DCDC1, NDC80, CCDC88B, TPX2, KIF18A, DIAPH3, KIF18B, CCDC88C, MDM1, NUMA1, MAST2, MAST1, KIF14, KIF12, FMN1, KIF11, GLI1, KIF17, KIF15, OPA1…	3968	234	19914	2.12327	2.31175e-11	3.84207e-12	3.74287e-12
GOTERM_MF_DIRECT	GO:0140658~ATP-dependent chromatin remodeler activity	26	0.558779	7.32901e-12	ERCC6L, SRCAP, CHD9, CHD8, CHD7, CHD6, CHD5, CHD3, TTF2, CHD2, CHD1, RAD54B, CECR2, BTAF1, HLTF, EP400, SMARCAD1, ZRANB3, HELLS, SHPRH, ERCC6L2, ATRX, CHD1L, SMARCA2, SMARCA4, ERCC6	3968	33	19914	3.95409	1.58967e-08	2.27095e-09	2.21231e-09
GOTERM_MF_DIRECT	GO:0004386~helicase activity	29	0.623254	9.77016e-12	ERCC6L, DQX1, TRANK1, CHD5, CHD3, CHD2, CHD1, BTAF1, DHX32, DHX33, DHX34, DHX57, DHX35, DHX37, SMARCAD1, MOV10L1, ZRANB3, HELQ, ERCC6L2, ZGRF1, TDRD9, DDX31, HELZ, DICER1, SMARCA4, SETX, ZNFX1, DHX29, ERCC6	3968	40	19914	3.63852	2.11915e-08	2.64894e-09	2.58054e-09
GOTERM_MF_DIRECT	GO:0046872~metal ion binding	474	10.187	4.03499e-11	ZNF175, OSGEPL1, ZFYVE9, ABAT, GPATCH8, MYLK, ZFYVE26, TDO2, LIPH, ADGB, ZNF283, ZNF12, DICER1, SYTL5, SYTL4, RC3H2, RNF123, ACE2, ZC2HC1B, ZFYVE16, ZSCAN20, RUFY4, EWSR1, ZC3H11A, ADPRH, PRKD1, IDO2, DUS3L, OPTN, IDO1, RNF121, ZNF395, MTMR3, PRDM15, ENDOD1, PLA2G3, BAZ2A, ZC3HAV1, BAZ2B, ADAMTS12, ZNF25, ADAMTS16, HPX, ADAMTS14, ADAMTS13, ADAMTS18, ZNF268, BARD1, ZNF143, ZNF263, TIPARP, PMM2, DZ…	3968	1826	19914	1.30276	8.7519e-08	9.72433e-09	9.47326e-09
GOTERM_MF_DIRECT	GO:0005201~extracellular matrix structural constituent	28	0.601762	8.62827e-11	FBN2, LAMA5, LAMA2, LAMA1, COL11A1, LAMA3, COL11A2, LAMC2, LAMC1, TECTA, TECTB, FGA, COL24A1, LAMB2, FN1, LAMB1, HSPG2, COL3A1, COL2A1, COL4A2, COL5A1, COL4A1, COL4A4, COL5A3, COL4A3, COL5A2, COL4A6, FBN1	3968	40	19914	3.51305	1.87147e-07	1.87147e-08	1.82315e-08
GOTERM_MF_DIRECT	GO:0005096~GTPase activator activity	80	1.71932	8.39157e-09	ARHGAP9, ARHGAP11A, NRP1, DOCK5, DOCK4, LRRK2, GDI2, SIPA1L2, ARHGAP5, ARHGAP6, PREX2, ARHGAP44, SYDE2, PREX1, SYDE1, SIPA1L1, TBC1D30, ARHGDIB, RGS9, AGFG2, TBC1D10A, GARNL3, ARHGEF12, ELMOD2, RALGAPA2, PLEKHG6, TBC1D8, TSC2, ARAP3, TBC1D2B, ARAP1, ARFGAP3, ARFGAP1, TBC1D1, TBC1D2, RALGAPB, RASA3, ALS2, TBC1D4, TBC1D5, RASA1, RAPGEF2, SMCR8, DOCK2, DEPDC5, RIN1, LLGL1, LLGL2, SEC23A, TBC1D9B, AS…	3968	216	19914	1.85876	1.82012e-05	1.65467e-06	1.61194e-06
GOTERM_MF_DIRECT	GO:0051015~actin filament binding	78	1.67634	3.65637e-08	FHOD3, CYFIP1, LAMC3, PPP1R9A, SYNE3, TRIOBP, SLC6A4, POF1B, MYO18B, MYO18A, SPTAN1, GAS2L3, TPM4, SGIP1, MAP1S, MYH15, MYO7B, SHROOM2, SHROOM3, ACTN4, SHROOM1, MYO7A, SPTB, CD2AP, FRG1, MYH9, HCLS1, FSCN2, TLN2, TLN1, PLEC, MYH7, GAS7, SPTBN5, NEXN, IQGAP1, ADD3, IQGAP2, IQGAP3, SPTA1, ABLIM1, SCIN, ESPNL, ABLIM2, CLMN, NRAP, MYO6, MICALL2, MYH13, XIRP1, MYH14, XIRP2, FLNB, DMD, GAS2L2, MYH10, M…	3968	215	19914	1.82072	7.93035e-05	6.60888e-06	6.43825e-06
GOTERM_MF_DIRECT	GO:0031267~small GTPase binding	72	1.54739	1.45049e-07	CYFIP1, NCKAP1, DOCK5, DENND1B, DOCK4, IPO11, DENND5B, LRRK2, DOCK7, IPO7, IPO4, IPO5, AKAP13, IPO8, GOLGA5, IPO9, RUSC2, XPO6, XPO5, TBC1D30, ARHGDIB, DENND5A, KNTC1, TNPO2, TNPO3, PLEKHG3, PLEKHG1, PLEKHG2, TSC2, ANK2, SYTL5, SYTL4, SYTL3, UNC13D, SYTL2, ALS2, DOCK2, DEPDC5, RIN1, RAPGEF6, DOCK1, EXOC2, DGKI, CCDC186, IQGAP1, IQGAP3, NDRG1, RAP1GAP, GGA1, RAB11FIP1, ALS2CL, MICAL1, MICALL1, MIC…	3968	199	19914	1.81579	0.000314563	2.31949e-05	2.25961e-05
GOTERM_MF_DIRECT	GO:0003777~microtubule motor activity	27	0.580271	1.49714e-07	KIF14, KIF12, KIF17, KIF15, KIF5C, KIF5B, KIF13A, KIF13B, KIF21A, KIF1B, KIF1A, KIF21B, STARD9, KIF25, KIF24, KIF7, CENPE, KIF18A, KIF9, KIF18B, KIFC2, KIF16B, KIF26B, KIF2C, KIF2B, KIF20A, KIF20B	3968	48	19914	2.82299	0.000324676	2.31949e-05	2.25961e-05
GOTERM_MF_DIRECT	GO:0030020~extracellular matrix structural constituent conferring tensile strength	24	0.515796	6.02433e-07	COL17A1, COL28A1, COL15A1, SCARA3, COL16A1, COL13A1, COL11A1, COL12A1, COL11A2, OTOL1, COL3A1, COL2A1, COL5A1, COL4A2, COL4A1, COL4A4, COL5A3, COL4A3, COL5A2, COL4A6, COL9A1, COL9A3, COL6A6, COL6A5	3968	42	19914	2.8678	0.00130582	8.71118e-05	8.48627e-05
GOTERM_MF_DIRECT	GO:0004674~protein serine/threonine kinase activity	96	2.06319	9.97212e-07	SMG1, TRIO, MAST4, NRK, MAST2, MAST1, LRRK1, TESK1, MYLK3, RPS6KA4, STK10, DSTYK, SLK, AKT3, PBK, TLK1, RIOK2, NEK3, RIOK1, STK32A, IKBKE, CDKL2, CDKL3, MAP2K1, RIPK3, DAPK2, MINK1, LMTK2, IRAK3, VRK2, MASTL, VRK3, ERN1, GAK, LATS1, ERN2, MELK, LATS2, MYO3B, MAK, MYO3A, BMP2K, SIK3, ULK3, FAM20C, ULK2, ALPK3, ULK1, ALPK2, PRKD1, SIK2, ALPK1, CSNK1G1, BRSK2, PRKDC, PIK3R4, TTK, STK4, KALRN, TTBK2,…	3968	301	19914	1.60063	0.00216062	0.000135185	0.000131694
GOTERM_MF_DIRECT	GO:0004714~transmembrane receptor protein tyrosine kinase activity	18	0.386847	1.27012e-06	NTRK1, RET, NTRK2, MUSK, FLT3, EPHA8, TIE1, FLT4, STYK1, TNK1, MST1R, MERTK, AXL, ERBB4, ERBB2, ROR2, MET, ROS1	3968	27	19914	3.34577	0.0027511	0.000162052	0.000157868
GOTERM_MF_DIRECT	GO:0004672~protein kinase activity	58	1.24651	1.57534e-06	SCYL3, TRIO, NRK, LRRK2, ULK4, LRRK1, BUB1B, MYPN, DSTYK, NEK1, SPEG, RIOK2, NEK3, PSKH2, MAP3K4, SCYL2, SCYL1, MAP2K1, RIPK3, KSR1, MINK1, LMTK3, LMTK2, IRAK3, TEX14, NRBP1, PALLD, MYO3A, BMP2K, ANKK1, GUCY2C, PXK, RNASEL, NPR2, GUCY2F, KALRN, TTN, CAMKK2, STK31, GRK5, IRAK2, GRK4, STK36, BUB1, MAP4K4, SRPK2, PLK4, NEK9, MAP3K1, NEK4, MLKL, EIF2AK1, DCLK2, EIF2AK2, TBCK, PTK7, MAP3K19, AAK1	3968	158	19914	1.84229	0.00341109	0.000189829	0.000184928
GOTERM_MF_DIRECT	GO:0003684~damaged DNA binding	25	0.537288	1.85182e-06	DCLRE1B, DCLRE1A, XPC, SMC6, POLD1, RBBP8, POLI, EP300, TP53BP1, NBN, POLH, RBBP8NL, CREBBP, XRCC5, PARP2, RPA1, REV1, XRCC1, NEIL3, NEIL2, ERCC2, CRY2, SDE2, AUNIP, NEIL1	3968	47	19914	2.66949	0.00400855	0.0002114	0.000205942
GOTERM_MF_DIRECT	GO:0019899~enzyme binding	44	0.945626	2.04996e-06	NOTCH2, KMT2E, CNTNAP2, DDC, NOTCH1, MCM8, MCM9, DIS3L, MCM10, MST1R, HACD3, N4BP2L2, SLX4, WDR70, POLD1, TNKS1BP1, METTL6, SPDL1, NLRP1, FNIP1, IL6R, PMS1, IQCB1, MSR1, NOP14, ZFHX3, GCKR, NCOA6, RANBP9, SUPT5H, PUS7, PARP14, WDR76, PCCA, ADORA2A, TEP1, MSH3, NDUFAF7, PLSCR4, PDCD2, TMBIM6, MMS19, PHLDB3, SLC27A2	3968	109	19914	2.02588	0.0044365	0.000222318	0.000216579
GOTERM_MF_DIRECT	GO:0008569~minus-end-directed microtubule motor activity	14	0.300881	2.37272e-06	DYNC2H1, DNAH12, DYNC1H1, DNAH1, DNAH11, DNAH2, DNAH10, DNAH17, DNAH7, DNAH5, DNAH14, DNAH6, DNHD1, DNAH9	3968	18	19914	3.90339	0.00513322	0.000245068	0.000238741
GOTERM_MF_DIRECT	GO:0016787~hydrolase activity	58	1.24651	2.48938e-06	AHCYL2, CHD9, DDX47, DDX42, DDX43, TTF2, ACTG2, IFIH1, AADACL4, IL18RAP, NAGLU, DHX58, SMARCAD1, HIBCH, HELLS, SHPRH, DDX59, ENTPD5, ATRX, RECQL, DDX10, CMBL, FAHD2A, CES4A, SNRNP200, CES3, DCP2, DDX5, RTEL1, DDX4, TUBAL3, DHX8, DDX24, DDX23, TRANK1, ENDOD1, DDX21, ABHD5, RECQL4, IL1RL1, IL1RL2, RELN, DHX33, POLR2A, DHX35, EP400, RBBP9, ZRANB3, HELQ, FANCM, ERCC6L2, XRCC5, TMEM62, HELZ, SMARCA2, …	3968	160	19914	1.81926	0.00538491	0.00024543	0.000239093
GOTERM_MF_DIRECT	GO:0003676~nucleic acid binding	74	1.59037	2.80667e-06	DDX47, DDX42, GPATCH4, YBX1, GPATCH3, TSEN2, GPATCH8, ZCCHC14, ZDBF2, ZNF407, NARS2, ZNF385C, ZNF385B, ENPP1, MTERF1, ENPP3, ARHGEF40, SCAPER, RAG1, DDX18, DDX59, GIN1, DDX55, RECQL, DARS2, DDX10, RNASE2, DBF4, CSDE1, ZNF318, SNRNP200, EXD1, EXD2, ZCCHC7, EXD3, TMEM63A, DDX24, DDX1, ENDOD1, KRBA2, DBF4B, SAMHD1, RECQL4, WRN, ZMAT1, EXOSC10, RECQL5, HLTF, METTL4, RBBP6, ASCC3, TEFM, ZRANB3, BRAP, …	3968	221	19914	1.68045	0.00606918	0.000264681	0.000257847
GOTERM_MF_DIRECT	GO:0003774~cytoskeletal motor activity	17	0.365356	4.06155e-06	MYO10, MYH15, GPR88, MYO7B, MYO7A, MYO16, MYO3B, MYO15A, MYO3A, MYO18B, MYH13, MYO18A, MYH14, MYH9, MYO1H, MYH10, MYH7	3968	26	19914	3.28142	0.00877083	0.000367062	0.000357586
GOTERM_MF_DIRECT	GO:0000146~microfilament motor activity	21	0.451322	4.28649e-06	MYO10, MYH15, MYO7B, MYO5A, MYO7A, MYO19, MYO9A, MYO1B, MYO3B, MYO1A, MYO5B, MYO3A, MYO6, MYH13, MYH14, MYH9, MYO1H, MYH10, MYO1F, MYO1G, MYH7	3968	37	19914	2.84842	0.00925433	0.000371896	0.000362294
GOTERM_MF_DIRECT	GO:0003714~transcription corepressor activity	52	1.11756	9.91695e-06	RERE, KDM5B, SETD5, TCF25, NOC2L, N4BP2L2, CCAR1, SDR16C5, NIPBL, LMCD1, TLE2, RBFOX2, SFMBT2, DDX54, PARP9, CDYL2, TLE6, NCOR2, NCOR1, ZMYND11, ZFPM2, AJUBA, ZFPM1, HDAC4, URI1, CTBP2, CTBP1, PBXIP1, HDAC7, MTA1, MIER3, MIER2, NRIP1, MIER1, RBBP8, SMYD1, TBL1X, MTA2, BRD7, MTA3, ZNF541, ATF7IP, SPEN, CREBBP, IRF2BP1, PARP14, HIPK2, PARP10, GON4L, MYBBP1A, YEATS2, RCOR3	3968	144	19914	1.81229	0.0212803	0.000827303	0.000805943
GOTERM_MF_DIRECT	GO:0008270~zinc ion binding	196	4.21234	1.25655e-05	PGLYRP3, PGLYRP2, MYT1L, ZDBF2, ANPEP, DHX58, TNFSF10, SCAPER, EARS2, NSMCE2, AFG3L2, NEIL3, NEIL2, NEIL1, L3MBTL1, ENPEP, ADH7, MEFV, ADH4, HLTF, HIVEP1, ZRANB3, BRAP, CREBBP, DTNA, SETDB1, ZFR2, PDE2A, SETDB2, LNPEP, ST18, ACR, CYLD, ZZZ3, PAM, ZCCHC13, HNF4G, OTUD7A, BRCA1, ZCCHC14, MMP20, ZCWPW2, IFIH1, ZCWPW1, ZMYM1, TRIM4, ZMYM4, ZMYM5, TRIM2, MMP28, ZMYM6, LMCD1, ZFR, TET1, SIRT5, MMP12, N…	3968	743	19914	1.3239	0.0268866	0.00100943	0.000983365
GOTERM_MF_DIRECT	GO:0015106~bicarbonate transmembrane transporter activity	11	0.236407	1.53551e-05	SLC26A2, SLC26A1, SLC26A8, SLC26A7, SLC4A11, SLC4A1, SLC26A9, SLC26A4, SLC26A3, SLC26A6, SLC26A5	3968	13	19914	4.24655	0.032757	0.00118948	0.00115877
GOTERM_MF_DIRECT	GO:0042802~identical protein binding	196	4.21234	1.92083e-05	RB1, MLC1, PKD2L1, GCC2, ABAT, IFI35, ACCS, SLC4A4, IFIT3, UBASH3B, CPNE1, TNFSF10, DAPK2, CD2AP, JMJD6, KATNAL1, EWSR1, CEP57L1, PADI4, PRKD1, ALDH7A1, OPTN, DHX8, SDC4, PIK3R1, APOH, SLAMF7, SLAMF1, MSR1, FN1, EIF2AK2, NMI, ACADSB, GDF7, SETX, TG, GRIN3A, TMCC3, ALDH18A1, CEP85, RYR2, SERPINA1, CLTC, BRCA2, ZNF48, SLC6A4, PTPRG, TRIM4, KIF1A, IKBKE, NDEL1, OFD1, PCYT1A, RIPK3, AMPD1, KIF24, ANO…	3968	748	19914	1.31505	0.0408072	0.00143665	0.00139956
GOTERM_MF_DIRECT	GO:0005319~lipid transporter activity	13	0.27939	2.13021e-05	ABCA1, ABCA2, ABCA5, ABCA6, ABCA3, ABCA4, ABCA9, ABCA7, ABCA12, ABCA13, ABCA10, GM2A, NPC1L1	3968	18	19914	3.62458	0.0451535	0.00154014	0.00150038
GOTERM_MF_DIRECT	GO:0005178~integrin binding	42	0.902643	2.30292e-05	LAMA5, SEMA7A, ITGAM, TNXB, ITGB4, ITGB3, ITGA2B, TNC, ICAM3, LAMC2, ITGAE, ITGAL, SLC6A4, PTPRZ1, GPNMB, TNN, ANXA7, ITGAV, LGALS8, ITGA4, VWF, ITGA3, LAMB2, ITGA1, FN1, LAMB1, SELP, COL3A1, ITGAD, ITGA10, COL4A3, ANGPTL3, ITGA8, ADAM9, MYH9, ITGA7, ITGA5, TLN2, NF2, TLN1, CDH17, FBN1	3968	111	19914	1.89895	0.0487239	0.0016113	0.0015697
GOTERM_MF_DIRECT	GO:0043015~gamma-tubulin binding	17	0.365356	2.80771e-05	OFD1, TUBGCP2, BRCA2, NDRG1, TOPORS, NEDD1, CEP57L1, FEZ1, CENPJ, CEP70, PDE4B, TUBGCP5, TUBGCP6, TUBGCP3, EVL, TUBGCP4, CDK5RAP2	3968	29	19914	2.94197	0.0590828	0.0019031	0.00185397
GOTERM_MF_DIRECT	GO:0005262~calcium channel activity	19	0.408339	3.17788e-05	SLC24A1, SLC24A3, TRPV2, TRPV3, PKD2L1, TRPV1, PKD1L3, PANX1, CACNB1, TRPM1, GRIN3A, TRPV6, TRPV4, TRPV5, TRPM7, ANXA9, SLC24A5, TRPM3, MCU	3968	35	19914	2.72441	0.0666074	0.00208874	0.00203481
GOTERM_MF_DIRECT	GO:0030170~pyridoxal phosphate binding	25	0.537288	3.74293e-05	PYGB, ALAS2, DDC, OAT, GLDC, TAT, HDC, GADL1, ACCSL, ABAT, ACCS, SRR, SGPL1, NFS1, SPTLC1, SPTLC3, AADAT, GPT2, GAD1, MOCOS, GAD2, THNSL2, ETNPPL, CTH, ALB	3968	54	19914	2.32345	0.0779775	0.00238777	0.00232612
GOTERM_MF_DIRECT	GO:0098632~cell-cell adhesion mediator activity	18	0.386847	5.12179e-05	DSCAM, CLSTN3, NEXN, MYPN, PALLD, CHL1, PLXNB3, CNTN1, CNTN2, NRCAM, NCAM1, ESAM, HMCN1, EMB, NEO1, DSCAML1, SDK2, CDON	3968	33	19914	2.73745	0.105146	0.00317405	0.0030921
GOTERM_MF_DIRECT	GO:0051011~microtubule minus-end binding	10	0.214915	5.98011e-05	CAMSAP3, NIN, NUMA1, TUBGCP2, TUBGCP5, TUBGCP6, TUBGCP3, TUBGCP4, CAMSAP1, CAMSAP2	3968	12	19914	4.18221	0.121652	0.00360301	0.00350999
GOTERM_MF_DIRECT	GO:0045296~cadherin binding	33	0.70922	6.75867e-05	MACF1, PTPRO, PPL, CDH9, EVPL, NDRG1, CDH3, CDH20, CDH23, CDH26, NEO1, JUP, EPS15L1, OLFM4, PTPRB, CDHR1, CDHR2, FAT1, CDHR3, PKP2, CDHR4, FAT2, PKP1, FAT3, CDHR5, DCHS1, FAT4, CDH16, CDH17, DSC1, CDH18, PLEC, CDH19	3968	83	19914	1.99537	0.136361	0.00396204	0.00385975
GOTERM_MF_DIRECT	GO:0004896~cytokine receptor activity	22	0.472813	6.99988e-05	IL4R, IL11RA, IFNGR1, IFNGR2, EBI3, IL31RA, IL5RA, IL20RB, LIFR, CSF2RB, OSMR, CSF2RA, PRLR, ABI3BP, LEPR, IL12RB1, IL6ST, IL6R, CD44, CRLF2, IL12RB2	3968	46	19914	2.40022	0.140868	0.00399546	0.0038923
GOTERM_MF_DIRECT	GO:0005452~solute:inorganic anion antiporter activity	12	0.257898	7.21535e-05	SLC4A7, SLC4A8, SLC4A9, SLC26A2, SLC26A1, SLC4A10, SLC4A11, SLC4A1, SLC26A9, SLC22A8, SLC4A4, SLC22A11	3968	17	19914	3.54258	0.144874	0.00401285	0.00390924
GOTERM_MF_DIRECT	GO:0019531~oxalate transmembrane transporter activity	9	0.193424	7.52414e-05	SLC26A2, SLC26A1, SLC26A8, SLC26A7, SLC26A9, SLC26A4, SLC26A3, SLC26A6, SLC26A5	3968	10	19914	4.51678	0.150583	0.00407996	0.00397463
GOTERM_MF_DIRECT	GO:0003697~single-stranded DNA binding	34	0.730711	9.90732e-05	MCM8, MCM9, SMC5, MCM10, XPC, NUCKS1, SMC6, YBX1, SAMHD1, BRCA2, SMC4, SMC2, HMCES, RBBP8, PMS2, POLR2G, RBBP8NL, BARD1, CTC1, BIVM, RAD52, RAD51B, POLA1, MMS22L, NEIL3, FUBP3, MSH3, TDP2, TDP1, CRY2, ERCC5, MCM6, SSBP2, MCM2	3968	88	19914	1.93902	0.193378	0.00524121	0.00510589
GOTERM_MF_DIRECT	GO:0005516~calmodulin binding	49	1.05308	0.000124528	RYR1, RYR2, MYLK, AKAP12, SCN5A, NOS1, SPTAN1, KCNH1, CDK5RAP2, UNC13B, IQCB1, UNC13C, DAPK2, PHKA1, MYO7A, ASPM, CFAP221, PLCB3, SPATA17, ADORA2A, KCNQ1, MYO3A, MYH7, PDE1A, UBR4, IQGAP1, IQGAP2, IQGAP3, CAMSAP1, STRN4, CAMSAP2, SLC9A1, CALD1, MYO6, CAMTA1, MYH10, ARPP21, MYO10, NOS2, NOS3, ATP2B4, PHKB, TRPV1, CAMSAP3, TRPV6, MYO1A, CTH, FAS, FBXL2	3968	145	19914	1.69596	0.236711	0.006431	0.00626496
GOTERM_MF_DIRECT	GO:0003887~DNA-directed DNA polymerase activity	12	0.257898	0.000152063	POLD3, POLQ, POLA1, POLN, POLM, POLD1, REV1, REV3L, POLI, POLL, POLE, POLH	3968	18	19914	3.34577	0.280968	0.00767034	0.00747231
GOTERM_MF_DIRECT	GO:0015108~chloride transmembrane transporter activity	11	0.236407	0.000237604	CLCN7, SLC26A2, SLC26A1, SLC26A8, SLC26A7, SLC4A1, SLC26A9, SLC26A4, SLC26A3, SLC26A6, SLC26A5	3968	16	19914	3.45032	0.402753	0.0117128	0.0114104
GOTERM_MF_DIRECT	GO:0003724~RNA helicase activity	25	0.537288	0.000276818	DDX5, DDX4, DDX24, DHX8, DDX47, DDX1, EIF4A3, DDX23, DDX42, DDX21, DDX43, IFIH1, DHX33, DHX35, DHX36, DHX58, DDX18, DDX59, DDX55, DDX53, DDX31, DDX10, DDX54, DHX29, SNRNP200	3968	60	19914	2.0911	0.451463	0.0133426	0.0129981
GOTERM_MF_DIRECT	GO:0050660~flavin adenine dinucleotide binding	26	0.558779	0.000321818	GCDH, MTRR, MAOB, PYROXD1, ACADL, FDXR, AOX1, NOS1, ACAD11, XDH, NOS2, TXNRD3, NOS3, TXNRD1, ACAD9, GSR, PIPOX, FMO2, FMO4, FMO5, ACADSB, ACOX2, ACOX1, ILVBL, DUS3L, DLD	3968	64	19914	2.03883	0.502488	0.0150794	0.0146901
GOTERM_MF_DIRECT	GO:0008201~heparin binding	43	0.924135	0.000326756	COL17A1, NRP1, NRP2, PTPRS, ECM2, TNXB, COL13A1, COL11A1, COL11A2, LTBP2, HSD17B12, PCSK6, MPO, PTPRF, ADGRG3, ADGRG1, ADAMTS1, LIPH, APOH, SLIT1, ANXA7, SLIT3, APOB, IMPG1, IMPG2, COL28A1, AOC1, APLP2, ANXA5, F11, FN1, PPBP, F2, NELL2, SELP, SMOC2, NELL1, COL5A1, COL5A3, FGFR4, FGFR3, FBN1, FGFR1	3968	127	19914	1.69923	0.50779	0.0150794	0.0146901
GOTERM_MF_DIRECT	GO:0017056~structural constituent of nuclear pore	14	0.300881	0.000350899	NUP214, NDC1, NUP205, NUP107, NUP155, NUP133, NUP153, NUP160, POM121L2, POM121C, NUP85, TPR, NUP54, NUP58	3968	25	19914	2.81044	0.532911	0.0158563	0.0154469
GOTERM_MF_DIRECT	GO:0019829~ATPase-coupled monoatomic cation transmembrane transporter activity	7	0.150441	0.000361742	ATP13A1, ABCC8, ATP13A4, ATP13A5, ATP13A2, ATP13A3, ATP7A	3968	7	19914	5.01865	0.543771	0.0160126	0.0155992
GOTERM_MF_DIRECT	GO:0019955~cytokine binding	18	0.386847	0.000455066	CSF1R, IL11RA, IFNGR1, EBI3, IL31RA, IL5RA, LIFR, TNFRSF11A, OSMR, CSF2RA, PRLR, IL27RA, ABI3BP, LEPR, IL12RB1, IL6ST, IL12RB2	3968	38	19914	2.37725	0.627405	0.0197408	0.0192311
GOTERM_MF_DIRECT	GO:0035091~phosphatidylinositol binding	33	0.70922	0.000484946	GRB7, PXK, NUMA1, ITPR1, ITPR2, SNX13, PIK3C2G, ITPR3, PIK3C2A, PLD1, SNX31, ZCCHC14, PLD2, PIK3C2B, GGA1, SNX29, SH3PXD2B, SNX9, SNX7, APPL2, PARD3B, TOM1L1, SLC9A3, TOM1L2, SNX19, KIF16B, PITPNM3, SNX14, PITPNM2, ESYT3, ESYT2, ZCCHC2, C2CD2L	3968	91	19914	1.81995	0.650797	0.0206245	0.020092
GOTERM_MF_DIRECT	GO:0017154~semaphorin receptor activity	9	0.193424	0.000562521	NRP1, NRP2, PLXND1, PLXNB3, PLXNB2, PLXNB1, PLXNC1, MET, PLXNA4	3968	12	19914	3.76399	0.704903	0.0230209	0.0224265
GOTERM_MF_DIRECT	GO:0008331~high voltage-gated calcium channel activity	9	0.193424	0.000562521	CACNB1, CACNB4, CACNA1B, CACNA1A, CACNA1D, CACNA1S, CACNA1F, CACNA1E, CACNA1G	3968	12	19914	3.76399	0.704903	0.0230209	0.0224265
GOTERM_MF_DIRECT	GO:0003779~actin binding	56	1.20352	0.000585386	SETD3, ANKRD35, LRRK2, LDB3, SYNE2, ABRA, MYLK, DAG1, PHACTR3, PHACTR2, SYNPO, TNS4, TNS1, CAP1, PLEKHG3, MYBPC3, MAP1S, LIMCH1, MYO7A, MYO3B, MAP1B, MAP1A, MYO3A, KCNMA1, EVL, FSCN2, UTRN, PLEC, MACF1, PXK, SYNPO2, NOD2, UACA, SCIN, CALD1, EPB41L1, MICAL1, EPB41L3, TRPM7, EPS8L3, PDLIM5, VASP, LRRC27, MICAL3, MICAL2, SSH2, FHDC1, SSH3, SSH1, KIF18A, DIAPH2, MLPH, DIAPH3, CROCC, SPIRE1, NF2	3968	182	19914	1.5442	0.719189	0.0232881	0.0226869
GOTERM_MF_DIRECT	GO:0071949~FAD binding	19	0.408339	0.000590524	ERO1A, ERO1B, STEAP4, MTRR, TXNRD1, MICAL3, MICAL2, KMO, PRODH2, DDO, DAO, ACOX2, ACOX1, MICAL1, CRY2, AOX1, QSOX1, XDH, PCYOX1	3968	42	19914	2.27034	0.722303	0.0232881	0.0226869
GOTERM_MF_DIRECT	GO:0004725~protein tyrosine phosphatase activity	31	0.666237	0.000668646	PTPRU, PTPRS, MTMR3, PTPRQ, PTPRO, PTPN20, PTPN21, PTPN22, PTPDC1, PTPRF, PTPRG, DUSP12, PTPRZ1, UBASH3B, TNS2, PTPN18, PTPRN2, PTPN12, CDC25C, PTPN13, PTPN14, PALD1, CDC25A, PTPRE, PTP4A2, PTPRB, PTPRA, DNAJC6, PTPN7, PTPN4, PTPN5	3968	85	19914	1.83033	0.765612	0.0258981	0.0252294
GOTERM_MF_DIRECT	GO:0015026~coreceptor activity	15	0.322373	0.00085709	FCRL1, CD80, LRP5, CSF2RB, CXCR6, IL17RC, RGMA, TGFBR3, CD4, TMIGD2, IL18RAP, IL6ST, RECK, ENG, IL12RB2	3968	30	19914	2.50932	0.8443	0.0326145	0.0317725
GOTERM_MF_DIRECT	GO:0015116~sulfate transmembrane transporter activity	9	0.193424	0.00120687	SLC26A2, SLC26A1, SLC26A8, SLC26A7, SLC26A9, SLC26A4, SLC26A3, SLC26A6, SLC26A5	3968	13	19914	3.47445	0.927144	0.0451326	0.0439674
GOTERM_MF_DIRECT	GO:0017124~SH3 domain binding	23	0.494305	0.00148401	VASP, AFAP1L2, AFAP1L1, KHDRBS3, AFAP1, FMN1, SYNJ2, PTPN12, CBL, MYPN, CD2AP, DNM2, ARHGAP31, GJA1, EFS, SYNJ1, PTTG1, DNAJC6, MICAL1, ELMO1, ZNF106, EVL, RAD9A	3968	59	19914	1.95642	0.960093	0.0545563	0.0531478
GOTERM_MF_DIRECT	GO:0005540~hyaluronic acid binding	12	0.257898	0.00152715	ACAN, BCAN, VCAN, NCAN, STAB1, STAB2, SUSD5, HMMR, ITIH1, CD44, IMPG1, IMPG2	3968	22	19914	2.73745	0.963663	0.0552065	0.0537812
GOTERM_MF_DIRECT	GO:0009378~four-way junction helicase activity	6	0.128949	0.00156691	RECQL4, WRN, BLM, RECQL5, FANCM, RECQL	3968	6	19914	5.01865	0.96667	0.0557151	0.0542766
GOTERM_MF_DIRECT	GO:0003713~transcription coactivator activity	53	1.13905	0.00186333	SETD4, RERE, CALCOCO1, SETD3, MAML2, WWC1, NUCKS1, BRCA1, MED13, EP300, MYOCD, NCOA4, ARID5B, SUPT3H, MED6, TAF6L, MED24, THRAP3, KAT6B, KAT6A, MAK, ZFPM2, BIRC2, KMT2E, KMT2D, NOTCH1, CTBP2, CTBP1, KMT2C, PBXIP1, XPC, TAF5L, MED12L, MTA1, NRIP1, MTA2, BRD7, MTA3, RNF20, WWOX, CREBBP, JUP, SMARCA2, TDRD3, HIPK2, ASXL1, NACA, CENPJ, CEBPZ, MMS19, TRIM37, LPIN2, LPIN3	3968	178	19914	1.49432	0.982496	0.0651865	0.0635034
GOTERM_MF_DIRECT	GO:0004222~metalloendopeptidase activity	41	0.881152	0.00212554	MIPEP, PAPLN, ADAM22, ADAM21, ADAM20, ECE1, ADAMTS12, PHEX, MMP20, ADAMTS16, ADAMTSL1, ADAMTS14, ADAMTS3, ADAMTS13, PITRM1, ADAMTS1, ADAMTS18, MMP28, PMPCB, ADAMTS8, ADAMTS9, ADAMTS7, MMP7, ECEL1, ADAM33, ADAM32, ADAMTS20, MMP12, ADAM2, ADAM19, ADAM18, AFG3L2, KEL, MEP1B, MEP1A, PAPPA, ADAM9, TLL2, ADAM8, ADAM7, PAPPA2	3968	130	19914	1.5828	0.9901	0.0731793	0.0712899
GOTERM_MF_DIRECT	GO:0004520~DNA endonuclease activity	7	0.150441	0.00299446	ZRANB3, DFFB, BIVM, ANKLE1, APLF, ERCC5, N4BP2	3968	9	19914	3.90339	0.998504	0.101484	0.098864
GOTERM_MF_DIRECT	GO:0004197~cysteine-type endopeptidase activity	23	0.494305	0.00307087	USP24, USP36, USP47, USP26, USP48, USP20, USP9X, USP33, USP34, CTSW, USP28, MALT1, CTSS, CTSO, CASP8, ESPL1, CASP1, ATG4C, ATG4B, CTSH, BLMH, USP40, LGMN	3968	62	19914	1.86176	0.998733	0.102473	0.099827
GOTERM_MF_DIRECT	GO:0004888~transmembrane signaling receptor activity	39	0.838169	0.00340582	CHRNA1, PIGR, NOTCH1, ANTXR2, SPN, MILR1, FCRLB, THBD, GLRA3, CLEC1A, CHRNG, ERBB3, CHRNE, MRC1, CD300LG, GPR158, FCRL1, LAG3, CD72, FCRL5, SEMA4D, CD160, FCRL3, HTR3A, HTR3B, TLR1, FCAMR, GLRB, PECAM1, CD300E, TLR10, TLR6, ZACN, TLR5, TLR4, LGR4, CD44, TLR3, TLR2	3968	125	19914	1.56582	0.999389	0.111928	0.109038
GOTERM_MF_DIRECT	GO:0019901~protein kinase binding	78	1.67634	0.00356137	NRP1, KIF11, FOXM1, AP2A2, LYST, ZFYVE26, TRIM68, KIF13B, SCN5A, SLC12A6, SPG11, CDK5RAP2, CEP68, NSF, PDGFRB, SREBF1, TICAM2, PPP1R12A, BORA, IRAK3, AXIN2, CDC25C, TICAM1, SRCIN1, TOM1L1, LATS1, TOM1L2, CRY2, DOK7, SMCR8, PPP1R12B, ARHGEF7, KIZ, EXOC2, LLGL1, MYH7, PPP1R15A, PFKFB2, HDAC4, DCTN1, IQGAP1, NOD2, FAM83G, MAP2, MICAL1, DVL1, CEP192, FAM83C, BCL2L14, FAM83B, MAP2K6, CNTLN, IL12RB2, S…	3968	290	19914	1.34984	0.999564	0.115293	0.112316
GOTERM_MF_DIRECT	GO:0043138~3'-5' DNA helicase activity	8	0.171932	0.00380085	RECQL4, WRN, BLM, RECQL5, FANCM, RECQL, ASCC3, MCM2	3968	12	19914	3.34577	0.999741	0.121236	0.118106
GOTERM_MF_DIRECT	GO:0008094~ATP-dependent activity, acting on DNA	9	0.193424	0.00411695	RAD51B, HLTF, MYO18A, SMARCAD1, TTF2, ERCC6, SMARCA2, BPTF, SMARCA4	3968	15	19914	3.01119	0.99987	0.127571	0.124277
GOTERM_MF_DIRECT	GO:0008574~plus-end-directed microtubule motor activity	10	0.214915	0.00411709	CENPE, KIF18A, KIF18B, KIF16B, KIF5B, KIF1B, KIF3C, KIF11, KIF20A, KIF20B	3968	18	19914	2.78814	0.99987	0.127571	0.124277
GOTERM_MF_DIRECT	GO:0016818~hydrolase activity, acting on acid anhydrides, in phosphorus-containing anhydrides	6	0.128949	0.00457982	BRIP1, BLM, RTEL1, DDX11, ERCC2, HLTF	3968	7	19914	4.3017	0.999953	0.13991	0.136298
GOTERM_MF_DIRECT	GO:0000287~magnesium ion binding	55	1.18203	0.00478494	TOP2A, MAST4, ATP8A1, MAST2, LRRK2, MAST1, RPS6KA4, RPS6KA2, PGM3, PGM1, DIS3L2, GEN1, IRAK3, ATP11A, LATS1, ERN2, PPA2, PLSCR3, ILVBL, POLR1A, ADPRH, SUCLG2, SIK2, MVK, PRIM1, PPM1N, ATP10D, ATP10B, ATP10A, SRR, POLR2A, TDG, DHX36, ABL2, HACL1, PRPS1L1, ATP9A, SRPK2, POLQ, ATP8B4, ATP8B3, ATP8B1, GSS, IDH1, EPHX2, CDC42BPG, PDE2A, CDC42BPA, ATP4A, GCLC, PINK1, WEE2, TDP2, UBA2, FARSB	3968	194	19914	1.42281	0.99997	0.144146	0.140425
GOTERM_MF_DIRECT	GO:0051959~dynein light intermediate chain binding	16	0.343864	0.00577507	DYNC2H1, DNAH12, DYNC1H1, DNAH1, DNAH11, DNAH2, DNAH10, DNAH17, DNAH7, DNAH5, DNAH14, DNAH6, DNHD1, DNAH9, CCDC88B, CCDC88C	3968	39	19914	2.05893	0.999996	0.170214	0.16582
GOTERM_MF_DIRECT	GO:0019894~kinesin binding	14	0.300881	0.00580722	SPAG9, ARHGEF10, CLSTN2, CLSTN3, CLSTN1, MAPK8IP2, MAPK8IP3, SYNE2, SYNE1, KTN1, KIF18B, KIF5B, CROCC, PLEKHM2	3968	32	19914	2.19566	0.999997	0.170214	0.16582
GOTERM_MF_DIRECT	GO:0005078~MAP-kinase scaffold activity	7	0.150441	0.0062263	SPAG9, AKAP13, KSR1, IQGAP1, MAPK8IP2, MAPK8IP3, SH3RF1	3968	10	19914	3.51305	0.999999	0.174895	0.17038
GOTERM_MF_DIRECT	GO:0000976~transcription cis-regulatory region binding	25	0.537288	0.00624391	RNF10, KMT2D, ARID4A, ARID4B, CHD3, AHR, ERBB4, BAHD1, BRD7, CDK5RAP2, NKX3-1, DNAH12, ATMIN, ARID5B, PAX6, SMARCA2, PIAS1, PER2, PER1, PER3, CRY2, AHRR, TAF2, VSX1, NFE2L2	3968	73	19914	1.71872	0.999999	0.174895	0.17038
GOTERM_MF_DIRECT	GO:0019900~kinase binding	17	0.365356	0.00643559	RB1, BCAR3, MYOM1, CHIA, DGKD, WWC1, WWC2, ATP1A4, HTT, PLG, CDC6, PARP8, PER1, PFKL, NIN, DLG2, FAS	3968	43	19914	1.98412	0.999999	0.174895	0.17038
GOTERM_MF_DIRECT	GO:0008332~low voltage-gated calcium channel activity	5	0.107458	0.00661199	CACNA1I, CACNA1B, CACNA1A, CACNA1H, CACNA1G	3968	5	19914	5.01865	0.999999	0.174895	0.17038
GOTERM_MF_DIRECT	GO:0004366~glycerol-3-phosphate O-acyltransferase activity	5	0.107458	0.00661199	GNPAT, GPAM, GPAT4, GPAT3, GPAT2	3968	5	19914	5.01865	0.999999	0.174895	0.17038
GOTERM_MF_DIRECT	GO:0031402~sodium ion binding	5	0.107458	0.00661199	SLC34A2, SCN8A, TDG, CAPN3, SLC6A4	3968	5	19914	5.01865	0.999999	0.174895	0.17038
GOTERM_MF_DIRECT	GO:0015431~ABC-type glutathione S-conjugate transporter activity	5	0.107458	0.00661199	ABCC3, ABCC1, ABCC2, ABCC6, ABCC11	3968	5	19914	5.01865	0.999999	0.174895	0.17038
GOTERM_MF_DIRECT	GO:0015662~P-type ion transporter activity	5	0.107458	0.00661199	ATP13A1, ATP13A4, ATP13A5, ATP13A2, ATP13A3	3968	5	19914	5.01865	0.999999	0.174895	0.17038
GOTERM_MF_DIRECT	GO:0005544~calcium-dependent phospholipid binding	19	0.408339	0.00750053	C2CD5, PLA2G4F, FER1L5, PLA2G4D, ANXA3, PLA2G4B, CPNE6, ANXA5, DYSF, PLA2G4A, ANXA10, SYT9, SYT8, SYTL3, CPNE1, ESYT3, ANXA7, ESYT2, ANXA9	3968	51	19914	1.86969	1	0.196008	0.190947
GOTERM_MF_DIRECT	GO:0005543~phospholipid binding	27	0.580271	0.00770617	ARL6, DYSF, OC90, GLE1, PREX1, PSD2, PSD4, APOH, PSD3, APOB, SPTBN1, PACSIN1, SPTBN2, UNC13B, UNC13C, JAG1, SGIP1, MYOF, SYT16, SYTL5, ARHGAP26, SYTL4, SPTB, BSCL2, MYCBPAP, AMPH, ENTHD1	3968	82	19914	1.65248	1	0.198984	0.193847
GOTERM_MF_DIRECT	GO:0008092~cytoskeletal protein binding	11	0.236407	0.00865173	FARP2, EPB41L5, EPB41L4B, FARP1, EPB41L4A, NEBL, KRT2, DLG5, PTPN4, TOR1AIP1, PACSIN1	3968	23	19914	2.40022	1	0.220772	0.215072
GOTERM_MF_DIRECT	GO:0042277~peptide binding	13	0.27939	0.00914431	NPFFR2, ENPEP, ERAP2, LVRN, ERAP1, LNPEP, AVPR1A, TRHDE, PCSK5, NPEPPS, NLRP6, ANPEP, GNRHR	3968	30	19914	2.17475	1	0.230628	0.224674
GOTERM_MF_DIRECT	GO:0140326~ATPase-coupled intramembrane lipid transporter activity	10	0.214915	0.00968635	ATP8B4, ATP8B3, ATP8A1, ATP8B1, ABCA4, ATP10D, ATP10B, ATP10A, ATP11A, ATP9A	3968	20	19914	2.50932	1	0.241491	0.235256
GOTERM_MF_DIRECT	GO:0008271~secondary active sulfate transmembrane transporter activity	6	0.128949	0.0102108	SLC26A2, SLC26A1, SLC26A4, SLC26A3, SLC26A6, SLC26A5	3968	8	19914	3.76399	1	0.24608	0.239726
GOTERM_MF_DIRECT	GO:0003810~protein-glutamine gamma-glutamyltransferase activity	6	0.128949	0.0102108	EPB42, F13A1, TGM7, TGM6, TGM3, TGM2	3968	8	19914	3.76399	1	0.24608	0.239726
GOTERM_MF_DIRECT	GO:0008559~ABC-type xenobiotic transporter activity	6	0.128949	0.0102108	ABCC3, ABCC1, ABCC2, ABCA3, ABCC11, ABCG2	3968	8	19914	3.76399	1	0.24608	0.239726
GOTERM_MF_DIRECT	GO:0051018~protein kinase A binding	9	0.193424	0.0106403	AKAP12, AKAP13, AKAP10, AKAP11, SPHKAP, CRYBG3, LRRK2, DACT3, AKAP6	3968	17	19914	2.65693	1	0.250858	0.244381
GOTERM_MF_DIRECT	GO:0017134~fibroblast growth factor binding	9	0.193424	0.0106403	KLB, API5, GPC1, SCN5A, HMCN1, FGFR4, FGFR3, GLG1, FGFR1	3968	17	19914	2.65693	1	0.250858	0.244381
GOTERM_MF_DIRECT	GO:0030507~spectrin binding	8	0.171932	0.0113291	CAMSAP3, MYO10, USH1C, ANK3, MYO7A, CAMSAP1, CAMSAP2, SLC26A5	3968	14	19914	2.8678	1	0.263134	0.25634
GOTERM_MF_DIRECT	GO:0008381~mechanosensitive monoatomic ion channel activity	7	0.150441	0.0114037	TMC1, PIEZO2, PIEZO1, TMC6, TMC5, TMC3, TMC2	3968	11	19914	3.19369	1	0.263134	0.25634
GOTERM_MF_DIRECT	GO:0045505~dynein intermediate chain binding	17	0.365356	0.0132049	DYNC2H1, DNAH12, DYNC1H1, DNAH1, DNAH11, DNAH2, DNAH10, DYNLT1, DNAH17, DNAH7, DNAH5, DNAH14, DNAH6, DNHD1, HTT, DNAH9, DNAAF5	3968	46	19914	1.85472	1	0.301488	0.293704
GOTERM_MF_DIRECT	GO:0004713~protein tyrosine kinase activity	14	0.300881	0.0136531	STYK1, TNK1, AATK, HIPK1, PTK2, HIPK3, HIPK2, IGF1R, DSTYK, WEE2, ERBB3, ABL2, PTK2B, MAP2K6	3968	35	19914	2.00746	1	0.308476	0.300511
GOTERM_MF_DIRECT	GO:0050839~cell adhesion molecule binding	16	0.343864	0.0156939	TENM1, TENM3, WSB2, TENM4, FGG, KIF14, HSPG2, PTPRF, TJP1, IGSF23, NPHS1, KIF13A, KIF13B, ADAM8, NF2, TJP2	3968	43	19914	1.8674	1	0.350929	0.341869
GOTERM_MF_DIRECT	GO:0005229~intracellularly calcium-gated chloride channel activity	9	0.193424	0.0158589	ANO1, TTYH2, CLCA2, ANO9, CLCA1, ANO5, BEST3, ANO2, CLCA4	3968	18	19914	2.50932	1	0.351	0.341938
GOTERM_MF_DIRECT	GO:0015379~potassium:chloride symporter activity	5	0.107458	0.0167022	SLC12A4, SLC12A6, SLC12A7, SLC12A8, SLC12A9	3968	6	19914	4.18221	1	0.36227	0.352917
GOTERM_MF_DIRECT	GO:0008510~sodium:bicarbonate symporter activity	5	0.107458	0.0167022	SLC4A7, SLC4A8, SLC4A9, SLC4A10, SLC4A4	3968	6	19914	4.18221	1	0.36227	0.352917
GOTERM_MF_DIRECT	GO:0042803~protein homodimerization activity	110	2.36407	0.0174962	DGKD, CSF1, AMHR2, SPPL2A, CPOX, SLC4A1, STK10, SLK, GOLGA5, ENPP1, SEPHS1, IL6R, RAG1, GEN1, CUBN, CASR, ST6GAL1, CEP135, SLC30A8, SLC11A1, CEP131, ACSL6, TSC2, ACTN4, TRNT1, ZNF318, TARS2, ABCG2, KMT2A, NPR3, PDGFA, RAP1GAP, DPP4, GRPEL1, IRAK2, SNX9, SRGAP2, RBM11, MCL1, JUP, EPHX2, PDE2A, TMEM132A, HPS4, COQ9, TYR, VIL1, DIAPH3, TCF3, FGFR3, SLC26A5, FGFR1, TOP2A, MYOM1, TENM1, ABCD2, TENM3, …	3968	454	19914	1.21597	1	0.375735	0.366035
GOTERM_MF_DIRECT	GO:0140566~histone reader activity	7	0.150441	0.0190065	ZCWPW1, ZZZ3, YEATS2, TONSL, TP53BP1, CHD1L, BRDT	3968	12	19914	2.92755	1	0.396395	0.386161
GOTERM_MF_DIRECT	GO:0000030~mannosyltransferase activity	7	0.150441	0.0190065	DPY19L1, DPY19L2, DPY19L3, POMT1, TMTC1, ALG1, PIGV	3968	12	19914	2.92755	1	0.396395	0.386161
GOTERM_MF_DIRECT	GO:1990404~NAD+-protein ADP-ribosyltransferase activity	7	0.150441	0.0190065	PARP10, PARP2, TIPARP, TNKS, ZC3HAV1, PARP9, PARP14	3968	12	19914	2.92755	1	0.396395	0.386161
GOTERM_MF_DIRECT	GO:0051219~phosphoprotein binding	10	0.214915	0.0195873	RB1, URI1, UBASH3B, THRAP3, GPRIN1, DPYS, PLAT, TRPV1, MTOR, IGF2R	3968	22	19914	2.2812	1	0.404617	0.39417
GOTERM_MF_DIRECT	GO:0005245~voltage-gated calcium channel activity	11	0.236407	0.0225433	CACNB1, CATSPER1, TMC1, CACNB4, CACNA2D1, CACNA2D3, CACHD1, CACNA1B, CACNA2D2, CACNA2D4, TMC2	3968	26	19914	2.12327	1	0.460137	0.448257
GOTERM_MF_DIRECT	GO:0005248~voltage-gated sodium channel activity	9	0.193424	0.0226992	HCN4, CACNA1I, SCN11A, SCN8A, SCN7A, SCN4A, SCN5A, CACNA1H, CACNA1G	3968	19	19914	2.37725	1	0.460137	0.448257
GOTERM_MF_DIRECT	GO:0030674~protein-macromolecule adaptor activity	20	0.42983	0.0250252	IQCB1, NDC1, MORC3, NUFIP1, BECN2, NOLC1, FRMD4A, GATAD2A, CNKSR1, NCSTN, MLPH, TCOF1, ERCC2, ZC3H18, FSCN2, GAS6, OPTN, BBS4, CNTLN, TJP2	3968	61	19914	1.64546	1	0.50259	0.489614
GOTERM_MF_DIRECT	GO:0004198~calcium-dependent cysteine-type endopeptidase activity	8	0.171932	0.0260644	ADGB, CAPN13, CAPN14, CAPN11, CAPN10, CAPN5, CAPN3, CAPN1	3968	16	19914	2.50932	1	0.518657	0.505266
GOTERM_MF_DIRECT	GO:0015203~polyamine transmembrane transporter activity	4	0.085966	0.026883	ATP13A4, ATP13A5, ATP13A2, ATP13A3	3968	4	19914	5.01865	1	0.525308	0.511745
GOTERM_MF_DIRECT	GO:0015278~intracellularly gated calcium channel activity	4	0.085966	0.026883	TRPM2, TRPA1, ITPR1, ITPR3	3968	4	19914	5.01865	1	0.525308	0.511745
GOTERM_MF_DIRECT	GO:0035064~methylated histone binding	22	0.472813	0.0288946	KMT2E, KDM4A, SETD5, MORC3, CHD8, CBX2, NCAPG2, ATRX, LRWD1, CHD1, CDYL2, TDRD3, RRP8, ZCWPW2, ZCWPW1, ZZZ3, ING3, TP53BP1, ZMYND11, MPHOSPH8, KDM7A, BPTF	3968	70	19914	1.57729	1	0.559574	0.545127
GOTERM_MF_DIRECT	GO:1990254~keratin filament binding	7	0.150441	0.0294459	KRT71, FAM83G, MACF1, EPPK1, KRT74, FAM83B, PLEC	3968	13	19914	2.70235	1	0.56259	0.548065
GOTERM_MF_DIRECT	GO:0005547~phosphatidylinositol-3,4,5-trisphosphate binding	11	0.236407	0.0295691	CYTH3, ARHGAP9, MYO1B, ZFYVE16, FCHSD2, MYO10, ARAP3, ASAP1, ARAP1, IQGAP1, MYO1G	3968	27	19914	2.04463	1	0.56259	0.548065
GOTERM_MF_DIRECT	GO:0005326~neurotransmitter transmembrane transporter activity	6	0.128949	0.032236	SLC29A4, SLC17A8, SLC29A1, SLC28A2, SLC29A3, SLC6A3	3968	10	19914	3.01119	1	0.604109	0.588512
GOTERM_MF_DIRECT	GO:0042609~CD4 receptor binding	5	0.107458	0.0328653	PLSCR4, HMCN2, IL16, CD22, SPG21	3968	7	19914	3.58475	1	0.604109	0.588512
GOTERM_MF_DIRECT	GO:0005391~P-type sodium:potassium-exchanging transporter activity	5	0.107458	0.0328653	ATP4A, ATP1A4, ATP1A2, ATP1A1, ATP12A	3968	7	19914	3.58475	1	0.604109	0.588512
GOTERM_MF_DIRECT	GO:0015245~fatty acid transmembrane transporter activity	5	0.107458	0.0328653	SLC43A3, SLC27A6, SLC27A2, SLC27A5, SLC27A4	3968	7	19914	3.58475	1	0.604109	0.588512
GOTERM_MF_DIRECT	GO:0002020~protease binding	19	0.408339	0.0350207	NTRK2, SERPINA1, VWF, ITGA3, FN1, PLG, BRCA2, MALT1, DPP4, COL3A1, PINK1, SELL, BANK1, CHL1, FAM20C, ANXA9, NFRKB, LDLR, ATP9A	3968	59	19914	1.61618	1	0.632441	0.616112
GOTERM_MF_DIRECT	GO:0070006~metalloaminopeptidase activity	10	0.214915	0.0352517	NPEPPS, ENPEP, ERAP2, XPNPEP2, LVRN, ANPEP, XPNPEP3, ERAP1, LNPEP, TRHDE	3968	24	19914	2.0911	1	0.632441	0.616112
GOTERM_MF_DIRECT	GO:0038023~signaling receptor activity	30	0.644745	0.0352814	NOTCH2, NOTCH3, SUCNR1, NOTCH1, ANTXR2, MRC2, PRTG, HEPHL1, MRC1, BTLA, NEO1, STRA6, SLAMF1, PVRIG, TNFRSF19, CP, DCBLD1, IGF2R, DCBLD2, F5, JMJD6, PYGO1, F8, GFRAL, TLR10, TLR6, TLR5, PLA2R1, TLR3, TLR2	3968	105	19914	1.4339	1	0.632441	0.616112
GOTERM_MF_DIRECT	GO:0019904~protein domain specific binding	29	0.623254	0.0364045	SHC4, PLXND1, PRKDC, ZFYVE9, CLTC, MRPS31, ICA1, PLG, IQGAP1, AP4M1, EPB41L5, OSBP, CEP250, SCN5A, NLRP1, CNTLN, CEP68, NCOA2, DICER1, MYO7A, SNAP91, OCLN, DNAJC6, NEDD4, CENPJ, PLXNB3, MYH9, CNTROB, TJP2	3968	101	19914	1.441	1	0.647225	0.630514
GOTERM_MF_DIRECT	GO:0016746~acyltransferase activity	8	0.171932	0.0368612	AGPAT5, HGSNAT, PDHX, CPT2, GPAT4, MBOAT2, DLST, GGT1	3968	17	19914	2.36172	1	0.650015	0.633233
GOTERM_MF_DIRECT	GO:0140297~DNA-binding transcription factor binding	21	0.451322	0.0395757	HDAC4, RB1, RBFOX2, JUP, CTBP2, CTBP1, ZBTB49, PBXIP1, NUCKS1, GRHL1, NOC2L, PIAS1, HDAC7, PARP10, PER1, HHEX, KAT6A, ZNF516, NLRP3, SOX8, NBN	3968	68	19914	1.54988	1	0.686995	0.669258
GOTERM_MF_DIRECT	GO:0044877~protein-containing complex binding	30	0.644745	0.0396068	CRB2, LRP1, MLC1, XPC, NOD1, NOD2, PTPRF, STRN4, SALL2, DHX34, KIF5B, NUF2, DAG1, TNKS1BP1, APPL2, NSF, MLKL, RIPK3, IST1, CEP131, LCA5, PEX1, MTOR, CNGB3, VIPAS39, ERCC5, DEPDC5, PFKP, CNGB1, WRAP53	3968	106	19914	1.42037	1	0.686995	0.669258
GOTERM_MF_DIRECT	GO:0050661~NADP binding	12	0.257898	0.0399084	HIBADH, NOS2, NOS3, NNT, DPYD, GSR, FDXR, FMO2, HMGCR, NOS1, FMO4, FMO5	3968	32	19914	1.88199	1	0.686995	0.669258
GOTERM_MF_DIRECT	GO:0030276~clathrin binding	14	0.300881	0.041864	LRRK2, AP2B1, SYT9, PIK3C2A, SYT8, SNAP91, CD2AP, GAK, TOM1L1, TOM1L2, AFTPH, DNAJC6, MYCBPAP, ENTHD1	3968	40	19914	1.75653	1	0.712805	0.694401
GOTERM_MF_DIRECT	GO:0005112~Notch binding	9	0.193424	0.042065	NOTCH2, JAG2, DLL4, NCOR2, SNED1, NOTCH1, JAG1, MEGF10, AAK1	3968	21	19914	2.15085	1	0.712805	0.694401
GOTERM_MF_DIRECT	GO:0004518~nuclease activity	7	0.150441	0.0430336	EME1, FANCM, ASTE1, TDP2, DDX1, TDP1, DNA2	3968	14	19914	2.50932	1	0.717999	0.699461
GOTERM_MF_DIRECT	GO:0017128~phospholipid scramblase activity	7	0.150441	0.0430336	PLSCR1, PLSCR3, PLSCR5, PLSCR4, ANO9, CLPTM1L, ANO3	3968	14	19914	2.50932	1	0.717999	0.699461
GOTERM_MF_DIRECT	GO:0003712~transcription coregulator activity	30	0.644745	0.0443163	PHF2, KDM3A, TRRAP, DDX1, ATF7IP2, JMJD1C, HR, MED15, MED12L, MED14, MED13, NSD1, NRIP1, CAMTA1, SUPT20H, TP53BP1, ATF7IP, KDM2B, MAMSTR, PTPN14, MED13L, PIAS1, MED24, GON4L, THRAP3, KAT6B, EWSR1, KAT6A, ZNF410, KDM7A	3968	107	19914	1.4071	1	0.733755	0.714811
GOTERM_MF_DIRECT	GO:0003725~double-stranded RNA binding	19	0.408339	0.0476939	ZFR2, ZFR, EIF2AK2, DDX21, ADAR, DICER1, DDX60, ADARB2, RC3H2, OASL, IFIH1, DHX33, OAS2, DHX58, ADAD1, SIDT1, DROSHA, NLRP1, TLR3	3968	61	19914	1.56319	1	0.773916	0.753935
GOTERM_MF_DIRECT	GO:0005507~copper ion binding	17	0.365356	0.0493783	MOXD1, AOC1, LOXL4, DBH, TYR, MT3, CP, LOXL2, F5, SOD1, ACR, F8, ATP7B, HEPHL1, GPC1, ATP7A, PAM	3968	53	19914	1.60976	1	0.773916	0.753935
GOTERM_MF_DIRECT	GO:0004519~endonuclease activity	12	0.257898	0.0494284	ZRANB3, ANKLE1, LAS1L, DIS3, RBBP8, TSEN2, NEIL1, ARHGEF40, RNASE2, N4BP2, ANKZF1, SMG6	3968	33	19914	1.82496	1	0.773916	0.753935
GOTERM_MF_DIRECT	GO:0016298~lipase activity	6	0.128949	0.0495963	AADACL4, ABHD11, NCEH1, LIPH, AFMID, LDAH	3968	11	19914	2.73745	1	0.773916	0.753935
GOTERM_MF_DIRECT	GO:0008046~axon guidance receptor activity	6	0.128949	0.0495963	NTRK2, PTK7, HMCN2, HMCN1, HSPG2, ROBO1	3968	11	19914	2.73745	1	0.773916	0.753935
GOTERM_MF_DIRECT	GO:0008509~monoatomic anion transmembrane transporter activity	6	0.128949	0.0495963	SLC4A7, SLC4A8, SLC4A9, SLC4A10, SLC4A1, SLC4A4	3968	11	19914	2.73745	1	0.773916	0.753935
GOTERM_MF_DIRECT	GO:0032452~histone demethylase activity	6	0.128949	0.0495963	KDM5B, PHF2, KDM2B, JARID2, KDM7A, JMJD6	3968	11	19914	2.73745	1	0.773916	0.753935
GOTERM_MF_DIRECT	GO:0005324~long-chain fatty acid transmembrane transporter activity	6	0.128949	0.0495963	ABCD2, ABCD3, SLC27A6, SLC27A2, SLC27A5, SLC27A4	3968	11	19914	2.73745	1	0.773916	0.753935
GOTERM_MF_DIRECT	GO:0070577~lysine-acetylated histone binding	8	0.171932	0.0502262	BRD3, BRD2, ZZZ3, KMT2A, PSME4, PHIP, BRD7, BRDT	3968	18	19914	2.23051	1	0.775069	0.755058
GOTERM_MF_DIRECT	GO:0005254~chloride channel activity	15	0.322373	0.0503848	ANO9, ANO6, ANO5, BEST3, ANO2, ANO3, GABRR3, ANO1, GABRR1, GLRA3, SLC26A8, SLC26A7, ANO10, CLCC1, SLC26A9	3968	45	19914	1.67288	1	0.775069	0.755058
GOTERM_MF_DIRECT	GO:0008139~nuclear localization sequence binding	9	0.193424	0.0549094	NUP214, POM121L2, POM121C, KPNA6, NUP153, TNPO2, IPO4, NUP58, IPO5	3968	22	19914	2.05308	1	0.801522	0.780828
GOTERM_MF_DIRECT	GO:0019838~growth factor binding	9	0.193424	0.0549094	GHRHR, CSF1R, ERBB3, FLT3, EPHA8, FLT4, LTBP2, LIFR, OSMR	3968	22	19914	2.05308	1	0.801522	0.780828
GOTERM_MF_DIRECT	GO:0016922~nuclear receptor binding	9	0.193424	0.0549094	NCOA1, NCOA2, STAT1, NCOA3, CRY2, NCOA7, TCF4, TACC2, ARID1A	3968	22	19914	2.05308	1	0.801522	0.780828
GOTERM_MF_DIRECT	GO:0004252~serine-type endopeptidase activity	54	1.16054	0.0550065	PLAT, PCSK6, PCSK5, DMBT1, PLAU, CTSH, HABP2, HGFAC, OVCH1, HGF, OVCH2, PRSS57, PRSS55, F2, TMPRSS11F, PRSS12, TMPRSS11D, PRSS54, PREPL, MASP2, CFB, TMPRSS9, TMPRSS7, C1S, TMPRSS3, HTRA3, HTRA4, CFI, TMPRSS4, PRSS48, TMPRSS2, PLG, KLK7, KLK6, DPP4, PRSS50, CORIN, MBTPS1, MSR1, ST14, CD163, F10, F12, F11, TYSND1, PRSS38, SSC5D, PRSS35, PRSS36, TMPRSS15, ACR, PROC, CD6, TPP2	3968	216	19914	1.25466	1	0.801522	0.780828
GOTERM_MF_DIRECT	GO:0043139~5'-3' DNA helicase activity	5	0.107458	0.0555198	PIF1, BRIP1, ZGRF1, ERCC2, DNA2	3968	8	19914	3.13666	1	0.801522	0.780828
GOTERM_MF_DIRECT	GO:0034511~U3 snoRNA binding	5	0.107458	0.0555198	TBL3, PRKDC, BMS1, DHX37, TSR1	3968	8	19914	3.13666	1	0.801522	0.780828
GOTERM_MF_DIRECT	GO:0061578~K63-linked deubiquitinase activity	5	0.107458	0.0555198	OTUD4, CYLD, USP8, STAMBPL1, USP9X	3968	8	19914	3.13666	1	0.801522	0.780828
GOTERM_MF_DIRECT	GO:0016303~1-phosphatidylinositol-3-kinase activity	5	0.107458	0.0555198	PIK3C2G, PIK3C3, PIK3C2A, PIK3CG, PIK3C2B	3968	8	19914	3.13666	1	0.801522	0.780828
GOTERM_MF_DIRECT	GO:0003723~RNA binding	154	3.30969	0.0559629	PUS10, DQX1, THUMPD2, GPATCH1, RAVER1, DHX57, PAPOLG, GPBP1, PAPOLB, ZBP1, DDX18, NOM1, RBFOX2, SCAF11, DNTTIP2, WDR75, DDX10, TRNT1, DICER1, PUS7, GTPBP4, SRRM1, ATXN2L, XRN1, EWSR1, RPL7L1, NCL, PNLDC1, MATR3, DNA2, SREK1, DUS3L, ANKRD17, ZCCHC7, GRB7, DNMT1, DDX5, DDX4, DHX8, DDX1, NOP2, ZC3HAV1, HTATSF1, NOP9, LARP1, DHX32, PDCD11, DHX33, DHX34, DHX35, DHX36, UBR5, DHX37, DHX38, ZC3H18, MOV10…	3968	683	19914	1.13158	1	0.801522	0.780828
GOTERM_MF_DIRECT	GO:0098882~structural constituent of presynaptic active zone	4	0.085966	0.0572894	PCLO, CTBP2, ERC1, BSN	3968	5	19914	4.01492	1	0.801522	0.780828
GOTERM_MF_DIRECT	GO:0019948~SUMO activating enzyme activity	4	0.085966	0.0572894	UBA7, UBA6, UBA2, UBA1	3968	5	19914	4.01492	1	0.801522	0.780828
GOTERM_MF_DIRECT	GO:0071667~DNA/RNA hybrid binding	4	0.085966	0.0572894	PRIM2, POLR2A, POLR1A, POLR1B	3968	5	19914	4.01492	1	0.801522	0.780828
GOTERM_MF_DIRECT	GO:0030229~very-low-density lipoprotein particle receptor activity	4	0.085966	0.0572894	APOBR, VLDLR, LDLR, LRP8	3968	5	19914	4.01492	1	0.801522	0.780828
GOTERM_MF_DIRECT	GO:0004558~alpha-1,4-glucosidase activity	4	0.085966	0.0572894	MGAM, SI, GAA, GANC	3968	5	19914	4.01492	1	0.801522	0.780828
GOTERM_MF_DIRECT	GO:0019903~protein phosphatase binding	17	0.365356	0.0576475	MTMR3, JUP, FCRL3, ITGA1, CLEC12B, MTMR9, PIK3R1, IQGAP1, MYO16, HMCN2, ANAPC4, STAT6, JAK3, MET, ROS1, CD22, JAK1	3968	54	19914	1.57995	1	0.801522	0.780828
GOTERM_MF_DIRECT	GO:0140359~ABC-type transporter activity	25	0.537288	0.0590476	ABCD2, ABCD3, ABCB8, ABCA12, ABCC10, ABCA13, ABCC11, ABCC12, ABCC3, ABCA1, ABCA2, ABCC1, ABCC2, ABCA5, ABCA6, ABCC8, ABCA3, ABCC6, ABCA4, ABCA9, TAP2, ABCA7, ABCC9, ABCA10, ABCG2	3968	88	19914	1.42575	1	0.81576	0.794698
GOTERM_MF_DIRECT	GO:0004177~aminopeptidase activity	7	0.150441	0.0599628	DPP4, ENPEP, XPNPEP2, XPNPEP3, CTSH, TPP2, BLMH	3968	15	19914	2.34204	1	0.817984	0.796865
GOTERM_MF_DIRECT	GO:0030506~ankyrin binding	7	0.150441	0.0599628	SLC4A1, RHAG, NRCAM, SCN5A, SPTB, SPTBN1, PLEC	3968	15	19914	2.34204	1	0.817984	0.796865
GOTERM_MF_DIRECT	GO:0022857~transmembrane transporter activity	26	0.558779	0.0637359	SLC23A3, SLC47A2, SLC46A3, SLC44A3, SLC43A3, SLC23A1, SLC35F1, SLC2A8, SLC22A12, MFSD9, GJA1, SV2C, SLC17A5, MFSD1, ATP6V0A4, SLC17A1, SLC35A5, SLC15A5, SLC22A11, SLC13A4, SLC2A12, SLC4A11, DISP2, SFXN4, SLC18B1, SLC22A8	3968	93	19914	1.40306	1	0.864019	0.841712
GOTERM_MF_DIRECT	GO:0003678~DNA helicase activity	8	0.171932	0.0662836	PIF1, BRIP1, RTEL1, XRCC5, DDX11, ERCC2, DHX36, CHD1L	3968	19	19914	2.11312	1	0.892977	0.869921
GOTERM_MF_DIRECT	GO:0052689~carboxylic ester hydrolase activity	9	0.193424	0.0699986	LYPLA1, ACOT7, ABHD11, NCEH1, LIPH, ACOT11, ACOT12, ABHD5, CES4A	3968	23	19914	1.96382	1	0.931696	0.907641
GOTERM_MF_DIRECT	GO:0016301~kinase activity	20	0.42983	0.0700168	CERKL, PLXND1, CERK, TPK1, LRRK2, MINK1, MAPK8IP3, PTK2, AKAP10, FGGY, ERBB3, AXL, PLXNB3, BMP2K, PLXNB2, PLXNB1, PLXNC1, PRPS1L1, PLXNA4, PCK2	3968	68	19914	1.47607	1	0.931696	0.907641
GOTERM_MF_DIRECT	GO:0032454~histone H3K9 demethylase activity	6	0.128949	0.0714461	KDM4A, KDM3A, KDM4D, JMJD1C, HR, KDM7A	3968	12	19914	2.50932	1	0.939192	0.914943
GOTERM_MF_DIRECT	GO:0004467~long-chain fatty acid-CoA ligase activity	6	0.128949	0.0714461	ACSL6, SLC27A6, ACSBG1, SLC27A2, SLC27A5, SLC27A4	3968	12	19914	2.50932	1	0.939192	0.914943
GOTERM_MF_DIRECT	GO:0003950~NAD+ ADP-ribosyltransferase activity	11	0.236407	0.0727937	PARP10, PARP4, PARP2, TIPARP, TNKS, ZC3HAV1, PARP9, PARP14, ART3, PARP8, ART4	3968	31	19914	1.78081	1	0.945446	0.921036
GOTERM_MF_DIRECT	GO:0097110~scaffold protein binding	11	0.236407	0.0727937	DSP, GJA1, CASP8, TCOF1, KCNQ1, ITPR2, KRT5, SCN5A, IL6ST, CACNA1H, CACNA1G	3968	31	19914	1.78081	1	0.945446	0.921036
GOTERM_MF_DIRECT	GO:0017116~single-stranded DNA helicase activity	7	0.150441	0.0803019	POLQ, MCMDC2, MCM8, MCM9, DNA2, CHTF18, MCM2	3968	16	19914	2.19566	1	1	0.974631
GOTERM_MF_DIRECT	GO:0042910~xenobiotic transmembrane transporter activity	7	0.150441	0.0803019	SLC47A2, ABCC1, SLC43A3, SLC29A4, SLC22A8, SLC18A1, SLC17A3	3968	16	19914	2.19566	1	1	0.974631
GOTERM_MF_DIRECT	GO:0004438~phosphatidylinositol-3-phosphate phosphatase activity	7	0.150441	0.0803019	MTMR3, SYNJ1, MTMR12, MTMR11, MTMR9, MTMR6, MTMR7	3968	16	19914	2.19566	1	1	0.974631
GOTERM_MF_DIRECT	GO:0004843~cysteine-type deubiquitinase activity	25	0.537288	0.0820116	OTUD4, USP36, USP53, USP54, USP33, USP34, OTUD7A, USP50, USP24, USP47, USP8, USP26, USP48, USP5, USP20, USP9X, USP43, USP44, USP22, USP45, ALG13, USP28, CYLD, OTULIN, USP40	3968	91	19914	1.37875	1	1	0.974631
GOTERM_MF_DIRECT	GO:0005436~sodium:phosphate symporter activity	5	0.107458	0.0845508	SLC34A3, SLC34A2, SLC34A1, SLC17A8, SLC17A3	3968	9	19914	2.78814	1	1	0.974631
GOTERM_MF_DIRECT	GO:0030976~thiamine pyrophosphate binding	5	0.107458	0.0845508	TKTL1, ILVBL, HACL1, OGDHL, DHTKD1	3968	9	19914	2.78814	1	1	0.974631
GOTERM_MF_DIRECT	GO:0008236~serine-type peptidase activity	5	0.107458	0.0845508	ACR, DPP4, DPP6, RELN, RBP3	3968	9	19914	2.78814	1	1	0.974631
GOTERM_MF_DIRECT	GO:0030552~cAMP binding	8	0.171932	0.0850809	HCN4, PDE10A, MAP2, PDE2A, PDE4B, RAPGEF2, PRKG1, CNGB1	3968	20	19914	2.00746	1	1	0.974631
GOTERM_MF_DIRECT	GO:0060090~molecular adaptor activity	27	0.580271	0.092226	OTUD4, ITSN2, TRAF3IP3, WWC1, WWC2, ITSN1, GIGYF2, PCM1, CAPN3, DLGAP1, PCNT, GCN1, OFD1, SVIL, JAG1, SGTA, AXIN2, TPX2, DNAJC6, AKAP9, PKP2, CEP63, ZMYND10, DZIP1, ANAPC1, CNGB1, LAMTOR5	3968	101	19914	1.34162	1	1	0.974631
GOTERM_MF_DIRECT	GO:0001786~phosphatidylserine binding	19	0.408339	0.0927744	GSDMC, OSBPL8, GSDMB, GSDMA, ANXA3, CPNE6, ANXA5, ANXA10, ASAP1, SYT9, SYT8, SCIN, AXL, FCHO2, CPNE1, ANXA7, ANXA9, GAS6, APPL2	3968	66	19914	1.44476	1	1	0.974631
GOTERM_MF_DIRECT	GO:0003682~chromatin binding	100	2.14915	0.0964665	NUCKS1, SMC4, SMC2, HMGN4, SCMH1, SMARCAD1, PWWP2A, SVEP1, ZNF445, BAHCC1, WDHD1, TSPYL1, SFMBT2, KAT6B, KAT6A, L3MBTL1, ANKRD17, DNMT1, URI1, CTBP2, KMT2A, DDX1, PHF21A, ZFP57, ORC1, TTC21B, EP400, MCMBP, TNRC18, FANCM, CBX2, SUPT5H, SMARCA2, TDRD3, SMARCA4, POLA1, STAG1, STAG3, RAD17, RERE, TOP2A, CALCOCO1, MCM8, MCM9, CHD8, SETD7, CHD7, CHD6, CHD5, CHD3, GLI1, CHD2, CHD1, GLI3, NIPBL, SCML1, E…	3968	440	19914	1.1406	1	1	0.974631
GOTERM_MF_DIRECT	GO:0003688~DNA replication origin binding	6	0.128949	0.0976962	POLA1, ORC1, ORC3, ORC2, MCM10, CDC6	3968	13	19914	2.3163	1	1	0.974631
GOTERM_MF_DIRECT	GO:0034185~apolipoprotein binding	4	0.085966	0.0978766	LRP1, PLG, VLDLR, LRP8	3968	6	19914	3.34577	1	1	0.974631
GOTERM_MF_DIRECT	GO:0140463~chromatin-protein adaptor activity	4	0.085966	0.0978766	RPA1, RAD17, TOPBP1, NBN	3968	6	19914	3.34577	1	1	0.974631
GOTERM_MF_DIRECT	GO:0016500~protein-hormone receptor activity	4	0.085966	0.0978766	GNRHR, LGR6, LGR4, RXFP2	3968	6	19914	3.34577	1	1	0.974631
GOTERM_MF_DIRECT	GO:0005007~fibroblast growth factor receptor activity	4	0.085966	0.0978766	HMCN1, FGFR4, FGFR3, FGFR1	3968	6	19914	3.34577	1	1	0.974631
GOTERM_MF_DIRECT	GO:0015616~DNA translocase activity	4	0.085966	0.0978766	ERCC6L, ERCC6L2, ERCC6, RAD54B	3968	6	19914	3.34577	1	1	0.974631
GOTERM_MF_DIRECT	GO:0005131~growth hormone receptor binding	4	0.085966	0.0978766	TYK2, JAK2, JAK3, JAK1	3968	6	19914	3.34577	1	1	0.974631
GOTERM_MF_DIRECT	GO:0043515~kinetochore binding	4	0.085966	0.0978766	CENPE, TTK, SPDL1, MAD1L1	3968	6	19914	3.34577	1	1	0.974631
GOTERM_MF_DIRECT	GO:0008251~tRNA-specific adenosine deaminase activity	4	0.085966	0.0978766	ADAT1, ADAD1, ADAR, ADARB2	3968	6	19914	3.34577	1	1	0.974631
GOTERM_MF_DIRECT	GO:0003726~double-stranded RNA adenosine deaminase activity	4	0.085966	0.0978766	ZBP1, ADAD1, ADAR, ADARB2	3968	6	19914	3.34577	1	1	0.974631
GOTERM_MF_DIRECT	GO:0015101~organic cation transmembrane transporter activity	4	0.085966	0.0978766	SLC47A2, SLC22A16, SLC29A4, SLC29A3	3968	6	19914	3.34577	1	1	0.974631
GOTERM_MF_DIRECT	GO:0140900~chloride:bicarbonate antiporter activity	4	0.085966	0.0978766	SLC26A7, SLC4A1, SLC26A4, SLC26A6	3968	6	19914	3.34577	1	1	0.974631
GOTERM_MF_DIRECT	GO:0032407~MutSalpha complex binding	4	0.085966	0.0978766	MCM8, MCM9, PMS2, ATR	3968	6	19914	3.34577	1	1	0.974631
GOTERM_MF_DIRECT	GO:0030368~interleukin-17 receptor activity	4	0.085966	0.0978766	IL17RE, IL17RC, IL17RB, IL17RA	3968	6	19914	3.34577	1	1	0.974631
GOTERM_MF_DIRECT	GO:0015213~uridine transmembrane transporter activity	4	0.085966	0.0978766	SLC29A1, SLC28A2, SLC29A3, SLC28A3	3968	6	19914	3.34577	1	1	0.974631
