# Supplementary material for: Genomic Insights and Conservation Priorities for Kongshan Cattle: A Whole-Genome Resequencing Approach
Source: Animals (Basel). 2024 Oct 23;14(21):3056. doi: 10.3390/ani14213056 (PMC11545070; doi:10.3390/ani14213056)
Supplement: Supplementary file 1 [file animals-14-03056-s001.zip › Table S5 KEGG Enrichment Analysis of Variant Genes.xlsx]

## Sheet: Sheet1
Category	Term	Count	%	PValue	Genes	List Total	Pop Hits	Pop Total	Fold Enrichment	Bonferroni	Benjamini	FDR
KEGG_PATHWAY	bta04512:ECM-receptor interaction	54	1.16054	4.10644e-16	LAMC3, ITGB4, ITGB3, ITGA2B, TNC, DMP1, LAMC2, LAMC1, TNN, DAG1, TNR, ITGAV, ITGA4, VWF, ITGA3, ITGA1, MEPE, NPNT, HSPG2, COL2A1, COL4A2, COL4A1, COL4A4, COL4A3, COL6A1, COL4A6, ITGA8, ITGA7, COL6A6, COL6A5, ITGA5, CD47, FREM1, CD44, FREM2, LAMA5, TNXB, LAMA2, SDC4, LAMA1, LAMA3, HMMR, SV2C, RELN, LAMB3, LAMB2, FN1, LAMB1, DSPP, FRAS1, ITGA10, COL9A1, COL9A3, AGRN	1969	89	9757	3.00659	1.56319e-13	1.44547e-13	1.34691e-13
KEGG_PATHWAY	bta04820:Cytoskeleton in muscle cells	95	2.04169	5.81383e-13	MYOM1, ITGB4, ITGB3, ITGA2B, LDB3, SYNE3, MYPN, MYOM2, SYNE2, ACTG2, MYOM3, SYNE1, LMNB1, MYBPHL, SGCB, ANKRD1, DAG1, CAPN3, ITGAV, LBR, SPTAN1, DSP, MYBPC3, SUN2, MYBPC1, ITGA4, TPM4, ITGA3, MYH15, ITGA1, AMPD1, ANK2, ANK3, HSPG2, VCAN, COL4A2, COL4A1, COL4A4, COL4A3, COL6A1, MYL3, COL4A6, PKP2, ITGA8, MYH9, ITGA7, COL6A6, DSG2, COL6A5, ITGA5, TLN2, TLN1, PLEC, MYH7, FBN2, FBN3, SPTBN5, LAMA2, S…	1969	232	9757	2.02911	2.04661e-10	1.02323e-10	9.53468e-11
KEGG_PATHWAY	bta04814:Motor proteins	78	1.67634	4.73024e-09	KIF14, KIF12, KIF11, KIF17, ACTG2, KIF15, KIF5C, KIF5B, MYO18B, KIF13A, MYO18A, KIF13B, KIF21A, KIF1B, KIF1A, KIF21B, DYNC2H1, DYNLT1, TPM4, MYH15, STARD9, KIF25, MYO7B, KIF24, MYO7A, KIF7, DYNC1LI1, KIF9, KIFC2, MYO3B, KIF16B, MYO3A, MYL3, MYH9, KIF2C, KIF2B, KIF20A, KIF20B, MYH7, DNAH1, DNAH2, DNAH7, DCTN2, DCTN1, DNAH5, DNAH6, TUBD1, DNAH9, DYNC2LI1, MYO6, MYH13, MYL10, MYH14, KIF3C, MYH10, DY…	1969	205	9757	1.88543	1.66504e-06	5.55014e-07	5.17173e-07
KEGG_PATHWAY	bta04510:Focal adhesion	75	1.61186	5.186e-08	LAMC3, ITGB4, ITGB3, FLT4, ITGA2B, RASGRF1, TNC, LAMC2, LAMC1, ARHGAP5, MYLK3, MYLK, IGF1R, TNN, AKT3, TNR, ITGAV, PDGFRB, MAP2K1, PPP1R12A, ITGA4, VWF, ITGA3, HGF, ITGA1, ACTN4, VAV1, VAV2, COL2A1, COL4A2, COL4A1, COL4A4, COL4A3, COL6A1, COL4A6, ITGA8, ITGA7, COL6A6, COL6A5, ITGA5, TLN2, PPP1R12B, SOS1, TLN1, MET, SOS2, DOCK1, BIRC2, BIRC3, SHC4, LAMA5, TNXB, LAMA2, LAMA1, LAMA3, XIAP, PDGFA, PI…	1969	204	9757	1.8218	1.82545e-05	4.56368e-06	4.25252e-06
KEGG_PATHWAY	bta03460:Fanconi anemia pathway	28	0.601762	3.40473e-07	BLM, BRCA1, BRCA2, BRIP1, SLX4, EME1, REV3L, POLI, PMS2, ATRIP, POLH, FAAP100, TOP3B, FANCI, FANCM, POLN, RMI1, FANCL, RPA1, FANCA, REV1, FANCC, FANCB, PALB2, FANCG, FANCF, FANCD2, ATR	1969	52	9757	2.66824	0.000119839	2.39693e-05	2.2335e-05
KEGG_PATHWAY	bta04610:Complement and coagulation cascades	38	0.816677	1.04384e-05	ITGAM, SERPINA1, C1S, SERPINE1, CFI, F13A1, PLG, C4BPA, PLAT, C4BPB, C8B, TFPI, C8A, KNG1, C3, C4A, THBD, C5, C6, C7, PLAU, BDKRB2, CD55, FGB, FGA, F10, VWF, F12, FGG, F11, PLAUR, F2, F5, F8, PROC, MASP2, F13B, CFB	1969	93	9757	2.02475	0.0036676	0.000612387	0.000570634
KEGG_PATHWAY	bta04810:Regulation of actin cytoskeleton	73	1.56888	4.91598e-05	CYFIP1, NCKAP1, ITGAM, ITGB4, ITGB3, ITGA2B, ITGAE, ITGAL, C8B, C8A, MYLK3, FGF3, MYLK, AKT3, BDKRB2, ITGAV, PDGFRB, APC2, MAP2K1, ARHGEF12, PPP1R12A, ITGA4, ITGA3, ITGA1, ACTN4, F2, VAV1, VAV2, ITGAD, ITGA8, MYH9, ITGA7, ARHGEF4, ARHGEF1, ITGA5, PPP1R12B, ARHGEF7, SOS1, SOS2, DOCK1, PDGFA, IQGAP1, PIK3R1, IQGAP2, IQGAP3, KNG1, SLC9A1, FGD3, C5, SCIN, C6, C7, PDGFC, MYL10, MYH14, MAPK1, PIP5K1B, …	1969	232	9757	1.55921	0.0171558	0.00247204	0.00230349
KEGG_PATHWAY	bta04974:Protein digestion and absorption	46	0.988609	6.32999e-05	COL17A1, COL15A1, COL16A1, CPB1, COL13A1, COL14A1, COL11A1, COL12A1, COL11A2, ATP1A4, SLC3A1, PRCP, ATP1A2, ATP1A1, COL19A1, DPP4, COL28A1, SLC36A1, COL24A1, COL25A1, COL22A1, SLC9A3, ACE2, COL3A1, COL2A1, MEP1B, COL4A2, COL5A1, SLC7A9, COL4A1, MEP1A, XPNPEP2, COL4A4, KCNQ1, COL5A3, COL7A1, COL4A3, COL5A2, COL6A1, COL4A6, COL20A1, COL9A1, COL21A1, COL9A3, COL6A6, COL6A5	1969	129	9757	1.76701	0.0220359	0.0027852	0.0025953
KEGG_PATHWAY	bta05412:Arrhythmogenic right ventricular cardiomyopathy	34	0.730711	7.26036e-05	RYR2, LAMA2, LAMA1, ITGB4, ITGB3, ITGA2B, ATP2A2, CACNA1D, CACNA1F, GJA1, SGCB, DAG1, ITGAV, DMD, NOS1, CACNA1S, DSP, DTNA, ITGA4, JUP, ITGA3, CACNA2D1, ITGA1, CACNA2D3, CACNA2D2, CACNA2D4, CACNB1, CACNB4, ITGA10, ITGA8, PKP2, ITGA7, DSG2, ITGA5	1969	86	9757	1.95907	0.0252336	0.00283961	0.002646
KEGG_PATHWAY	bta03410:Base excision repair	20	0.42983	0.000433228	MBD4, PARG, PARP4, LIG1, RFC1, PARP2, PNKP, XRCC1, LIG3, POLD3, NEIL3, NEIL2, POLD1, TDG, TDP1, POLD2, POLL, NEIL1, POLE, MUTYH	1969	44	9757	2.25241	0.141466	0.0152496	0.0142099
KEGG_PATHWAY	bta04919:Thyroid hormone signaling pathway	41	0.881152	0.000676828	NOTCH2, PFKFB2, NOTCH3, NOTCH1, ITGB3, ATP1A4, ATP2A2, ATP1A2, PIK3R1, ATP1A1, MED12L, FOXO1, SLC9A1, MED14, MED13, AKT3, PLCG2, EP300, MAPK1, ITGAV, NCOA1, NCOA2, MAP2K1, CREBBP, STAT1, NCOA3, DIO1, TSC2, MTOR, MED13L, SLCO1C1, PFKL, PLCB3, NCOR1, MED24, TBC1D4, MDM2, PLCD3, PLCD4, PFKP, MYH7	1969	122	9757	1.66531	0.212053	0.0216585	0.0201818
KEGG_PATHWAY	bta04151:PI3K-Akt signaling pathway	106	2.2781	0.000763363	CSF1, ITGA2B, TNC, FGF3, IGF1R, PPP2R1B, TNN, MYB, AKT3, TNR, IL6R, PDGFRB, MAP2K1, IL4R, HGF, MAGI2, TSC2, TSC1, PRLR, COL4A2, COL4A1, COL4A4, COL4A3, COL4A6, IFNAR1, CSF1R, PDGFA, PIK3R1, PIK3R6, PDGFC, THEM4, MCL1, PCK2, FN1, PTK2, NFKB1, G6PC2, ITGA10, COL9A1, MDM2, COL9A3, GNB5, FGFR4, FGFR3, FGFR1, RET, HSP90AB1, LAMC3, ITGB4, FLT3, ITGB3, FLT4, LAMC2, LAMC1, BRCA1, PIK3CG, GYS2, ITGAV, JAK…	1969	392	9757	1.33996	0.235709	0.0221523	0.0206419
KEGG_PATHWAY	bta05165:Human papillomavirus infection	97	2.08468	0.000818126	RB1, MAML2, ITGA2B, TNC, PPP2R1B, TNN, AKT3, TNR, EP300, PDGFRB, MAP2K1, TSC2, TSC1, TICAM1, COL4A2, COL4A1, COL4A4, COL4A3, COL4A6, LLGL1, LLGL2, IFNAR1, NOTCH2, NOTCH3, NOTCH1, UBR4, PIK3R1, FOXO1, DVL1, ATP6V0A2, ATP6V0A4, CREBBP, FZD3, JAG1, FN1, EIF2AK2, PTK2, NFKB1, DLG2, ITGA10, COL9A1, MDM2, COL9A3, ATR, LAMC3, ITGB4, ITGB3, TRADD, LAMC2, LAMC1, TCIRG1, OASL, CASP8, CASP3, ITGAV, IKBKE, J…	1969	354	9757	1.35781	0.250312	0.0221523	0.0206419
KEGG_PATHWAY	bta04611:Platelet activation	40	0.85966	0.00134843	ITGB3, ITGA2B, SNAP23, ITPR1, ITPR2, ITPR3, ADCY2, PIK3R1, ADCY8, PIK3CG, PIK3R6, MYLK3, PTGS1, MYLK, AKT3, PLCG2, MAPK1, PRKG1, VASP, FGB, FGA, PLA2G4F, ARHGEF12, PPP1R12A, PLA2G4D, VWF, NOS3, PLA2G4B, FGG, PLA2G4A, F2, APBB1IP, PLCB3, COL3A1, TBXAS1, ORAI1, LCP2, ARHGEF1, TLN2, TLN1	1969	122	9757	1.62469	0.378095	0.0329532	0.0307064
KEGG_PATHWAY	bta04072:Phospholipase D signaling pathway	48	1.03159	0.00140426	AGPAT5, SHC4, DGKG, DGKE, RALB, DGKD, DGKB, PDGFA, ADCY2, PIK3R1, ADCY8, PLD1, GRM1, PIK3CG, PIK3R6, PLD2, CYTH3, CYTH4, CXCR1, PDGFC, AKT3, PLCG2, PTK2B, MAPK1, PIP5K1B, RALGDS, PDGFRB, MAP2K1, PLA2G4F, PLA2G4D, EGF, PLA2G4B, PLA2G4A, TSC2, TSC1, AVPR1A, F2, MTOR, DNM2, DNM3, PLCB3, KITLG, SOS1, MS4A2, SOS2, RAPGEF3, DGKI, RAPGEF4	1969	154	9757	1.54451	0.390213	0.0329532	0.0307064
KEGG_PATHWAY	bta00310:Lysine degradation	25	0.537288	0.00162802	KMT2E, GCDH, KMT2D, SETD2, KMT2A, KMT2C, SETD7, DOT1L, DLST, PRDM2, PLOD1, DHTKD1, HYKK, MECOM, NSD1, SMYD1, HADH, SETDB1, AADAT, SETDB2, PIPOX, ASH1L, EHHADH, ALDH7A1, DLD	1969	66	9757	1.87701	0.436468	0.0358165	0.0333744
KEGG_PATHWAY	bta02010:ABC transporters	26	0.558779	0.00176131	ABCD2, ABCD3, ABCB8, ABCA12, ABCC10, ABCA13, ABCC11, ABCC12, ABCC3, ABCA1, ABCA2, ABCC1, ABCC2, ABCA5, ABCA6, ABCC8, ABCA3, ABCC6, ABCA4, ABCA9, TAP2, TAP1, ABCA7, ABCC9, ABCA10, ABCG2	1969	70	9757	1.84054	0.46234	0.0364695	0.033983
KEGG_PATHWAY	bta03440:Homologous recombination	18	0.386847	0.00203474	TOP3B, BARD1, BLM, RPA1, BRCA1, BRCA2, PALB2, RAD54B, RAD51B, RAD52, POLD3, BRIP1, EME1, POLD1, POLD2, RBBP8, TOPBP1, NBN	1969	42	9757	2.1237	0.511765	0.0397904	0.0370775
KEGG_PATHWAY	bta00380:Tryptophan metabolism	19	0.408339	0.0023816	GCDH, AOC1, DDC, MAOB, AADAT, ASMT, DLST, KMO, DHTKD1, TDO2, EHHADH, AFMID, AOX1, ALDH8A1, IDO2, HADH, ALDH7A1, DLD, IDO1	1969	46	9757	2.04676	0.567996	0.0441222	0.0411139
KEGG_PATHWAY	bta05414:Dilated cardiomyopathy	36	0.773694	0.00253081	RYR2, LAMA2, LAMA1, ITGB4, ITGB3, ITGA2B, ATP2A2, CACNA1D, ADCY2, CACNA1F, ADCY8, TTN, SGCB, DAG1, ITGAV, DMD, NOS1, CACNA1S, MYBPC3, DTNA, ITGA4, TPM4, ITGA3, CACNA2D1, ITGA1, CACNA2D3, CACNA2D2, CACNA2D4, CACNB1, CACNB4, ITGA10, MYL3, ITGA8, ITGA7, ITGA5, MYH7	1969	110	9757	1.62174	0.590154	0.0445422	0.0415053
KEGG_PATHWAY	bta05410:Hypertrophic cardiomyopathy	34	0.730711	0.00292413	RYR2, LAMA2, LAMA1, ITGB4, ITGB3, ITGA2B, ATP2A2, CACNA1D, CACNA1F, TTN, SGCB, DAG1, ITGAV, DMD, NOS1, CACNA1S, MYBPC3, DTNA, ITGA4, TPM4, ITGA3, CACNA2D1, ITGA1, CACNA2D3, CACNA2D2, CACNA2D4, CACNB1, CACNB4, ITGA10, MYL3, ITGA8, ITGA7, ITGA5, MYH7	1969	103	9757	1.63573	0.643279	0.049014	0.0456721
KEGG_PATHWAY	bta00562:Inositol phosphate metabolism	26	0.558779	0.00339059	IPPK, MTMR3, INPP1, PIK3C2G, PIK3C2A, PIK3CG, MTMR6, MTMR7, PIK3C2B, INPP5B, IMPA2, PIP5KL1, PLCG2, INPP5K, PIP5K1B, SYNJ2, MINPP1, PLCB3, PIKFYVE, SYNJ1, PI4KA, PIK3C3, PLCH1, PLCH2, PLCD3, PLCD4	1969	73	9757	1.7649	0.697452	0.0532437	0.0496135
KEGG_PATHWAY	bta04142:Lysosome	43	0.924135	0.00347899	CD63, HEXB, CLTC, CTSW, TCIRG1, CTSS, AP4M1, AP3M2, GGA1, CTSO, NAGLU, GM2A, GNPTAB, AP1G1, LAMP3, HYAL4, ATP6V0A2, SLC17A5, CTSH, WDR7, ACP2, ATP6V0A4, ARSG, AGA, GUSB, ARSB, HGSNAT, ABCA2, MANBA, DNASE2B, GAA, SLC11A1, FUCA2, SLC11A2, AP3B1, AP3B2, IGF2R, DMXL1, DMXL2, NCOA7, CD68, SPAM1, LGMN	1969	140	9757	1.52199	0.706753	0.0532437	0.0496135
KEGG_PATHWAY	bta03013:Nucleocytoplasmic transport	39	0.838169	0.00412779	AHCTF1, NUP205, IPO11, NUP107, EIF4A3, NMD3, IPO7, NUP160, IPO4, IPO5, GLE1, IPO8, IPO9, POM121C, NUP85, XPO6, TPR, XPO5, KPNA6, TNPO2, TNPO3, NUP214, NDC1, SEC13, NUP210, NUP155, NUP133, NCBP1, UPF3A, NUP153, THOC2, SENP2, SRRM1, POM121L2, NUP210L, ACIN1, NUP54, NUP58, NUP37	1969	125	9757	1.54606	0.76683	0.0605409	0.0564131
KEGG_PATHWAY	bta04146:Peroxisome	28	0.601762	0.00534586	ABCD2, MVK, ABCD3, MPV17L, HSD17B4, CROT, DDO, HACL1, XDH, HMGCLL1, NOS2, IDH1, EPHX2, ECH1, ACSL6, ACSL5, PIPOX, PEX1, PEX13, SOD1, GNPAT, AMACR, DAO, ACOX2, ACOX1, EHHADH, FAR1, SLC27A2	1969	83	9757	1.67167	0.848443	0.0752697	0.0701377
KEGG_PATHWAY	bta03030:DNA replication	15	0.322373	0.00750283	PRIM2, RNASEH2B, LIG1, RFC1, PRIM1, RPA1, POLD3, POLA1, POLA2, POLD1, POLD2, DNA2, MCM6, POLE, MCM2	1969	36	9757	2.06471	0.929416	0.101577	0.0946511
KEGG_PATHWAY	bta01100:Metabolic pathways	368	7.90888	0.00921981	AHCYL2, PANK2, PGAP1, CERK, GLDC, ACSM5, ABAT, NUDT5, NADSYN1, GBA2, STS, HYKK, TDO2, ANPEP, SEPHS1, GLUL, EARS2, XYLB, TKTL1, PDHX, CHIA, ALG8, ST6GAL1, ALG9, ACOT7, ALG6, ENTPD5, MCCC1, ACSL6, ACSL5, TALDO1, HOGA1, CMBL, ALG1, GANC, BTD, MTHFD1, MTHFD2L, SUCLG2, IDO2, ALDH7A1, GPLD1, IDO1, LIPT1, GCDH, MTMR3, MAOB, RPN2, PDE1A, PLA2G3, ADH7, PLA2G6, LIAS, HACD3, MTMR6, MTMR7, INPP5B, ADH4, SGPL…	1969	1642	9757	1.11057	0.961628	0.120199	0.112004
KEGG_PATHWAY	bta05222:Small cell lung cancer	31	0.666237	0.0105566	RB1, LAMA5, LAMA2, LAMC3, LAMA1, ITGA2B, LAMA3, XIAP, LAMC2, PIK3R1, LAMC1, CASP3, AKT3, E2F2, ITGAV, LAMB3, NOS2, ITGA3, LAMB2, FN1, LAMB1, PTK2, NFKB1, COL4A2, COL4A1, COL4A4, COL4A3, TRAF5, COL4A6, BIRC2, BIRC3	1969	99	9757	1.55166	0.976143	0.132711	0.123663
KEGG_PATHWAY	bta05200:Pathways in cancer	135	2.90135	0.0111395	RB1, ITGA2B, IL5RA, FGF3, IGF1R, AKT3, EP300, IL6R, PDGFRB, IL15RA, MAP2K1, IL4R, DAPK2, HGF, COL4A2, MSH3, COL4A1, COL4A4, COL4A3, COL4A6, IL6ST, IFNAR1, NOTCH2, NOTCH3, CSF1R, NOTCH1, CTBP2, EPAS1, CTBP1, PDGFA, CSF2RB, PIK3R1, STK4, PLD1, CSF2RA, KNG1, RASGRP4, FOXO1, PLD2, DVL1, TPR, PLCG2, RALGDS, JAG2, CREBBP, FZD3, JAG1, JUP, PTCH1, FN1, ESR2, PTK2, NFKB1, MDM2, GNB5, FGFR4, FGFR3, NFE2L2,…	1969	556	9757	1.20318	0.980612	0.13521	0.125992
KEGG_PATHWAY	bta05145:Toxoplasmosis	35	0.752203	0.0133388	LAMA5, LAMA2, LAMC3, LAMA1, LAMA3, XIAP, LAMC2, LAMC1, PIK3CG, PIK3R6, CASP8, CASP3, ALOX5, AKT3, MAPK1, JAK2, LDLR, MAP2K6, JAK1, IL10, LAMB3, NOS2, IFNGR1, STAT1, LAMB2, IL10RA, IFNGR2, LAMB1, TYK2, NFKB1, TLR4, BIRC2, BIRC3, NFKBIB, TLR2	1969	117	9757	1.48236	0.991146	0.156509	0.145838
KEGG_PATHWAY	bta04070:Phosphatidylinositol signaling system	30	0.644745	0.0165025	DGKG, IPPK, DGKE, DGKD, MTMR3, INPP1, DGKB, ITPR1, ITPR2, PIK3C2G, ITPR3, PIK3R1, PIK3C2A, MTMR6, MTMR7, PIK3C2B, INPP5B, PPIP5K1, IMPA2, PLCG2, PIP5K1B, SYNJ2, PLCB3, PIKFYVE, SYNJ1, PI4KA, PIK3C3, PLCD3, PLCD4, DGKI	1969	98	9757	1.51693	0.997141	0.187384	0.174607
KEGG_PATHWAY	bta05231:Choline metabolism in cancer	30	0.644745	0.021711	DGKG, DGKE, SLC44A3, DGKD, SLC44A4, DGKB, PDGFA, PIK3R1, PLD1, PLD2, PDGFC, AKT3, MAPK1, PIP5K1B, RALGDS, PDGFRB, MAP2K1, LYPLA1, PLA2G4F, PCYT1A, PLA2G4D, EGF, PLA2G4B, PLA2G4A, TSC2, TSC1, MTOR, SOS1, SOS2, DGKI	1969	100	9757	1.48659	0.999559	0.238822	0.222538
KEGG_PATHWAY	bta00564:Glycerophospholipid metabolism	31	0.666237	0.0242388	AGPAT5, DGKG, DGKE, DGKD, DGKB, PLA2G3, PLD4, PLA2G6, PLD1, PLB1, PLD2, GPAT4, GPAT3, GPAT2, LYPLA1, PLA2G4F, PCYT1A, PLA2G4D, PNPLA7, PLA2G4B, PLA2G4A, MBOAT2, ETNPPL, GNPAT, GPAM, LPCAT4, GPD2, LPCAT2, LPIN2, LPIN3, DGKI	1969	105	9757	1.463	0.999823	0.258547	0.240919
KEGG_PATHWAY	bta04330:Notch signaling pathway	20	0.42983	0.0279995	NOTCH2, JAG2, SPEN, NOTCH3, CREBBP, TLE2, JAG1, NOTCH1, CTBP2, DTX3L, MAML2, CTBP1, DTX4, TLE6, DLL4, NCOR2, ITCH, NCSTN, DVL1, EP300	1969	61	9757	1.62469	0.999954	0.280361	0.261245
KEGG_PATHWAY	bta03430:Mismatch repair	10	0.214915	0.0286212	POLD3, LIG1, RFC1, MSH3, EXO1, POLD1, POLD2, RPA1, PMS2, MLH3	1969	23	9757	2.15448	0.999964	0.280361	0.261245
KEGG_PATHWAY	bta05146:Amoebiasis	34	0.730711	0.0286733	SERPINB10, LAMA5, ITGAM, LAMA2, LAMC3, LAMA1, LAMA3, LAMC2, CD1E, PIK3R1, LAMC1, C8B, C8A, CASP3, IL10, LAMB3, NOS2, LAMB2, IL1R2, FN1, LAMB1, ACTN4, PTK2, NFKB1, PLCB3, COL3A1, COL4A2, COL4A1, COL4A4, COL4A3, COL4A6, RAB7B, TLR4, TLR2	1969	119	9757	1.4158	0.999964	0.280361	0.261245
KEGG_PATHWAY	bta04020:Calcium signaling pathway	67	1.43993	0.030683	RYR1, RET, RYR2, FLT4, ATP2A2, ADRA1B, MYLK3, GRM1, RYR3, FGF3, MYLK, CYSLTR2, BDKRB2, NOS1, PDGFRB, LHCGR, HGF, PHKA1, AVPR1A, PLCB3, ADORA2A, ADORA2B, ORAI1, MET, PDE1A, ITPR1, CACNA1B, ITPR2, CACNA1A, PDGFA, ITPR3, CACNA1D, ADCY2, MST1R, CACNA1F, ADCY8, CACNA1E, CACNA1H, CACNA1G, CACNA1I, ERBB3, ERBB4, PDGFC, ERBB2, PLCG2, PTK2B, CACNA1S, NTRK1, NTRK2, MCOLN3, NOS2, EGF, NOS3, ATP2B4, NFATC3, …	1969	264	9757	1.2576	0.999983	0.288087	0.268444
KEGG_PATHWAY	bta03450:Non-homologous end-joining	7	0.150441	0.0311333	XRCC4, XRCC5, PRKDC, POLM, LIG4, POLL, NHEJ1	1969	13	9757	2.66824	0.999985	0.288087	0.268444
KEGG_PATHWAY	bta00563:Glycosylphosphatidylinositol (GPI)-anchor biosynthesis	11	0.236407	0.0319187	PIGB, PGAP1, PIGO, PIGN, PIGK, PIGG, PIGW, PIGV, PIGY, GPLD1, PIGX	1969	27	9757	2.01883	0.999989	0.288087	0.268444
KEGG_PATHWAY	bta05205:Proteoglycans in cancer	53	1.13905	0.0397531	ITGB3, IGF1R, PLAU, CASP3, AKT3, ITGAV, MAP2K1, ARHGEF12, PPP1R12A, HGF, PLAUR, ANK2, ANK3, HSPG2, VAV1, VAV2, HCLS1, ARHGEF1, ITGA5, PPP1R12B, SOS1, MET, TLR4, SOS2, CD44, TLR2, CD63, DDX5, SDC4, ITPR1, WNT8A, ITPR2, ITPR3, IQGAP1, PIK3R1, CBL, SLC9A1, ERBB3, ERBB4, GPC1, ERBB2, PLCG2, DROSHA, MAPK1, EIF4B, FZD3, PTCH1, FN1, PTK2, MTOR, MDM2, FAS, FGFR1	1969	205	9757	1.28113	0.999999	0.349827	0.325976
KEGG_PATHWAY	bta00500:Starch and sucrose metabolism	12	0.257898	0.0431473	GYS2, PYGB, G6PC2, MGAM, HKDC1, AGL, SI, GAA, ENPP1, ENPP3, GANC, PGM1	1969	32	9757	1.85824	1	0.370435	0.345178
KEGG_PATHWAY	bta04621:NOD-like receptor signaling pathway	51	1.09607	0.0462595	HSP90AB1, ANTXR2, PANX1, GPRC6A, CASP8, CASP1, IKBKE, JAK1, GBP5, CASR, RIPK3, TYK2, TICAM1, PLCB3, OAS2, TRAF5, TLR4, NAIP, BIRC2, IFNAR1, BIRC3, RNASEL, NLRX1, ITPR1, ITPR2, XIAP, ITPR3, NOD1, NOD2, NLRC4, MEFV, TRPM2, IFI16, NLRP6, NLRP3, MAPK1, TRPM7, NLRP1, TP53BP1, STAT1, STAT2, TRPV2, CARD6, NFKB1, MAVS, NLRP12, PKN2, PKN1, SUGT1, MCU, NFKBIB	1969	198	9757	1.27637	1	0.387699	0.361265
KEGG_PATHWAY	bta04270:Vascular smooth muscle contraction	38	0.816677	0.0520689	NPR2, ITPR1, PLA2G3, ITPR2, CACNA1D, ITPR3, ADCY2, CACNA1F, PLA2G6, ADCY8, ADRA1B, MYLK3, ACTG2, MYLK, CALD1, KCNMB3, MYH14, MAPK1, CACNA1S, MYH10, PRKG1, ARHGEF11, MAP2K1, PLA2G4F, ARHGEF12, PPP1R12A, PLA2G4D, PLA2G4B, PLA2G4A, AVPR1A, PLCB3, KCNU1, ADORA2A, ADORA2B, KCNMA1, MYH9, ARHGEF1, PPP1R12B	1969	142	9757	1.32607	1	0.411524	0.383465
KEGG_PATHWAY	bta04136:Autophagy - other	12	0.257898	0.0533227	PPP2CB, ATG3, BECN2, ATG9B, PIK3R4, ATG4C, ATG2A, ULK2, ATG4B, PIK3C3, MTOR, ATG2B	1969	33	9757	1.80193	1	0.411524	0.383465
KEGG_PATHWAY	bta05215:Prostate cancer	28	0.601762	0.0537654	RB1, HSP90AB1, PDGFA, TMPRSS2, PLAT, PIK3R1, FOXO1, IGF1R, PLAU, PDGFC, AKT3, ERBB2, E2F2, EP300, MAPK1, NKX3-1, PDGFRB, MAP2K1, CREBBP, EGF, IL1R2, MTOR, NFKB1, CREB3, MDM2, SOS1, SOS2, FGFR1	1969	99	9757	1.4015	1	0.411524	0.383465
KEGG_PATHWAY	bta01521:EGFR tyrosine kinase inhibitor resistance	24	0.515796	0.0537787	PDGFRB, SHC4, MAP2K1, EGF, HGF, PDGFA, PIK3R1, MTOR, IGF1R, ERBB3, AXL, AKT3, ERBB2, PDGFC, PLCG2, MAPK1, GAS6, JAK2, SOS1, FGFR3, SOS2, MET, IL6R, JAK1	1969	82	9757	1.45033	1	0.411524	0.383465
KEGG_PATHWAY	bta03008:Ribosome biogenesis in eukaryotes	28	0.601762	0.0600109	RBM28, POP1, NVL, WDR3, HEATR1, NAT10, NMD3, PWP2, SPATA5, WDR43, NOL6, TCOF1, BMS1, DROSHA, RIOK2, RIOK1, UTP14A, MDN1, WDR36, WDR75, IMP4, GNL2, UTP18, GTPBP4, GNL3, TBL3, LSG1, XRN1	1969	100	9757	1.38749	1	0.445942	0.415537
KEGG_PATHWAY	bta04978:Mineral absorption	19	0.408339	0.0608103	SLC34A3, SLC34A2, SLC34A1, SLC11A2, ATP1A4, ATP2B4, ATP1A2, ATP1A1, SLC9A3, TF, ATP7B, TRPV6, HEPHL1, TRPM7, SLC26A9, ATP7A, TRPM6, SLC26A3, SLC26A6	1969	62	9757	1.51856	1	0.445942	0.415537
KEGG_PATHWAY	bta04015:Rap1 signaling pathway	54	1.16054	0.0652324	DOCK4, ITGAM, CSF1, ITGB3, FLT4, ITGA2B, ITGAL, SIPA1L2, FGF3, IGF1R, SIPA1L1, AKT3, PDGFRB, MAP2K1, MAGI3, HGF, MAGI2, ARAP3, VAV1, VAV2, APBB1IP, PLCB3, ADORA2A, ADORA2B, RAPGEF2, LCP2, EVL, PRKD1, TLN2, RAPGEF5, TLN1, MET, RAPGEF6, RAPGEF3, RAPGEF4, CSF1R, RALB, PDGFA, ADCY2, PIK3R1, ADCY8, RAP1GAP, PDGFC, MAPK1, RALGDS, MAP2K6, FARP2, VASP, EGF, KITLG, FGFR4, FGFR3, SIPA1, FGFR1	1969	216	9757	1.23883	1	0.468608	0.436658
KEGG_PATHWAY	bta01240:Biosynthesis of cofactors	40	0.85966	0.0688747	LIPT1, ALAS2, PANK2, PDXK, AK1, MPI, CPOX, AK4, AK5, LIAS, NADSYN1, AK9, ALAD, SDR16C5, NFS1, MTHFD1L, TDO2, RDH11, AFMID, BCO1, GUSB, EARS2, ADSL, TPK1, GSS, CAD, PMM2, AKR1A1, GGH, MAT1A, KMO, COQ3, GCLC, GGCX, MTHFD1, MTHFD2L, BCAT1, IDO2, DLD, IDO1	1969	154	9757	1.28709	1	0.481106	0.448303
KEGG_PATHWAY	bta04730:Long-term depression	19	0.408339	0.0697057	RYR1, GRIA1, MAP2K1, PLA2G4F, PLA2G4D, PLA2G4B, ITPR1, ITPR2, PLA2G4A, CACNA1A, ITPR3, GRM1, IGF1R, PPP2CB, PLCB3, PPP2R1B, MAPK1, NOS1, PRKG1	1969	63	9757	1.49446	1	0.481106	0.448303
KEGG_PATHWAY	bta01212:Fatty acid metabolism	18	0.386847	0.0714238	ELOVL4, ELOVL2, ELOVL3, ACSL6, ACSL5, HSD17B4, HSD17B12, HACD3, CPT1C, ACADSB, ACACA, ACADL, CPT2, ACOX1, EHHADH, FASN, ACSBG1, HADH	1969	59	9757	1.51179	1	0.483484	0.450519
KEGG_PATHWAY	bta04010:MAPK signaling pathway	72	1.54739	0.0740867	RET, CSF1, FLT3, TRADD, RASGRF2, FLT4, RASGRF1, FGF3, IGF1R, RPS6KA4, MECOM, RPS6KA2, CASP3, AKT3, MAP3K9, MAP3K4, MAP4K1, PDGFRB, DUSP5, MAP2K1, PLA2G4F, PLA2G4D, PLA2G4B, CACNA2D1, HGF, CACNA2D3, PLA2G4A, CACNA2D2, CACNA2D4, MAPK8IP2, MAPK8IP3, CACNB1, CACNB4, RASA1, RAPGEF2, SOS1, MET, SOS2, CSF1R, CACNA1B, CACNA1A, PDGFA, CACNA1D, STK4, CACNA1F, CACNA1E, CACNA1H, RASGRP4, CACNA1G, CACNA1I, ER…	1969	300	9757	1.18927	1	0.489615	0.456232
KEGG_PATHWAY	bta04110:Cell cycle	42	0.902643	0.0752139	RB1, PRKDC, BUB1B, TTK, DBF4B, PPP2CB, NIPBL, PPP2R1B, PTTG1, ORC1, ORC3, ORC2, E2F2, EP300, BUB1, CREBBP, DDX11, ATRX, MAD2L1BP, CDC7, ESCO2, CDC6, CDC25C, NDC80, WAPL, CDC25A, TICRR, SMC1B, MAD2L2, STAG1, DBF4, RBL1, WEE2, ESPL1, CDC16, MDM2, ANAPC4, MCM6, ANAPC1, MAD1L1, ATR, MCM2	1969	164	9757	1.26904	1	0.489615	0.456232
KEGG_PATHWAY	bta00640:Propanoate metabolism	11	0.236407	0.0778932	ACSS3, PCCA, ACOX1, EHHADH, ECHDC1, SUCLG2, ABAT, ACACB, DLD, ACACA, HIBCH	1969	31	9757	1.75833	1	0.489615	0.456232
KEGG_PATHWAY	bta00052:Galactose metabolism	11	0.236407	0.0778932	G6PC2, PFKL, MGAM, HKDC1, SI, GAA, GALM, LCT, GANC, PFKP, PGM1	1969	31	9757	1.75833	1	0.489615	0.456232
KEGG_PATHWAY	bta00430:Taurine and hypotaurine metabolism	8	0.171932	0.0897616	GGT6, GAD1, GADL1, GAD2, FMO2, FMO4, GGT1, FMO5	1969	20	9757	1.98212	1	0.554317	0.516523
KEGG_PATHWAY	bta04148:Efferocytosis	42	0.902643	0.094501	CX3CR1, MEGF10, LRP1, ATP8A1, ITGB3, STAB2, ATP2A2, PLA2G6, PANX1, CASP3, ALOX5, STAB1, VPS8, CASP1, MAPK1, ITGAV, JAK2, VPS39, IL10, ABCA1, DUSP5, MAP2K1, NFATC3, ANO9, ARNT, ANO6, ATP11A, CPT1C, MERTK, ANO5, PTK2, ANO3, XKR9, AXL, VPS41, ELMO1, PECAM1, ADAM9, CD47, GAS6, RAB7B, DOCK1	1969	167	9757	1.24624	1	0.571444	0.532482
KEGG_PATHWAY	bta04340:Hedgehog signaling pathway	17	0.365356	0.0957818	EVC2, SMURF2, SMURF1, PTCH1, LRP2, EFCAB7, KIF7, GLI1, GLI3, GLI2, SCUBE2, HHAT, BOC, SPOP, MEGF8, CDON, CSNK1G1	1969	57	9757	1.4779	1	0.571444	0.532482
